# Supplementary material for: Comparative Analyses of 3,654 Plastid Genomes Unravel Insights Into Evolutionary Dynamics and Phylogenetic Discordance of Green Plants
Source: Front Plant Sci. 2022 Apr 11;13:808156. doi: 10.3389/fpls.2022.808156 (PMC9038950; doi:10.3389/fpls.2022.808156)
Supplement: Supplementary Table 1 — The detailed information and characters of the species used in this study, including species information (species name, genus, family, order, data source), genome size, GC content, gene number, and intron number. [file Table_1.XLSX]

## Sheet: count
class	order	family	genus	species	species_ori	species_id	id	genome_id	Note1	Note2	Note3	Data_sources	genome_size_(Bb)	protein-coding_genes	gc.1	gc.2	gc.3	gc.12	gc.123	intron_num	copy_num	gene_len	nt12	nt12-29458 (%)	nt123	nt123-44187 (%)	aa	aa-14724 (%)
Chlorophyta	Prasinococcales	familyNA4	Prasinococcus	Prasinococcus_sp.	Prasinococcus_sp._CCMP1194	NA_NC2988	NC2988	KJ746597	circular	chloroplast	complete	https://www.ncbi.nlm.nih.gov	85590	86	0.455933	0.377261	0.175548	0.416597	0.336247	0	1	587.508	21434	72.7612	32151	72.7612	10877	73.8726
			Prasinoderma	Prasinoderma_coloniale	Prasinoderma_coloniale	NA_NC2989	NC2989	NC_024817	circular	chloroplast	complete	https://www.ncbi.nlm.nih.gov	77750	76	0.495157	0.404577	0.189922	0.449867	0.363218	0	1	519	16690	56.6569	25035	56.6569	8237	55.9427
	Palmophyllales	familyNA3	Verdigellas	Verdigellas_peltata	Verdigellas_peltata	NA_NC2991	NC2991	NC_030220	circular	chloroplast	NaN	https://www.ncbi.nlm.nih.gov	79444	86	0.407037	0.354895	0.113098	0.380966	0.291677	0	1	566.182	22954	77.9211	34431	77.9211	11548	78.4298
			Palmophyllum	Palmophyllum_crassum	Palmophyllum_crassum	NA_NC2986	NC2986	NC_033387	circular	chloroplast	complete	https://www.ncbi.nlm.nih.gov	79397	86	0.407203	0.356934	0.107791	0.382069	0.290643	0	1	564.136	22936	77.86	34404	77.86	11540	78.3754
	orderNA5	Nephroselmidophyceae	Nephroselmis	Nephroselmis_olivacea	Nephroselmis_olivacea	Nephroselmidophyceae_NC2995	NC2995	NC_000927	circular	chloroplast	complete	https://www.ncbi.nlm.nih.gov	200799	155	0.528588	0.410406	0.329178	0.469497	0.422724	0	1.03077	626.538	23408	79.4623	35112	79.4623	11761	79.8764
				Nephroselmis_astigmatica	Nephroselmis_astigmatica	Nephroselmidophyceae_NC2994	NC2994	NC_024829	circular	chloroplast	complete	https://www.ncbi.nlm.nih.gov	125042	92	0.514995	0.399881	0.287708	0.457438	0.400861	0.03125	1.01587	610.857	23080	78.3488	34620	78.3488	11537	78.3551
	Pyramimonadales	familyNA5	Cymbomonas	Cymbomonas_tetramitiformis	Cymbomonas_tetramitiformis	NA_NC2984	NC2984	NC_030169	circular	chloroplast	complete	https://www.ncbi.nlm.nih.gov	84524	76	0.477219	0.391331	0.170038	0.434275	0.346196	0	1	574.7	20980	71.22	31470	71.22	10635	72.229
			Pyramimonas	Pyramimonas_parkeae	Pyramimonas_parkeae	NA_NC2990	NC2990	NC_012099	circular	chloroplast	complete	https://www.ncbi.nlm.nih.gov	101605	94	0.483476	0.387827	0.163318	0.435651	0.344874	0.016129	1.03226	570.968	21666	73.5488	32499	73.5488	11016	74.8166
	Monomastigales	Monomastigaceae	Monomastix	Monomastix_sp.	Monomastix_sp._OKE-1	Monomastigaceae_NC2981	NC2981	NC_012101	circular	chloroplast	complete	https://www.ncbi.nlm.nih.gov	114528	82	0.480326	0.400237	0.184069	0.440281	0.354877	0.0192308	1	524.176	16010	54.3486	24015	54.3486	8036	54.5776
	orderNA6	Pycnococcaceae	Pycnococcus	Pycnococcus_provasolii	Pycnococcus_provasolii	Pycnococcaceae_NC3004	NC3004	NC_012097	circular	chloroplast	complete	https://www.ncbi.nlm.nih.gov	80211	68	0.544764	0.422132	0.254071	0.483448	0.406989	0.0192308	1	581.765	17230	58.4901	25845	58.4901	8615	58.5099
	Mamiellales	Bathycoccaceae	Ostreococcus	Ostreococcus_tauri	Ostreococcus_tauri	Bathycoccaceae_NC2913	NC2913	NC_008289	circular	chloroplast	complete	https://www.ncbi.nlm.nih.gov	71666	61	0.542091	0.408906	0.272592	0.475498	0.407863	0.0212766	1.02128	510	14764	50.1188	22146	50.1188	7544	51.2361
	orderNA4	familyNA2	Picocystis	Picocystis_salinarum	Picocystis_salinarum	NA_NC2987	NC2987	NC_024828	circular	chloroplast	complete	https://www.ncbi.nlm.nih.gov	81133	80	0.475439	0.388966	0.20405	0.432203	0.356152	0.015873	1	570.774	22092	74.9949	33138	74.9949	11058	75.1019
	Marsupiomonadales	Marsupiomonadaceae	Marsupiomonas	Marsupiomonas_sp.	Marsupiomonas_sp._NIES_1824	Marsupiomonadaceae_NC2977	NC2977	KM462870	circular	chloroplast	complete	https://www.ncbi.nlm.nih.gov	94262	77	0.481206	0.388826	0.295487	0.435016	0.388506	0	1.03571	566.946	18444	62.6112	27666	62.6112	9303	63.1826
	Pedinomonadales	Pedinomonadaceae	Pedinomonas	Pedinomonas_minor	Pedinomonas_minor	Pedinomonadaceae_NC2998	NC2998	NC_016733	circular	chloroplast	complete	https://www.ncbi.nlm.nih.gov	98340	82	0.470388	0.389833	0.197073	0.43011	0.352431	0	1.03636	571.036	18412	62.5025	27618	62.5025	9284	63.0535
				Pedinomonas_tuberculata	Pedinomonas_tuberculata	Pedinomonadaceae_NC2999	NC2999	NC_025530	circular	chloroplast	complete	https://www.ncbi.nlm.nih.gov	126694	83	0.461064	0.381236	0.161704	0.42115	0.334668	0.109091	1.03636	575.509	18416	62.5161	27624	62.5161	9294	63.1214
	Chlorodendrales	Chlorodendraceae	Scherffelia	Scherffelia_dubia	Scherffelia_dubia	Chlorodendraceae_NC2944	NC2944	NC_029807	circular	plastid	complete	https://www.ncbi.nlm.nih.gov	137161	114	0.447158	0.383121	0.158247	0.41514	0.329509	0.111111	1.14815	555.278	17884	60.7102	26826	60.7102	9130	62.0076
			Tetraselmis	Tetraselmis_sp.	Tetraselmis_sp._CCMP_881	Chlorodendraceae_NC2945	NC2945	KU167097	circular	chloroplast	complete	https://www.ncbi.nlm.nih.gov	100264	85	0.457791	0.388901	0.189717	0.423346	0.34547	0	1.22222	559.222	17932	60.8731	26898	60.8731	9159	62.2046
	orderNA1	Botryococcaceae	Botryococcus	Botryococcus_braunii	Botryococcus_braunii	Botryococcaceae_NC2914	NC2914	NC_025545	circular	chloroplast	complete	https://www.ncbi.nlm.nih.gov	172826	80	0.492952	0.398025	0.275089	0.445489	0.388689	0.0178571	1	633	18794	63.7993	28191	63.7993	9488	64.439
	orderNA3	familyNA1	Geminella	Geminella_minor	Geminella_minor	NA_NC2985	NC2985	NC_025544	circular	chloroplast	complete	https://www.ncbi.nlm.nih.gov	129187	81	0.429207	0.368472	0.109926	0.39884	0.302535	0.0178571	1.03571	561.161	18620	63.2086	27930	63.2086	9378	63.6919
	Bryopsidales	Ostreobiaceae	Ostreobium	Ostreobium_quekettii	Ostreobium_quekettii	Ostreobiaceae_NC2996	NC2996	NC_030629	circular	plastid	NaN	https://www.ncbi.nlm.nih.gov	81997	78	0.429904	0.369945	0.209499	0.399924	0.336449	0.0185185	1	541.611	17428	59.1622	26142	59.1622	8763	59.5151
				Ostreobium_sp.	Ostreobium_sp._OS1B	Ostreobiaceae_NC2997	NC2997	KU979013	circular	chloroplast	complete	https://www.ncbi.nlm.nih.gov	81997	77	0.430167	0.37233	0.210755	0.401248	0.337751	0.0555556	1	556.556	17906	60.7848	26859	60.7848	9000	61.1247
		Derbesiaceae	Derbesia	Derbesia_sp.	Derbesia_sp._WEST4838	Derbesiaceae_NC2962	NC2962	NC_031367	circular	chloroplast	complete	https://www.ncbi.nlm.nih.gov	115765	97	0.406821	0.35726	0.160001	0.38204	0.308027	0.160714	1	545.464	18356	62.3124	27534	62.3124	9256	62.8634
		Codiaceae	Codium	Codium_decorticatum	Codium_decorticatum	Codiaceae_NC2959	NC2959	NC_032043	circular	chloroplast	complete	https://www.ncbi.nlm.nih.gov	91509	78	0.38636	0.341439	0.140841	0.363899	0.289547	0.142857	1	554.673	18242	61.9255	27363	61.9255	9187	62.3947
				Codium_sp.	Codium_sp._'arenicola'	Codiaceae_NC2960	NC2960	KY819066	circular	chloroplast	complete	https://www.ncbi.nlm.nih.gov	83933	85	0.385332	0.3401	0.145654	0.362716	0.290362	0.127273	1	538.364	17822	60.4997	26733	60.4997	8967	60.9006
		Bryopsidaceae	Bryopsis	Bryopsis_sp.	Bryopsis_sp._HV04063	Bryopsidaceae_NC2920	NC2920	KY819063	circular	chloroplast	complete	https://www.ncbi.nlm.nih.gov	100655	88	0.411572	0.360256	0.15721	0.385914	0.309679	0.127273	1	544.527	17934	60.8799	26901	60.8799	9032	61.342
				Bryopsis_plumosa	Bryopsis_plumosa	Bryopsidaceae_NC2919	NC2919	NC_026795	circular	chloroplast	complete	https://www.ncbi.nlm.nih.gov	106859	86	0.41438	0.364973	0.179666	0.389676	0.319673	0.160714	1	554.196	18480	62.7334	27720	62.7334	9320	63.298
				Bryopsis_hypnoides	Bryopsis_hypnoides	Bryopsidaceae_NC2918	NC2918	NC_013359	circular	chloroplast	complete	https://www.ncbi.nlm.nih.gov	153429	69	0.418739	0.365872	0.184309	0.392305	0.322973	0.111111	1	533.167	17362	58.9381	26043	58.9381	8762	59.5083
		Udoteaceae	Rhipilia	Rhipilia_penicilloides	Rhipilia_penicilloides	Udoteaceae_NC3037	NC3037	KY819065	circular	chloroplast	complete	https://www.ncbi.nlm.nih.gov	105774	91	0.466389	0.374306	0.236072	0.420348	0.358923	0.0181818	1	570.849	17598	59.7393	26397	59.7393	8869	60.235
			Chlorodesmis	Chlorodesmis_fastigiata	Chlorodesmis_fastigiata	Udoteaceae_NC3036	NC3036	KY819064	circular	chloroplast	complete	https://www.ncbi.nlm.nih.gov	88592	85	0.414484	0.356855	0.149247	0.385669	0.306862	0.0181818	1	563.333	17692	60.0584	26538	60.0584	8922	60.5949
		Halimedaceae	Halimeda	Halimeda_discoidea	Halimeda_discoidea	Halimedaceae_NC2970	NC2970	KX808496	linear	chloroplast	partial_genome	https://www.ncbi.nlm.nih.gov	122075	101	0.445386	0.372273	0.137973	0.40883	0.318544	0.0555556	1	564.692	17644	59.8954	26466	59.8954	8868	60.2282
		Caulerpaceae	Caulerpa	Caulerpa_cliftonii	Caulerpa_cliftonii	Caulerpaceae_NC2921	NC2921	NC_031368	circular	chloroplast	complete	https://www.ncbi.nlm.nih.gov	131135	111	0.452187	0.392599	0.182138	0.422393	0.342308	0.0545455	1	579.436	18256	61.973	27384	61.973	9176	62.32
				Caulerpa_racemosa	Caulerpa_racemosa	Caulerpaceae_NC2923	NC2923	NC_032042	circular	chloroplast	complete	https://www.ncbi.nlm.nih.gov	176522	91	0.424512	0.371341	0.155727	0.397926	0.317193	0.107143	1	563.839	18306	62.1427	27459	62.1427	9184	62.3744
				Caulerpa_manorensis	Caulerpa_manorensis	Caulerpaceae_NC2922	NC2922	KY819068	circular	chloroplast	complete	https://www.ncbi.nlm.nih.gov	140597	112	0.430179	0.372116	0.148528	0.401147	0.316941	0.109091	1	555.982	17828	60.5201	26742	60.5201	8934	60.6764
	orderNA9	Ulvophyceae	Tupiella	Tupiella_akineta	Tupiella_akineta	Ulvophyceae_NC3054	NC3054	NC_008114	circular	chloroplast	complete	https://www.ncbi.nlm.nih.gov	195867	105	0.442297	0.378009	0.192363	0.410153	0.337556	0.392857	1	571.179	18590	63.1068	27885	63.1068	9381	63.7123
			Hazenia	Hazenia_basiliensis	Hazenia_basiliensis	Ulvophyceae_NC3046	NC3046	KY407661	circular	chloroplast	complete	https://www.ncbi.nlm.nih.gov	189599	89	0.444532	0.377765	0.178054	0.411148	0.33345	0.214286	1	566.036	18598	63.134	27897	63.134	9387	63.7531
			Chamaetrichon	Chamaetrichon_basiliensis	Chamaetrichon_basiliensis	Ulvophyceae_NC3043	NC3043	NC_034714	circular	chloroplast	complete	https://www.ncbi.nlm.nih.gov	189599	89	0.444532	0.377765	0.178054	0.411148	0.33345	0.214286	1	566.036	18598	63.134	27897	63.134	9387	63.7531
			Sarcinofilum	Sarcinofilum_mucosum	Sarcinofilum_mucosum	Ulvophyceae_NC3053	NC3053	NC_034709	circular	chloroplast	complete	https://www.ncbi.nlm.nih.gov	227181	89	0.448334	0.379349	0.209156	0.413841	0.345613	0.142857	1	570.643	18596	63.1272	27894	63.1272	9392	63.787
			Gloeotilopsis	Gloeotilopsis_planctonica	Gloeotilopsis_planctonica	Ulvophyceae_NC3044	NC3044	KX306824	circular	chloroplast	complete	https://www.ncbi.nlm.nih.gov	221431	93	0.446475	0.376883	0.180168	0.411679	0.334509	0.428571	1	567.75	18582	63.0796	27873	63.0796	9381	63.7123
			Rhexinema	Rhexinema_sarcinoideum	Rhexinema_sarcinoideum	Ulvophyceae_NC3052	NC3052	KX306821	circular	chloroplast	complete	https://www.ncbi.nlm.nih.gov	262888	96	0.442025	0.376142	0.174223	0.409083	0.330797	0.339286	1	571.875	18566	63.0253	27849	63.0253	9379	63.6987
			Pseudoneochloris	Pseudoneochloris_marina	Pseudoneochloris_marina	Ulvophyceae_NC3051	NC3051	NC_034710	circular	chloroplast	complete	https://www.ncbi.nlm.nih.gov	134753	84	0.459738	0.381204	0.160647	0.420471	0.333863	0.160714	1	563.196	18506	62.8216	27759	62.8216	9348	63.4882
	Ulvales	Ulvaceae	Ulva	Ulva_sp.	Ulva_sp._UNA00071828	Ulvaceae_NC3042	NC3042	KP720616	circular	chloroplast	complete	https://www.ncbi.nlm.nih.gov	99983	74	0.415802	0.365329	0.113155	0.390566	0.298095	0.0714286	1	562.714	18486	62.7538	27729	62.7538	9332	63.3795
				Ulva_fasciata	Ulva_fasciata	Ulvaceae_NC3038	NC3038	NC_029040	circular	chloroplast	complete	https://www.ncbi.nlm.nih.gov	96005	77	0.414078	0.365564	0.118559	0.389821	0.2994	0.0535714	1	562.875	18480	62.7334	27720	62.7334	9329	63.3591
				Ulva_flexuosa	Ulva_flexuosa	Ulvaceae_NC3039	NC3039	NC_035823	circular	chloroplast	complete	https://www.ncbi.nlm.nih.gov	89414	71	0.416682	0.364904	0.114684	0.390793	0.298757	0.0357143	1	562.446	18482	62.7402	27723	62.7402	9330	63.3659
				Ulva_prolifera	Ulva_prolifera	Ulvaceae_NC3041	NC3041	NC_036137	circular	chloroplast	complete	https://www.ncbi.nlm.nih.gov	93066	66	0.420131	0.37158	0.120615	0.395855	0.304108	0.0377358	1	585.396	18168	61.6742	27252	61.6742	9177	62.3268
				Ulva_linza	Ulva_linza	Ulvaceae_NC3040	NC3040	NC_030312	circular	chloroplast	complete	https://www.ncbi.nlm.nih.gov	86726	67	0.421387	0.370525	0.1197	0.395956	0.303871	0	1	585.453	18168	61.6742	27252	61.6742	9177	62.3268
	Chaetopeltidales	Chaetopeltidaceae	Floydiella	Floydiella_terrestris	Floydiella_terrestris	Chaetopeltidaceae_NC2924	NC2924	NC_014346	circular	chloroplast	complete	https://www.ncbi.nlm.nih.gov	521168	74	0.456555	0.391659	0.208416	0.424107	0.35221	0.245283	1	929.25	18288	62.0816	27432	62.0816	9145	62.1095
	Chaetophorales	Schizomeridaceae	Schizomeris	Schizomeris_leibleinii	Schizomeris_leibleinii	Schizomeridaceae_NC3008	NC3008	NC_015645	circular	chloroplast	complete	https://www.ncbi.nlm.nih.gov	182759	77	0.435416	0.375426	0.13719	0.405421	0.316011	0.326923	1	949.788	18280	62.0545	27420	62.0545	9284	63.0535
	Chlamydomonadales	Volvocaceae	Pleodorina	Pleodorina_starrii	Pleodorina_starrii	Volvocaceae_NC3056	NC3056	NC_021109	circular	plastid	complete	https://www.ncbi.nlm.nih.gov	269857	84	0.458829	0.38414	0.156746	0.421484	0.333238	0.196078	1.02	802.14	18566	63.0253	27849	63.0253	9489	64.4458
			Gonium	Gonium_pectorale	Gonium_pectorale	Volvocaceae_NC3055	NC3055	NC_020438	circular	chloroplast	complete	https://www.ncbi.nlm.nih.gov	222582	68	0.447783	0.384069	0.129934	0.415926	0.320595	0	1.01923	793.615	18802	63.8265	28203	63.8265	9611	65.2744
		Phacotaceae	Phacotus	Phacotus_lenticularis	Phacotus_lenticularis	Phacotaceae_NC3000	NC3000	NC_028587	circular	chloroplast	complete	https://www.ncbi.nlm.nih.gov	203369	75	0.456146	0.39025	0.151057	0.423198	0.332484	0.0566038	1	766.642	19012	64.5393	28518	64.5393	9661	65.614
		Characiochloridaceae	Characiochloris	Characiochloris_acuminata	Characiochloris_acuminata	Characiochloridaceae_NC2928	NC2928	NC_028584	circular	chloroplast	complete	https://www.ncbi.nlm.nih.gov	197180	73	0.449702	0.393918	0.154464	0.42181	0.332695	0.0377358	1.01923	742.269	18600	63.1407	27900	63.1407	9320	63.298
		Dunaliellaceae	Dunaliella	Dunaliella_salina	Dunaliella_salina	Dunaliellaceae_NC2965	NC2965	NC_016732	circular	chloroplast	complete	https://www.ncbi.nlm.nih.gov	269044	82	0.448922	0.396158	0.14574	0.42254	0.330273	0.173077	1	767.588	18528	62.8963	27792	62.8963	9283	63.0467
		Chlamydomonadaceae	Chloromonas	Chloromonas_perforata	Chloromonas_perforata	Chlamydomonadaceae_NC2932	NC2932	KT625416	circular	chloroplast	partial_genome	https://www.ncbi.nlm.nih.gov	271974	76	0.448471	0.395046	0.144893	0.421759	0.32947	0.150943	1.01923	815.365	18786	63.7722	28179	63.7722	9396	63.8142
			Chlamydomonas	Chlamydomonas_leiostraca	Chlamydomonas_leiostraca	Chlamydomonadaceae_NC2930	NC2930	NC_032109	circular	plastid	complete	https://www.ncbi.nlm.nih.gov	167394	79	0.464495	0.403149	0.225714	0.433822	0.364453	0	1.01923	779.596	18782	63.7586	28173	63.7586	9575	65.0299
				Chlamydomonas_applanata	Chlamydomonas_applanata	Chlamydomonadaceae_NC2929	NC2929	KT625417	linear	chloroplast	partial_genome	https://www.ncbi.nlm.nih.gov	203225	82	0.45285	0.393251	0.202071	0.423051	0.349391	0.150943	1.01887	778.415	18884	64.1048	28326	64.1048	9638	65.4578
	orderNA8	Treubariaceae	Treubaria	Treubaria_triappendiculata	Treubaria_triappendiculata	Treubariaceae_NC3034	NC3034	NC_028578	circular	chloroplast	complete	https://www.ncbi.nlm.nih.gov	179588	76	0.415669	0.369227	0.12113	0.392448	0.302008	0.037037	1.01852	726.556	19030	64.6004	28545	64.6004	9651	65.546
	Sphaeropleales	Chromochloridaceae	Chromochloris	Chromochloris_zofingiensis	Chromochloris_zofingiensis	Chromochloridaceae_NC2957	NC2957	NC_029672	circular	chloroplast	complete	https://www.ncbi.nlm.nih.gov	188935	68	0.442974	0.382387	0.161494	0.412681	0.328952	0	1	742.731	18826	63.9079	28239	63.9079	9415	63.9432
		Pseudomuriellaceae	Pseudomuriella	Pseudomuriella_schumacherensis	Pseudomuriella_schumacherensis	Pseudomuriellaceae_NC3003	NC3003	NC_029669	circular	chloroplast	complete	https://www.ncbi.nlm.nih.gov	220357	69	0.459979	0.390022	0.178891	0.425	0.342964	0.0377358	1.01923	750.577	18804	63.8333	28206	63.8333	9418	63.9636
		Bracteacoccaceae	Bracteacoccus	Bracteacoccus_aerius	Bracteacoccus_aerius	Bracteacoccaceae_NC2915	NC2915	NC_029675	circular	chloroplast	complete	https://www.ncbi.nlm.nih.gov	165732	68	0.450568	0.383156	0.19015	0.416862	0.341291	0	1	749.654	18138	61.5724	27207	61.5724	9275	62.9924
				Bracteacoccus_minor	Bracteacoccus_minor	Bracteacoccaceae_NC2917	NC2917	NC_029674	circular	chloroplast	complete	https://www.ncbi.nlm.nih.gov	192761	69	0.44846	0.386697	0.214182	0.417579	0.34978	0.0192308	1.01923	756.981	18166	61.6675	27249	61.6675	9278	63.0128
				Bracteacoccus_giganteus	Bracteacoccus_giganteus	Bracteacoccaceae_NC2916	NC2916	NC_028586	circular	chloroplast	complete	https://www.ncbi.nlm.nih.gov	242897	78	0.445698	0.385137	0.196442	0.415417	0.342425	0.111111	1.01852	799.111	19218	65.2386	28827	65.2386	9801	66.5648
		Selenastraceae	Kirchneriella	Kirchneriella_aperta	Kirchneriella_aperta	Selenastraceae_NC3009	NC3009	NC_029676	circular	chloroplast	complete	https://www.ncbi.nlm.nih.gov	207516	69	0.448447	0.386024	0.16819	0.417235	0.33422	0.0943396	1.01887	750.792	19076	64.7566	28614	64.7566	9710	65.9468
			Monoraphidium	Monoraphidium_neglectum	Monoraphidium_neglectum	Selenastraceae_NC7	NC7	CM002678	circular	chloroplast	complete	https://www.ncbi.nlm.nih.gov	135362	65	0.44745	0.390932	0.164498	0.419191	0.334293	0	1.01923	738.404	18828	63.9147	28242	63.9147	9410	63.9093
		Scenedesmaceae	Hariotina	Hariotina_sp.	Hariotina_sp._MMOGRB0030F	Scenedesmaceae_NC3005	NC3005	KX131180	circular	chloroplast	complete	https://www.ncbi.nlm.nih.gov	210757	79	0.437991	0.380034	0.160175	0.409012	0.326067	0.264151	1	773.264	19076	64.7566	28614	64.7566	9714	65.9739
			Tetradesmus	Tetradesmus_obliquus	Tetradesmus_obliquus	Scenedesmaceae_NC3007	NC3007	NC_008101	circular	chloroplast	complete	https://www.ncbi.nlm.nih.gov	161452	77	0.44049	0.386465	0.117258	0.413477	0.314738	0.0943396	1	725.308	18588	63.1	27882	63.1	9477	64.3643
			Pectinodesmus	Pectinodesmus_pectinatus	Pectinodesmus_pectinatus	Scenedesmaceae_NC3006	NC3006	NC_036668	circular	chloroplast	complete	https://www.ncbi.nlm.nih.gov	196809	68	0.441994	0.38589	0.149232	0.413942	0.325706	0.283019	1	764.151	19046	64.6548	28569	64.6548	9700	65.8788
		Neochloridaceae	Neochloris	Neochloris_aquatica	Neochloris_aquatica	Neochloridaceae_NC2993	NC2993	NC_029670	circular	chloroplast	complete	https://www.ncbi.nlm.nih.gov	166767	67	0.42559	0.376805	0.147498	0.401198	0.316631	0.245283	1.01887	723.226	18840	63.9555	28260	63.9555	9596	65.1725
			Chlorotetraedron	Chlorotetraedron_incus	Chlorotetraedron_incus	Neochloridaceae_NC2992	NC2992	NC_029673	circular	chloroplast	complete	https://www.ncbi.nlm.nih.gov	193197	69	0.442678	0.385761	0.128562	0.414219	0.319	0.0377358	1.01887	745.585	18974	64.4103	28461	64.4103	9669	65.6683
		Hydrodictyaceae	Hydrodictyon	Hydrodictyon_reticulatum	Hydrodictyon_reticulatum	Hydrodictyaceae_NC2971	NC2971	NC_034655	circular	chloroplast	complete	https://www.ncbi.nlm.nih.gov	225641	132	0.442031	0.377397	0.126612	0.409714	0.315347	0.0754717	1.01961	786.529	18786	63.7722	28179	63.7722	9584	65.091
			Pediastrum	Pediastrum_duplex	Pediastrum_duplex	Hydrodictyaceae_NC2972	NC2972	NC_034654	circular	chloroplast	complete	https://www.ncbi.nlm.nih.gov	232554	111	0.439779	0.38152	0.128198	0.41065	0.316499	0.037037	1.01887	773.321	18980	64.4307	28470	64.4307	9681	65.7498
Charophyta	Chlorokybales	Chlorokybaceae	Chlorokybus	Chlorokybus_atmophyticus	Chlorokybus_atmophyticus	Chlorokybaceae_NC2946	NC2946	NC_008822	circular	chloroplast	complete	https://www.ncbi.nlm.nih.gov	152254	114	0.473211	0.391163	0.230207	0.432187	0.36486	0	1	552.634	23994	81.4516	35991	81.4516	12072	81.9886
	Mesostigmatales	Mesostigmataceae	Mesostigma	Mesostigma_viride	Mesostigma_viride	Mesostigmataceae_NC2978	NC2978	NC_002186	circular	chloroplast	complete	https://www.ncbi.nlm.nih.gov	118360	105	0.432883	0.378607	0.140967	0.405745	0.317486	0	1	547.348	23248	78.9191	34872	78.9191	11785	80.0394
	Charales	Characeae	Chara	Chara_vulgaris	Chara_vulgaris	Characeae_NC2926	NC2926	NC_008097	circular	chloroplast	complete	https://www.ncbi.nlm.nih.gov	184933	105	0.425008	0.367857	0.177796	0.396432	0.323554	0.157143	1	610.071	25576	86.8219	38364	86.8219	12897	87.5917
			Nitella	Nitella_hyalina	Nitella_hyalina	Characeae_NC2927	NC2927	KX306884	circular	chloroplast	complete	https://www.ncbi.nlm.nih.gov	256512	90	0.412245	0.367816	0.165239	0.390031	0.3151	0.144928	1	602.029	24338	82.6193	36507	82.6193	12279	83.3945
	Coleochaetales	Chaetosphaeridiaceae	Chaetosphaeridium	Chaetosphaeridium_globosum	Chaetosphaeridium_globosum	Chaetosphaeridiaceae_NC2925	NC2925	NC_004115	circular	chloroplast	complete	https://www.ncbi.nlm.nih.gov	131183	98	0.4207	0.370534	0.150178	0.395617	0.313804	0.138889	1	617.083	26762	90.848	40143	90.848	13480	91.5512
		Coleochaetaceae	Coleochaete	Coleochaete_scutata	Coleochaete_scutata	Coleochaetaceae_NC2961	NC2961	NC_030358	circular	chloroplast	complete	https://www.ncbi.nlm.nih.gov	107236	82	0.423864	0.378024	0.137349	0.400944	0.313079	0.109375	1	626.438	23842	80.9356	35763	80.9356	12004	81.5268
	Zygnematales	Zygnemataceae	Spirogyra	Spirogyra_maxima	Spirogyra_maxima	Zygnemataceae_NC3059	NC3059	NC_030355	circular	chloroplast	complete	https://www.ncbi.nlm.nih.gov	129954	91	0.449777	0.379913	0.181495	0.414845	0.337062	0.169014	1	635.113	26640	90.4338	39960	90.4338	13212	89.7311
			Zygnema	Zygnema_circumcarinatum	Zygnema_circumcarinatum	Zygnemataceae_NC3060	NC3060	NC_008117	circular	chloroplast	complete	https://www.ncbi.nlm.nih.gov	165372	103	0.468357	0.387772	0.235902	0.428064	0.36401	0.128571	1	641.143	26450	89.7889	39675	89.7889	13125	89.1402
			Netrium	Netrium_digitus	Netrium_digitus	Zygnemataceae_NC3058	NC3058	NC_030356	circular	chloroplast	complete	https://www.ncbi.nlm.nih.gov	131804	94	0.450032	0.38566	0.189198	0.417846	0.34163	0.112676	1	639.761	26684	90.5832	40026	90.5832	13259	90.0503
	Desmidiales	Closteriaceae	Closterium	Closterium_baillyanum	Closterium_baillyanum	Closteriaceae_NC2958	NC2958	NC_030314	circular	chloroplast	complete	https://www.ncbi.nlm.nih.gov	201341	95	0.484146	0.397402	0.282699	0.440774	0.388082	0.140845	1	639.761	26768	90.8684	40152	90.8684	13489	91.6123
		Desmidiaceae	Staurastrum	Staurastrum_punctulatum	Staurastrum_punctulatum	Desmidiaceae_NC2964	NC2964	NC_008116	circular	chloroplast	complete	https://www.ncbi.nlm.nih.gov	157089	103	0.464787	0.387128	0.180595	0.425958	0.34417	0.0571429	1	627.343	25834	87.6977	38751	87.6977	13032	88.5086
			Cosmarium	Cosmarium_botrytis	Cosmarium_botrytis	Desmidiaceae_NC2963	NC2963	NC_030357	circular	chloroplast	complete	https://www.ncbi.nlm.nih.gov	207850	89	0.46131	0.388454	0.188447	0.424882	0.34607	0.0422535	1	654.592	26780	90.9091	40170	90.9091	13502	91.7006
liverworts	Marchantiales	Marchantiaceae	Marchantia	Marchantia_polymorpha	Marchantia_polymorpha_subsp._ruderalis	Marchantiaceae_NC1607	NC1607	LC192146	circular	chloroplast	complete	https://www.ncbi.nlm.nih.gov	120304	90	0.420427	0.370829	0.130335	0.395628	0.307197	0.164179	1	562.909	22896	77.7242	34344	77.7242	11572	78.5928
				Marchantia_paleacea	Marchantia_paleacea	Marchantiaceae_NC1606	NC1606	NC_001319	circular	chloroplast	complete	https://www.ncbi.nlm.nih.gov	121024	89	0.42161	0.371445	0.1276	0.396527	0.306885	0.151515	1	567.5	23124	78.4982	34686	78.4982	11685	79.3602
	Pelliales	Pelliaceae	Apopellia	Apopellia_endiviifolia	Apopellia_endiviifolia	Pelliaceae_NC1920	NC1920	NC_019628	circular	chloroplast	complete	https://www.ncbi.nlm.nih.gov	120546	88	0.446145	0.390977	0.262254	0.418561	0.366459	0.185714	1	568.671	24500	83.1693	36748	83.1647	12370	84.0125
	Ptilidiales	Ptilidiaceae	Ptilidium	Ptilidium_pulcherrimum	Ptilidium_pulcherrimum	Ptilidiaceae_NC2515	NC2515	NC_015402	circular	chloroplast	complete	https://www.ncbi.nlm.nih.gov	119007	80	0.43205	0.384713	0.203039	0.408381	0.339934	0.188406	1	589.391	24778	84.113	37167	84.113	12508	84.9497
	Metzgeriales	Aneuraceae	Aneura	Aneura_pinguis	Aneura_pinguis	Aneuraceae_NC61	NC61	NC_035617	circular	chloroplast	complete	https://www.ncbi.nlm.nih.gov	120698	73	0.460107	0.41524	0.315455	0.437673	0.396934	0.147541	1	563.361	20512	69.6313	30768	69.6313	10355	70.3274
				Aneura_mirabilis	Aneura_mirabilis	Aneuraceae_NC60	NC60	NC_010359	circular	chloroplast	complete	https://www.ncbi.nlm.nih.gov	108007	62	0.462111	0.421996	0.319455	0.442053	0.401187	0.153846	1	527.019	16180	54.9257	24270	54.9257	8187	55.6031
mosses	Takakiales	Takakiaceae	Takakia	Takakia_lepidozioides	Takakia_lepidozioides	Takakiaceae_NC2792	NC2792	NC_028738	circular	chloroplast	complete	https://www.ncbi.nlm.nih.gov	149016	61	0.479132	0.425293	0.261696	0.452213	0.388707	0.217391	1	527.362	15496	52.6037	23244	52.6037	7638	51.8745
	Sphagnales	Sphagnaceae	Sphagnum	Sphagnum_palustre	Sphagnum_palustre	Sphagnaceae_NC2781	NC2781	NC_030198	circular	chloroplast	complete	https://www.ncbi.nlm.nih.gov	140040	84	0.467131	0.39583	0.268252	0.431481	0.377071	0.15942	1	649.435	26856	91.1671	40284	91.1671	13546	91.9995
	Tetraphidales	Tetraphidaceae	Tetraphis	Tetraphis_pellucida	Tetraphis_pellucida	Tetraphidaceae_NC2805	NC2805	NC_024291	circular	chloroplast	complete	https://www.ncbi.nlm.nih.gov	127489	82	0.433688	0.376932	0.156035	0.40531	0.322218	0.191176	1	630.618	26268	89.171	39402	89.171	13023	88.4474
	Funariales	Funariaceae	Physcomitrella	Physcomitrella_patens	Physcomitrella_patens	Funariaceae_NC1281	NC1281	NC_005087	circular	chloroplast	complete	https://www.ncbi.nlm.nih.gov	122890	85	0.436065	0.374395	0.137228	0.40523	0.315896	0.188406	1	618.304	26262	89.1507	39393	89.1507	13021	88.4338
	Pottiales	Pottiaceae	Syntrichia	Syntrichia_ruralis	Syntrichia_ruralis	Pottiaceae_NC2495	NC2495	NC_012052	circular	chloroplast	complete	https://www.ncbi.nlm.nih.gov	122630	81	0.428622	0.370976	0.13176	0.399799	0.310461	0.149254	1	619.164	25389	86.1871	38081	86.1815	12589	85.4999
	Hypnales	Amblystegiaceae	Sanionia	Sanionia_uncinata	Sanionia_uncinata	Amblystegiaceae_NC50	NC50	NC_025668	circular	chloroplast	complete	https://www.ncbi.nlm.nih.gov	124374	82	0.430881	0.37764	0.159067	0.404261	0.32253	0.132353	1	627.353	26140	88.7365	39210	88.7365	12962	88.0331
	Orthotrichales	Orthotrichaceae	Orthotrichum	Orthotrichum_rogeri	Orthotrichum_rogeri	Orthotrichaceae_NC1899	NC1899	NC_026212	circular	chloroplast	complete	https://www.ncbi.nlm.nih.gov	123363	81	0.426104	0.367016	0.132095	0.39656	0.308405	0.164179	1	632.507	25904	87.9354	38856	87.9354	12843	87.2249
			Nyholmiella	Nyholmiella_obtusifolia	Nyholmiella_obtusifolia	Orthotrichaceae_NC1898	NC1898	NC_026979	circular	chloroplast	complete	https://www.ncbi.nlm.nih.gov	122895	81	0.425902	0.367448	0.130912	0.396675	0.308087	0.164179	1	632.06	25886	87.8743	38829	87.8743	12837	87.1842
hornworts	Dendrocerotales	Dendrocerotaceae	Nothoceros	Nothoceros_aenigmaticus	Nothoceros_aenigmaticus	Dendrocerotaceae_NC2	NC2	NC_020259	circular	plastid	NaN	https://www.ncbi.nlm.nih.gov	153208	86	0.47805	0.423601	0.253795	0.450825	0.385148	0.161765	1	538.217	22500	76.3799	33750	76.3799	11412	77.5061
	Anthocerotales	Anthocerotaceae	Anthoceros	Anthoceros_angustus	Anthoceros_angustus	Anthocerotaceae_NC63	NC63	NC_004543	circular	chloroplast	complete	https://www.ncbi.nlm.nih.gov	161162	90	0.451248	0.405434	0.230704	0.428341	0.362462	0.202899	1.02899	552.739	23144	78.5661	34716	78.5661	11791	80.0801
Lycophytes	Lycopodiales	Lycopodiaceae	Huperzia	Huperzia_serrata	Huperzia_serrata	Lycopodiaceae_NC1518	NC1518	NC_033874	circular	chloroplast	complete	https://www.ncbi.nlm.nih.gov	154176	87	0.472345	0.411771	0.267546	0.442058	0.383887	0.171429	1.01429	625.886	26526	90.0468	39789	90.0468	13382	90.8856
				Huperzia_lucidula	Huperzia_lucidula	Lycopodiaceae_NC1517	NC1517	NC_006861	circular	chloroplast	complete	https://www.ncbi.nlm.nih.gov	154373	87	0.472179	0.410565	0.266365	0.441372	0.383036	0.180556	1.01389	632	27154	92.1787	40731	92.1787	13700	93.0454
	Isoetales	Isoetaceae	Isoetes	Isoetes_flaccida	Isoetes_flaccida	Isoetaceae_NC1366	NC1366	NC_014675	circular	chloroplast	complete	https://www.ncbi.nlm.nih.gov	145303	84	0.481215	0.429672	0.300622	0.455444	0.403837	0.176471	1.02941	630.662	25712	87.2836	38568	87.2836	13099	88.9636
	Selaginellales	Selaginellaceae	Selaginella	Selaginella_uncinata	Selaginella_uncinata	Selaginellaceae_NC2721	NC2721	AB197035	circular	chloroplast	complete	https://www.ncbi.nlm.nih.gov	144170	80	0.596438	0.56812	0.496248	0.582279	0.553602	0.142857	1.04918	572.361	21730	73.766	32595	73.766	10900	74.0288
				Selaginella_moellendorffii	Selaginella_moellendorffii	Selaginellaceae_NC2720	NC2720	NC_013086	circular	plastid	complete	https://www.ncbi.nlm.nih.gov	143780	70	0.567424	0.533264	0.45105	0.550344	0.517246	0.157895	1.01786	605.304	21010	71.3219	31515	71.3219	10539	71.577
ferns_and_horsetails	Equisetales	Equisetaceae	Equisetum	Equisetum_arvense	Equisetum_arvense	Equisetaceae_NC1063	NC1063	NC_014699	circular	chloroplast	complete	https://www.ncbi.nlm.nih.gov	133309	84	0.436542	0.377036	0.207822	0.406789	0.340467	0.15493	1	631.521	26918	91.3776	40377	91.3776	13572	92.176
			-	Equisetaceae_RL0258	Equisetaceae_RL0258	Equisetaceae_RL0258	RL0258	-	-	-	-	-	134261	52	0.45148	0.387233	0.211454	0.419357	0.350056	0.122449	1.0625	530.953	21466	72.8698	32199	72.8698	10727	72.8538
			Equisetum	Equisetum_hyemale	Equisetum_hyemale	Equisetaceae_NC1064	NC1064	NC_020146	circular	chloroplast	complete	https://www.ncbi.nlm.nih.gov	131760	83	0.434738	0.374699	0.214985	0.404718	0.341474	0.128571	1	634.671	26662	90.5085	39993	90.5085	13446	91.3203
	Psilotales	Psilotaceae	Psilotum	Psilotum_nudum	Psilotum_nudum	Psilotaceae_NC2510	NC2510	NC_003386	circular	chloroplast	complete	https://www.ncbi.nlm.nih.gov	138829	101	0.449879	0.385166	0.258338	0.417523	0.364461	0.171429	1.05714	636.429	26874	91.2282	40311	91.2282	13548	92.013
	Ophioglossales	Ophioglossaceae	Mankyua	Mankyua_chejuensis	Mankyua_chejuensis	Ophioglossaceae_NC1754	NC1754	NC_017006	circular	chloroplast	complete	https://www.ncbi.nlm.nih.gov	146221	87	0.464967	0.400578	0.287187	0.432773	0.384244	0.15942	1	570.696	24218	82.212	36327	82.212	12229	83.0549
			Ophioglossum	Ophioglossum_californicum	Ophioglossum_californicum	Ophioglossaceae_NC1755	NC1755	NC_020147	circular	chloroplast	complete	https://www.ncbi.nlm.nih.gov	138270	84	0.482956	0.420925	0.351251	0.451941	0.418377	0.169014	1	623.577	26860	91.1807	40290	91.1807	13539	91.9519
			Botrychium	Botrychium_ternatum	Botrychium_ternatum	Ophioglossaceae_NC1752	NC1752	KM817789	circular	chloroplast	complete	https://www.ncbi.nlm.nih.gov	139127	79	0.498225	0.44476	0.369554	0.471492	0.437513	0.176471	1	614.559	25468	86.4553	38202	86.4553	12643	85.8666
			Helminthostachys	Helminthostachys_zeylanica	Helminthostachys_zeylanica	Ophioglossaceae_NC1753	NC1753	KM817788	circular	chloroplast	complete	https://www.ncbi.nlm.nih.gov	145120	82	0.489564	0.4313	0.35626	0.460432	0.425708	0.171429	1	572.314	24554	83.3526	36831	83.3526	12395	84.1823
	Marattiales	Marattiaceae	Angiopteris	Angiopteris_evecta	Angiopteris_evecta	Marattiaceae_NC1605	NC1605	NC_008829	circular	chloroplast	complete	https://www.ncbi.nlm.nih.gov	153901	88	0.455224	0.387558	0.251106	0.421391	0.364629	0.190141	1.04225	564.423	24674	83.7599	37011	83.7599	12452	84.5694
				Angiopteris_angustifolia	Angiopteris_angustifolia	Marattiaceae_NC1604	NC1604	NC_026300	circular	plastid	complete	https://www.ncbi.nlm.nih.gov	153596	88	0.453401	0.386937	0.249884	0.420169	0.363408	0.180556	1.04167	626.458	27152	92.1719	40728	92.1719	13691	92.9842
	Osmundales	Osmundaceae	Osmundastrum	Osmundastrum_cinnamomeum	Osmundastrum_cinnamomeum	Osmundaceae_NC1900	NC1900	NC_024157	circular	chloroplast	complete	https://www.ncbi.nlm.nih.gov	142812	84	0.480037	0.420475	0.304419	0.450256	0.401644	0.197183	1	571.775	24732	83.9568	37098	83.9568	12488	84.8139
	Gleicheniales	Dipteridaceae	Dipteris	Dipteris_conjugata	Dipteris_conjugata	Dipteridaceae_NC1040	NC1040	KP136829	linear	chloroplast	partial_genome	https://www.ncbi.nlm.nih.gov	123674	53	0.490814	0.453647	0.376494	0.472231	0.440322	0.116279	1	718.465	18344	62.2717	27514	62.2672	9095	61.7699
		Gleicheniaceae	Diplopterygium	Diplopterygium_glaucum	Diplopterygium_glaucum	Gleicheniaceae_NC1338	NC1338	NC_024158	circular	chloroplast	complete	https://www.ncbi.nlm.nih.gov	151007	40	0.462589	0.411594	0.341585	0.437092	0.405256	0.184211	1	499.692	12002	40.7428	18003	40.7428	6033	40.9739
	Schizaeales	Lygodiaceae	-	Lygodiaceae_RL0496	Lygodiaceae_RL0496	Lygodiaceae_RL0496	RL0496	-	-	-	-	-	157356	44	0.498905	0.42792	0.35631	0.463413	0.427703	0.225	1.13333	550.067	15880	53.9073	23821	53.9095	7826	53.1513
				Lygodiaceae_RL0667	Lygodiaceae_RL0667	Lygodiaceae_RL0667	RL0667	-	-	-	-	-	157248	45	0.493184	0.423605	0.362156	0.458395	0.426315	0.146341	1.11765	533.882	17566	59.6307	26349	59.6307	8689	59.0125
		Schizaeaceae	Actinostachys	Actinostachys_pennula	Actinostachys_pennula	Schizaeaceae_NC2711	NC2711	KU764518	circular	chloroplast	complete	https://www.ncbi.nlm.nih.gov	134946	79	0.475556	0.426212	0.35373	0.450884	0.418499	0.180328	1.09836	600.541	21394	72.6254	32091	72.6254	10829	73.5466
			Schizaea	Schizaea_elegans	Schizaea_elegans	Schizaeaceae_NC2712	NC2712	NC_035807	circular	chloroplast	complete	https://www.ncbi.nlm.nih.gov	156603	83	0.482324	0.440826	0.385532	0.461575	0.436227	0.183333	1.15	607.8	21392	72.6186	32088	72.6186	10809	73.4108
				Schizaea_pectinata	Schizaea_pectinata	Schizaeaceae_NC2713	NC2713	NC_035808	circular	chloroplast	complete	https://www.ncbi.nlm.nih.gov	156392	84	0.487147	0.444967	0.407942	0.466057	0.446685	0.183333	1.15	607.35	21270	72.2045	31905	72.2045	10754	73.0372
	Salviniales	Marsileaceae	Marsilea	Marsilea_crenata	Marsilea_crenata	Marsileaceae_NC1608	NC1608	NC_022137	circular	chloroplast	complete	https://www.ncbi.nlm.nih.gov	151628	89	0.482733	0.416205	0.36495	0.449469	0.421296	0.194444	1.04167	628.417	27108	92.0225	40662	92.0225	13680	92.9095
		Salviniaceae	Salvinia	Salvinia_cucullata	Salvinia_cucullata	Salviniaceae_NC2679	NC2679	MF177095	circular	chloroplast	complete	https://www.ncbi.nlm.nih.gov	150958	49	0.489706	0.421049	0.361769	0.455378	0.424175	0.115942	1.11594	535	23080	78.3488	34620	78.3488	11656	79.1633
			Azolla	Azolla_nilotica	Azolla_nilotica	Salviniaceae_NC2677	NC2677	MF177090	circular	chloroplast	complete	https://www.ncbi.nlm.nih.gov	146797	49	0.482523	0.427667	0.342431	0.455095	0.41754	0.147059	1.11765	542.426	23028	78.1723	34542	78.1723	11628	78.9731
				Azolla_rubra	Azolla_rubra	Salviniaceae_NC2678	NC2678	MF177091	circular	chloroplast	complete	https://www.ncbi.nlm.nih.gov	147692	49	0.491218	0.430054	0.364725	0.460636	0.428666	0.15942	1.11594	535.391	23090	78.3828	34635	78.3828	11663	79.2108
				Azolla_filiculoides	Azolla_filiculoides	Salviniaceae_NC2674	NC2674	MF177094	circular	chloroplast	complete	https://www.ncbi.nlm.nih.gov	147665	80	0.491093	0.429758	0.363963	0.460426	0.428271	0.15942	1.11594	535.957	23096	78.4032	34644	78.4032	11666	79.2312
				Azolla_caroliniana	Azolla_caroliniana	Salviniaceae_NC2673	NC2673	MF177093	circular	chloroplast	complete	https://www.ncbi.nlm.nih.gov	147574	49	0.492312	0.432676	0.366656	0.462494	0.430548	0.15942	1.11594	553.609	23444	79.5845	35166	79.5845	11844	80.4401
				Azolla_mexicana	Azolla_mexicana	Salviniaceae_NC2675	NC2675	MF177088	circular	chloroplast	complete	https://www.ncbi.nlm.nih.gov	147232	49	0.490301	0.430929	0.36308	0.460615	0.428103	0.15942	1.13043	536.087	23088	78.376	34632	78.376	11663	79.2108
				Azolla_microphylla	Azolla_microphylla	Salviniaceae_NC2676	NC2676	MF177089	circular	chloroplast	complete	https://www.ncbi.nlm.nih.gov	147136	49	0.490561	0.430869	0.362441	0.460715	0.427957	0.15942	1.11594	536.043	23088	78.376	34632	78.376	11663	79.2108
	Cyatheales	Plagiogyriaceae	Plagiogyria	Plagiogyria_glauca	Plagiogyria_glauca	Plagiogyriaceae_NC2046	NC2046	KP136831	linear	chloroplast	partial_genome	https://www.ncbi.nlm.nih.gov	127710	81	0.490188	0.444612	0.374731	0.4674	0.436511	0.161765	1	594.909	23206	78.7766	34809	78.7766	11736	79.7066
		Dicksoniaceae	-	Dicksoniaceae_RL0630	Dicksoniaceae_RL0630	Dicksoniaceae_RL0630	RL0630	-	-	-	-	-	157426	50	0.494251	0.433962	0.34268	0.464107	0.423631	0.191489	1.09677	524.226	20538	69.7196	30807	69.7196	10366	70.4021
		Cyatheaceae		Cyatheaceae_RL0621	Cyatheaceae_RL0621	Cyatheaceae_RL0621	RL0621	-	-	-	-	-	156943	51	0.49094	0.431789	0.341195	0.461365	0.421308	0.1875	1.06452	524.323	20538	69.7196	30807	69.7196	10366	70.4021
	Polypodiales	Lindsaeaceae		Lindsaeaceae_RL0501	Lindsaeaceae_RL0501	Lindsaeaceae_RL0501	RL0501	-	-	-	-	-	153123	51	0.48363	0.417191	0.333889	0.450411	0.41157	0.125	1.08333	505.18	19388	65.8157	29082	65.8157	9822	66.7074
				Lindsaeaceae_RL0492	Lindsaeaceae_RL0492	Lindsaeaceae_RL0492	RL0492	-	-	-	-	-	153190	50	0.488298	0.420547	0.341556	0.454422	0.4168	0.166667	1.08197	512.468	19898	67.547	29847	67.547	10044	68.2152
		Pteridaceae	Myriopteris	Myriopteris_lindheimeri	Myriopteris_lindheimeri	Pteridaceae_NC2514	NC2514	NC_014592	circular	chloroplast	complete	https://www.ncbi.nlm.nih.gov	155770	88	0.478025	0.424634	0.383771	0.451329	0.42881	0.194444	1.04225	623.62	26384	89.5648	39576	89.5648	13319	90.4578
			Adiantum	Adiantum_shastense	Adiantum_shastense	Pteridaceae_NC2512	NC2512	MG432483	circular	chloroplast	complete	https://www.ncbi.nlm.nih.gov	150414	88	0.486799	0.434094	0.402469	0.460447	0.441121	0.185714	1.02857	614.229	25870	87.8199	38805	87.8199	13061	88.7055
				Adiantum_capillus-veneris	Adiantum_capillus-veneris	Pteridaceae_NC2511	NC2511	NC_004766	circular	chloroplast	complete	https://www.ncbi.nlm.nih.gov	150568	87	0.47285	0.423413	0.358737	0.448131	0.418333	0.180556	1.02817	618.845	26254	89.1235	39381	89.1235	13252	90.0027
			Ceratopteris	Ceratopteris_richardii	Ceratopteris_richardii	Pteridaceae_NC2513	NC2513	KM052729	circular	chloroplast	partial_genome	https://www.ncbi.nlm.nih.gov	148444	87	0.457663	0.392306	0.282004	0.424984	0.377328	0.180556	1.02817	615.93	26036	88.3835	39053	88.3812	13145	89.276
			-	Pteridaceae_RL0416	Pteridaceae_RL0416	Pteridaceae_RL0416	RL0416	-	-	-	-	-	157061	39	0.487035	0.425096	0.359456	0.456065	0.423862	0.138889	1.08955	513.761	21706	73.6846	32559	73.6846	10970	74.5042
				Pteridaceae_RL0664	Pteridaceae_RL0664	Pteridaceae_RL0664	RL0664	-	-	-	-	-	156550	54	0.487417	0.425308	0.3579	0.456363	0.423542	0.16	1.0597	513.403	21692	73.637	32538	73.637	10964	74.4635
				Pteridaceae_RL0484	Pteridaceae_RL0484	Pteridaceae_RL0484	RL0484	-	-	-	-	-	156683	54	0.486425	0.426576	0.356802	0.456501	0.423268	0.16	1.08955	512.731	21664	73.542	32496	73.542	10951	74.3752
		Dennstaedtiaceae		Dennstaedtiaceae_RL0538	Dennstaedtiaceae_RL0538	Dennstaedtiaceae_RL0538	RL0538	-	-	-	-	-	151778	35	0.48612	0.43539	0.363332	0.460755	0.428281	0.242424	1.09231	512.354	21350	72.4761	32025	72.4761	10593	71.9438
			Pteridium	Pteridium_aquilinum	Pteridium_aquilinum_subsp._aquilinum	Dennstaedtiaceae_NC1028	NC1028	NC_014348	circular	chloroplast	complete	https://www.ncbi.nlm.nih.gov	152362	88	0.476537	0.42783	0.362397	0.452184	0.422255	0.194444	1.04167	632.292	27110	92.0293	40665	92.0293	13684	92.9367
		Hypodematiaceae	Hypodematium	Hypodematium_crenatum	Hypodematium_crenatum	Hypodematiaceae_NC1364	NC1364	NC_035857	circular	chloroplast	complete	https://www.ncbi.nlm.nih.gov	149794	88	0.476276	0.422281	0.366054	0.449279	0.421537	0.194444	1.04167	630.167	27141	92.1346	40712	92.1357	13699	93.0386
		Dryopteridaceae	Dryopteris	Dryopteris_decipiens	Dryopteris_decipiens	Dryopteridaceae_NC1049	NC1049	NC_035854	circular	chloroplast	complete	https://www.ncbi.nlm.nih.gov	150987	88	0.48404	0.430596	0.386861	0.457318	0.433832	0.194444	1.04167	630.208	27162	92.2059	40743	92.2059	13700	93.0454
			Cyrtomium	Cyrtomium_falcatum	Cyrtomium_falcatum	Dryopteridaceae_NC1047	NC1047	NC_028705	circular	chloroplast	complete	https://www.ncbi.nlm.nih.gov	151628	88	0.484125	0.428991	0.38729	0.456558	0.433468	0.197183	1.04286	635.229	26568	90.1894	39852	90.1894	13405	91.0418
				Cyrtomium_fortunei	Cyrtomium_fortunei	Dryopteridaceae_NC1048	NC1048	MG913607	circular	chloroplast	complete	https://www.ncbi.nlm.nih.gov	151699	87	0.483612	0.429258	0.386532	0.456435	0.433134	0.194444	1.04167	630.417	27144	92.1447	40716	92.1447	13694	93.0046
				Cyrtomium_devexiscapulae	Cyrtomium_devexiscapulae	Dryopteridaceae_NC1046	NC1046	NC_028542	circular	chloroplast	complete	https://www.ncbi.nlm.nih.gov	151684	89	0.483949	0.42862	0.386622	0.456285	0.433064	0.1875	1.04225	617.62	26168	88.8316	39252	88.8316	13212	89.7311
		Nephrolepidaceae	-	Nephrolepidaceae_RL0104	Nephrolepidaceae_RL0104	Nephrolepidaceae_RL0104	RL0104	-	-	-	-	-	150657	52	0.476194	0.415766	0.334415	0.44598	0.408792	0.145833	1.07812	511.569	20770	70.5072	31155	70.5072	10488	71.2306
		Tectariaceae		Tectariaceae_RL0976	Tectariaceae_RL0976	Tectariaceae_RL0976	RL0976	-	-	-	-	-	150549	51	0.49132	0.429328	0.37612	0.460324	0.432256	0.170213	1.0625	512.25	20764	70.4868	31146	70.4868	10468	71.0948
		Polypodiaceae		Polypodiaceae_RL0535	Polypodiaceae_RL0535	Polypodiaceae_RL0535	RL0535	-	-	-	-	-	157301	51	0.487863	0.424111	0.349156	0.455987	0.420377	0.1875	1.0625	527.531	21248	72.1298	31872	72.1298	10731	72.881
				Polypodiaceae_RL0969	Polypodiaceae_RL0969	Polypodiaceae_RL0969	RL0969	-	-	-	-	-	157848	49	0.482271	0.425255	0.346416	0.453763	0.417981	0.191489	1.09375	523.5	21134	71.7428	31701	71.7428	10670	72.4667
			Lepisorus	Lepisorus_clathratus	Lepisorus_clathratus	Polypodiaceae_NC2492	NC2492	NC_035739	circular	chloroplast	complete	https://www.ncbi.nlm.nih.gov	156998	88	0.476713	0.417893	0.353644	0.447303	0.416083	0.208333	1.04225	625.648	26596	90.2845	39894	90.2845	13403	91.0283
			-	Polypodiaceae_RL0859	Polypodiaceae_RL0859	Polypodiaceae_RL0859	RL0859	-	-	-	-	-	157533	50	0.486538	0.425183	0.345266	0.455861	0.418996	0.1875	1.0625	525.891	21242	72.1094	31863	72.1094	10727	72.8538
		Diplaziopsidaceae	Homalosorus	Homalosorus_pycnocarpos	Homalosorus_pycnocarpos	Diplaziopsidaceae_NC1039	NC1039	NC_035855	circular	chloroplast	complete	https://www.ncbi.nlm.nih.gov	152159	88	0.487591	0.437105	0.398111	0.462348	0.440936	0.194444	1.04167	630.917	27160	92.1991	40740	92.1991	13706	93.0861
			Diplaziopsis	Diplaziopsis_javanica	Diplaziopsis_javanica	Diplaziopsidaceae_NC1038	NC1038	NC_035848	circular	chloroplast	complete	https://www.ncbi.nlm.nih.gov	151496	88	0.484626	0.433702	0.392416	0.459164	0.436915	0.194444	1.04167	631.042	27150	92.1651	40725	92.1651	13701	93.0522
				Diplaziopsis_cavaleriana	Diplaziopsis_cavaleriana	Diplaziopsidaceae_NC1037	NC1037	NC_035847	circular	chloroplast	complete	https://www.ncbi.nlm.nih.gov	151934	87	0.484794	0.435289	0.397013	0.460042	0.439032	0.197183	1.04225	623.113	26404	89.6327	39606	89.6327	13327	90.5121
		Aspleniaceae	Hymenasplenium	Hymenasplenium_unilaterale	Hymenasplenium_unilaterale	Aspleniaceae_NC350	NC350	NC_035856	circular	chloroplast	complete	https://www.ncbi.nlm.nih.gov	151723	87	0.479519	0.430701	0.378418	0.45511	0.429546	0.183099	1.04225	618.761	26166	88.8248	39249	88.8248	13203	89.6699
			Asplenium	Asplenium_pekinense	Asplenium_pekinense	Aspleniaceae_NC348	NC348	NC_035837	circular	chloroplast	complete	https://www.ncbi.nlm.nih.gov	152479	88	0.468768	0.416613	0.366392	0.44269	0.417258	0.194444	1.04167	630.167	27090	91.9614	40635	91.9614	13671	92.8484
				Asplenium_prolongatum	Asplenium_prolongatum	Aspleniaceae_NC349	NC349	NC_035838	circular	chloroplast	complete	https://www.ncbi.nlm.nih.gov	151115	87	0.466253	0.417091	0.360109	0.441672	0.414485	0.197183	1.04225	623.282	26364	89.4969	39546	89.4969	13307	90.3763
			-	Aspleniaceae_RL0928	Aspleniaceae_RL0928	Aspleniaceae_RL0928	RL0928	-	-	-	-	-	151507	48	0.484496	0.423035	0.356594	0.453766	0.421375	0.173913	1.06154	517.2	21236	72.0891	31854	72.0891	10729	72.8674
				Aspleniaceae_RL1004	Aspleniaceae_RL1004	Aspleniaceae_RL1004	RL1004	-	-	-	-	-	151691	48	0.483147	0.424463	0.361068	0.453805	0.422893	0.152174	1.0625	511.219	20640	70.0659	30960	70.0659	10548	71.6381
		Rhachidosoraceae	Rhachidosorus	Rhachidosorus_consimilis	Rhachidosorus_consimilis	Rhachidosoraceae_NC2548	NC2548	NC_035862	circular	chloroplast	complete	https://www.ncbi.nlm.nih.gov	152642	88	0.485247	0.436079	0.405914	0.460663	0.442413	0.180556	1.04225	621.667	26598	90.2913	39897	90.2913	13421	91.1505
		Cystopteridaceae	Cystopteris	Cystopteris_protrusa	Cystopteris_protrusa	Cystopteridaceae_NC1023	NC1023	KP136830	linear	chloroplast	partial_genome	https://www.ncbi.nlm.nih.gov	131837	83	0.484687	0.436289	0.389435	0.460488	0.436801	0.15493	1	608.652	25012	84.9073	37519	84.9096	12652	85.9277
				Cystopteris_chinensis	Cystopteris_chinensis	Cystopteridaceae_NC1022	NC1022	NC_035843	circular	chloroplast	complete	https://www.ncbi.nlm.nih.gov	151269	88	0.484614	0.435587	0.390796	0.4601	0.436999	0.194444	1.04167	630.667	27156	92.1855	40734	92.1855	13705	93.0793
		Thelypteridaceae	Macrothelypteris	Macrothelypteris_torresiana	Macrothelypteris_torresiana	Thelypteridaceae_NC2858	NC2858	NC_035858	circular	chloroplast	complete	https://www.ncbi.nlm.nih.gov	151130	88	0.486847	0.432889	0.397609	0.459868	0.439115	0.194444	1.04167	630.917	27150	92.1651	40725	92.1651	13703	93.0657
			Pseudophegopteris	Pseudophegopteris_aurita	Pseudophegopteris_aurita	Thelypteridaceae_NC2859	NC2859	NC_035861	circular	chloroplast	complete	https://www.ncbi.nlm.nih.gov	149917	88	0.486734	0.432685	0.398593	0.459709	0.439337	0.194444	1.04167	630.417	27156	92.1855	40734	92.1855	13702	93.059
			Stegnogramma	Stegnogramma_sagittifolia	Stegnogramma_sagittifolia	Thelypteridaceae_NC2860	NC2860	NC_035863	circular	chloroplast	complete	https://www.ncbi.nlm.nih.gov	151132	87	0.486277	0.437325	0.392766	0.461801	0.438792	0.197183	1.04225	617.704	26624	90.3795	39935	90.3773	13436	91.2524
			Ampelopteris	Ampelopteris_prolifera	Ampelopteris_prolifera	Thelypteridaceae_NC2856	NC2856	NC_035835	circular	chloroplast	complete	https://www.ncbi.nlm.nih.gov	151772	88	0.482201	0.433296	0.383186	0.457749	0.432895	0.194444	1.04167	630.083	27148	92.1583	40720	92.1538	13703	93.0657
			-	Thelypteridaceae_RL0486	Thelypteridaceae_RL0486	Thelypteridaceae_RL0486	RL0486	-	-	-	-	-	151768	50	0.495653	0.437094	0.389662	0.466374	0.440803	0.208333	1.06061	508.273	21212	72.0076	31818	72.0076	10694	72.6297
			Christella	Christella_appendiculata	Christella_appendiculata	Thelypteridaceae_NC2857	NC2857	NC_035842	circular	chloroplast	complete	https://www.ncbi.nlm.nih.gov	151571	88	0.484402	0.432638	0.383327	0.45852	0.433456	0.194444	1.04167	630.792	27156	92.1855	40734	92.1855	13703	93.0657
			-	Thelypteridaceae_RL0151	Thelypteridaceae_RL0151	Thelypteridaceae_RL0151	RL0151	-	-	-	-	-	151768	51	0.498011	0.437701	0.385748	0.467856	0.440487	0.204082	1.06061	509.364	21242	72.1094	31863	72.1094	10716	72.7791
				Thelypteridaceae_RL0251	Thelypteridaceae_RL0251	Thelypteridaceae_RL0251	RL0251	-	-	-	-	-	151848	49	0.497892	0.43746	0.385435	0.467676	0.440262	0.212766	1.06061	508.682	21214	72.0144	31821	72.0144	10702	72.6841
		Onocleaceae	Onoclea	Onoclea_sensibilis	Onoclea_sensibilis	Onocleaceae_NC1751	NC1751	NC_035860	circular	chloroplast	complete	https://www.ncbi.nlm.nih.gov	148395	88	0.491518	0.443912	0.415084	0.467715	0.450171	0.194444	1.04167	630	27156	92.1855	40734	92.1855	13701	93.0522
			Matteuccia	Matteuccia_struthiopteris	Matteuccia_struthiopteris	Onocleaceae_NC1750	NC1750	NC_035859	circular	chloroplast	complete	https://www.ncbi.nlm.nih.gov	151003	88	0.489795	0.443889	0.40972	0.466842	0.447801	0.194444	1.04167	630.042	27164	92.2126	40746	92.2126	13708	93.0997
		Blechnaceae	Woodwardia	Woodwardia_unigemmata	Woodwardia_unigemmata	Blechnaceae_NC621	NC621	NC_028543	circular	chloroplast	complete	https://www.ncbi.nlm.nih.gov	153717	88	0.484726	0.433693	0.392754	0.45921	0.437058	0.194444	1.04167	630.417	27170	92.233	40755	92.233	13709	93.1065
			-	Blechnaceae_RL0490	Blechnaceae_RL0490	Blechnaceae_RL0490	RL0490	-	-	-	-	-	150907	49	0.48256	0.425303	0.37235	0.453932	0.426738	0.212766	1.0597	516.134	21768	73.895	32652	73.895	10994	74.6672
			Austroblechnum	Austroblechnum_melanocaulon	Austroblechnum_melanocaulon	Blechnaceae_NC620	NC620	NC_035840	circular	chloroplast	complete	https://www.ncbi.nlm.nih.gov	150202	88	0.491288	0.443933	0.400651	0.46761	0.44529	0.194444	1.04167	631.042	27166	92.2194	40749	92.2194	13704	93.0725
		Athyriaceae	Athyrium	Athyrium_sheareri	Athyrium_sheareri	Athyriaceae_NC509	NC509	NC_035836	circular	chloroplast	complete	https://www.ncbi.nlm.nih.gov	151068	88	0.488833	0.438934	0.404007	0.463884	0.443925	0.194444	1.04167	630.458	27162	92.2059	40743	92.2059	13708	93.0997
				Athyrium_opacum	Athyrium_opacum	Athyriaceae_NC508	NC508	NC_035841	circular	chloroplast	complete	https://www.ncbi.nlm.nih.gov	150979	88	0.488789	0.439272	0.403525	0.46403	0.443862	0.194444	1.04167	630.958	27170	92.233	40755	92.233	13711	93.1201
				Athyrium_anisopterum	Athyrium_anisopterum	Athyriaceae_NC507	NC507	NC_035738	circular	chloroplast	complete	https://www.ncbi.nlm.nih.gov	151284	87	0.490845	0.442449	0.409099	0.466647	0.447464	0.183099	1.04225	618.845	26176	88.8587	39264	88.8587	13214	89.7446
				Athyrium_sinense	Athyrium_sinense	Athyriaceae_NC510	NC510	NC_035839	circular	chloroplast	complete	https://www.ncbi.nlm.nih.gov	151319	88	0.488041	0.43985	0.409147	0.463945	0.445679	0.194444	1.04167	630.583	27164	92.2126	40746	92.2126	13708	93.0997
			Diplazium	Diplazium_bellum	Diplazium_bellum	Athyriaceae_NC514	NC514	NC_035849	circular	chloroplast	complete	https://www.ncbi.nlm.nih.gov	151601	88	0.483115	0.436986	0.387147	0.460051	0.43575	0.194444	1.04167	630.75	27160	92.1991	40740	92.1991	13708	93.0997
				Diplazium_unilobum	Diplazium_unilobum	Athyriaceae_NC518	NC518	NC_035853	circular	chloroplast	complete	https://www.ncbi.nlm.nih.gov	127840	83	0.491731	0.443488	0.404059	0.46761	0.446427	0.183099	1	618.423	26176	88.8587	39262	88.8542	13215	89.7514
				Diplazium_dushanense	Diplazium_dushanense	Athyriaceae_NC516	NC516	NC_035851	circular	chloroplast	complete	https://www.ncbi.nlm.nih.gov	150179	88	0.484186	0.439052	0.397929	0.461619	0.440389	0.194444	1.04167	630.708	27158	92.1923	40737	92.1923	13708	93.0997
			-	Athyriaceae_RL0252	Athyriaceae_RL0252	Athyriaceae_RL0252	RL0252	-	-	-	-	-	151767	49	0.494179	0.440266	0.394793	0.467223	0.443079	0.191489	1.08955	515.373	21748	73.8271	32622	73.8271	10990	74.64
			Diplazium	Diplazium_dilatatum	Diplazium_dilatatum	Athyriaceae_NC515	NC515	NC_035850	circular	chloroplast	complete	https://www.ncbi.nlm.nih.gov	151114	88	0.48909	0.44439	0.40575	0.46674	0.44641	0.194444	1.04167	630.25	27164	92.2126	40746	92.2126	13707	93.0929
				Diplazium_striatum	Diplazium_striatum	Athyriaceae_NC517	NC517	NC_035852	circular	chloroplast	complete	https://www.ncbi.nlm.nih.gov	150779	88	0.489319	0.441562	0.403792	0.465441	0.444891	0.194444	1.04167	630.333	27158	92.1923	40737	92.1923	13706	93.0861
Gymnosperm	Ginkgoales	Ginkgoaceae	Ginkgo	Ginkgo_biloba	Ginkgo_biloba	Ginkgoaceae_NC1337	NC1337	NC_016986	circular	chloroplast	complete	https://www.ncbi.nlm.nih.gov	156988	84	0.476586	0.412601	0.306567	0.444594	0.398585	0.157143	1.02941	562.5	23626	80.2023	35439	80.2023	11934	81.0513
	Cycadales	Cycadaceae	Cycas	Cycas_debaoensis	Cycas_debaoensis	Cycadaceae_NC1014	NC1014	KU743927	circular	chloroplast	complete	https://www.ncbi.nlm.nih.gov	162094	82	0.473849	0.406558	0.307199	0.440204	0.395869	0.132353	1.02941	639.971	26144	88.7501	39216	88.7501	13188	89.5681
				Cycas_panzhihuaensis	Cycas_panzhihuaensis	Cycadaceae_NC1015	NC1015	NC_031413	circular	chloroplast	complete	https://www.ncbi.nlm.nih.gov	162470	109	0.47588	0.410013	0.304572	0.442947	0.396822	0.222222	1.04167	627.042	27168	92.2262	40752	92.2262	13700	93.0454
				Cycas_taitungensis	Cycas_taitungensis	Cycadaceae_NC1017	NC1017	NC_009618	circular	chloroplast	complete	https://www.ncbi.nlm.nih.gov	163403	122	0.476702	0.409526	0.305105	0.443115	0.397111	0.180556	1.04167	628.708	27227	92.4265	40841	92.4276	13730	93.2491
				Cycas_revoluta	Cycas_revoluta	Cycadaceae_NC1016	NC1016	NC_020319	circular	chloroplast	complete	https://www.ncbi.nlm.nih.gov	162489	109	0.476193	0.40969	0.305332	0.442941	0.397072	0.222222	1.04167	627.042	27168	92.2262	40752	92.2262	13700	93.0454
		Zamiaceae	Dioon	Dioon_spinulosum	Dioon_spinulosum	Zamiaceae_NC2899	NC2899	NC_027512	circular	chloroplast	complete	https://www.ncbi.nlm.nih.gov	161815	87	0.480973	0.410636	0.309633	0.445804	0.400414	0.194444	1.02778	629.5	27240	92.4706	40860	92.4706	13740	93.317
			Zamia	Zamia_furfuracea	Zamia_furfuracea	Zamiaceae_NC2904	NC2904	NC_026040	circular	chloroplast	complete	https://www.ncbi.nlm.nih.gov	164953	87	0.479109	0.408378	0.310043	0.443743	0.399177	0.194444	1.04167	622.833	27190	92.3009	40785	92.3009	13713	93.1337
			Stangeria	Stangeria_eriopus	Stangeria_eriopus	Zamiaceae_NC2903	NC2903	NC_026041	circular	chloroplast	complete	https://www.ncbi.nlm.nih.gov	163548	81	0.480775	0.409239	0.301538	0.445007	0.397184	0.202899	1.04348	622.739	25948	88.0847	38922	88.0847	13092	88.9161
			Ceratozamia	Ceratozamia_hildae	Ceratozamia_hildae	Zamiaceae_NC2898	NC2898	NC_026037	circular	chloroplast	complete	https://www.ncbi.nlm.nih.gov	165734	87	0.480618	0.410184	0.308313	0.445401	0.399705	0.194444	1.04167	626.167	27238	92.4638	40857	92.4638	13739	93.3102
			Macrozamia	Macrozamia_mountperriensis	Macrozamia_mountperriensis	Zamiaceae_NC2902	NC2902	NC_027511	circular	chloroplast	complete	https://www.ncbi.nlm.nih.gov	166341	87	0.4809	0.411314	0.306855	0.446107	0.39969	0.194444	1.02778	627.667	27246	92.491	40869	92.491	13743	93.3374
			Encephalartos	Encephalartos_lehmannii	Encephalartos_lehmannii	Zamiaceae_NC2900	NC2900	NC_027514	circular	chloroplast	complete	https://www.ncbi.nlm.nih.gov	165822	87	0.482842	0.412416	0.30963	0.447629	0.401629	0.194444	1.02778	626.083	27232	92.4435	40848	92.4435	13736	93.2899
			Lepidozamia	Lepidozamia_peroffskyana	Lepidozamia_peroffskyana	Zamiaceae_NC2901	NC2901	NC_027513	circular	chloroplast	complete	https://www.ncbi.nlm.nih.gov	165939	87	0.481737	0.411658	0.311137	0.446698	0.401511	0.194444	1.02778	630.417	27260	92.5385	40890	92.5385	13750	93.3849
	Pinales	Pinaceae	Cedrus	Cedrus_deodara	Cedrus_deodara	Pinaceae_NC1936	NC1936	NC_014575	circular	chloroplast	complete	https://www.ncbi.nlm.nih.gov	119299	75	0.475917	0.412845	0.309687	0.444381	0.399483	0.147541	1.01639	601.426	21924	74.4246	32886	74.4246	11077	75.2309
			Keteleeria	Keteleeria_davidiana	Keteleeria_davidiana	Pinaceae_NC1937	NC1937	NC_011930	circular	chloroplast	complete	https://www.ncbi.nlm.nih.gov	117720	75	0.47168	0.406472	0.304839	0.439076	0.394331	0.133333	1.01667	603.85	21616	73.379	32424	73.379	10923	74.185
			Abies	Abies_sibirica	Abies_sibirica	Pinaceae_NC1934	NC1934	NC_035067	circular	chloroplast	complete	https://www.ncbi.nlm.nih.gov	121224	74	0.472035	0.408676	0.304787	0.440356	0.395166	0.147541	1	608.41	22002	74.6894	33003	74.6894	11112	75.4686
				Abies_nephrolepis	Abies_nephrolepis	Pinaceae_NC1933	NC1933	KT834974	circular	chloroplast	complete	https://www.ncbi.nlm.nih.gov	121336	74	0.471205	0.409356	0.303664	0.44028	0.394742	0.147541	1	604.623	21996	74.669	32994	74.669	11110	75.455
				Abies_koreana	Abies_koreana	Pinaceae_NC1932	NC1932	NC_026892	circular	chloroplast	complete	https://www.ncbi.nlm.nih.gov	121373	74	0.471205	0.409356	0.303797	0.44028	0.394786	0.147541	1	604.623	21996	74.669	32994	74.669	11110	75.455
			Pseudolarix	Pseudolarix_amabilis	Pseudolarix_amabilis	Pinaceae_NC2032	NC2032	NC_030631	circular	chloroplast	complete	https://www.ncbi.nlm.nih.gov	122234	74	0.473705	0.408071	0.30558	0.440888	0.395785	0.147541	1.01639	610.082	21966	74.5672	32949	74.5672	11094	75.3464
			Nothotsuga	Nothotsuga_longibracteata	Nothotsuga_longibracteata	Pinaceae_NC1942	NC1942	MG602009	circular	chloroplast	complete	https://www.ncbi.nlm.nih.gov	120900	85	0.472468	0.408172	0.304236	0.44032	0.394958	0.12	1.46939	521.755	15832	53.7443	23748	53.7443	8019	54.4621
			Tsuga	Tsuga_heterophylla	Tsuga_heterophylla	Pinaceae_NC2039	NC2039	KX256183	linear	chloroplast	partial_genome	https://www.ncbi.nlm.nih.gov	117557	63	0.464222	0.413439	0.30228	0.438827	0.393327	0.12963	1	609.551	17553	59.5865	26327	59.5809	9062	61.5458
				Tsuga_canadensis	Tsuga_canadensis	Pinaceae_NC2035	NC2035	KX255640	linear	chloroplast	partial_genome	https://www.ncbi.nlm.nih.gov	115969	67	0.466139	0.406327	0.305121	0.436231	0.392531	0.122807	1	580.8	14150	48.0345	21225	48.0345	7829	53.1717
				Tsuga_caroliniana	Tsuga_caroliniana	Pinaceae_NC2036	NC2036	KX256180	linear	chloroplast	partial_genome	https://www.ncbi.nlm.nih.gov	117211	71	0.467847	0.404183	0.30283	0.436012	0.391616	0.116667	1	601.271	20944	71.0978	31416	71.0978	10777	73.1934
				Tsuga_chinensis	Tsuga_chinensis	Pinaceae_NC2037	NC2037	NC_030630	circular	chloroplast	complete	https://www.ncbi.nlm.nih.gov	120859	73	0.469957	0.404295	0.298027	0.437126	0.39076	0.147541	1	616.918	21974	74.5943	32961	74.5943	11101	75.3939
				Tsuga_sieboldii	Tsuga_sieboldii	Pinaceae_NC2040	NC2040	KX256184	linear	chloroplast	partial_genome	https://www.ncbi.nlm.nih.gov	117438	72	0.467049	0.404877	0.30227	0.435962	0.391399	0.116667	1	614.695	21357	72.4998	32035	72.4987	10912	74.1103
				Tsuga_sp.	Tsuga_sp._GH-2017	Pinaceae_NC2041	NC2041	KX256185	linear	chloroplast	partial_genome	https://www.ncbi.nlm.nih.gov	117174	71	0.467415	0.406628	0.304007	0.437021	0.392685	0.116667	1	610.034	20891	70.9179	31336	70.9168	10745	72.9761
				Tsuga_diversifolia	Tsuga_diversifolia	Pinaceae_NC2038	NC2038	KX256182	linear	chloroplast	partial_genome	https://www.ncbi.nlm.nih.gov	114279	66	0.466322	0.401065	0.303743	0.433691	0.390374	0.122807	1	502.263	17581	59.6816	26372	59.6827	8908	60.4999
			Pseudotsuga	Pseudotsuga_menziesii	Pseudotsuga_menziesii_var._menziesii	Pinaceae_NC2033	NC2033	JN854170	linear	chloroplast	partial_genome	https://www.ncbi.nlm.nih.gov	116322	71	0.473705	0.412884	0.305462	0.44331	0.397361	0.15	1	610.169	20927	71.0401	31390	71.039	10792	73.2953
				Pseudotsuga_sinensis	Pseudotsuga_sinensis_var._wilsoniana	Pinaceae_NC2034	NC2034	NC_016064	circular	chloroplast	complete	https://www.ncbi.nlm.nih.gov	122513	73	0.471851	0.409447	0.302854	0.440649	0.394717	0.15	1.03333	603.5	21278	72.2317	31917	72.2317	10755	73.044
			Larix	Larix_potaninii	Larix_potaninii_var._chinensis	Pinaceae_NC1940	NC1940	KX880508	circular	chloroplast	complete	https://www.ncbi.nlm.nih.gov	122492	72	0.475165	0.409826	0.306376	0.442496	0.397123	0.147541	1.01639	620.902	21998	74.6758	32997	74.6758	11114	75.4822
				Larix_sibirica	Larix_sibirica	Pinaceae_NC1941	NC1941	NC_036811	circular	chloroplast	complete	https://www.ncbi.nlm.nih.gov	122560	72	0.47495	0.409608	0.305889	0.442279	0.396816	0.147541	1.01639	620.164	22000	74.6826	33000	74.6826	11115	75.489
				Larix_decidua	Larix_decidua	Pinaceae_NC1938	NC1938	NC_016058	circular	chloroplast	complete	https://www.ncbi.nlm.nih.gov	122474	72	0.475912	0.409938	0.305396	0.442925	0.397082	0.147541	1.01639	619.082	21990	74.6487	32985	74.6487	11110	75.455
				Larix_gmelinii	Larix_gmelinii_var._japonica	Pinaceae_NC1939	NC1939	LC228570	circular	chloroplast	complete	https://www.ncbi.nlm.nih.gov	122598	72	0.480896	0.410053	0.304002	0.445474	0.398317	0.15	1.01695	636.966	21814	74.0512	32721	74.0512	11021	74.8506
			Cathaya	Cathaya_argyrophylla	Cathaya_argyrophylla	Pinaceae_NC1935	NC1935	NC_014589	circular	chloroplast	complete	https://www.ncbi.nlm.nih.gov	107122	70	0.466775	0.407426	0.309621	0.437101	0.394608	0.118644	1	600.153	21006	71.3083	31509	71.3083	10621	72.1339
			Picea	Picea_morrisonicola	Picea_morrisonicola	Pinaceae_NC1948	NC1948	NC_016069	circular	chloroplast	complete	https://www.ncbi.nlm.nih.gov	124168	71	0.47498	0.410955	0.30897	0.442967	0.398302	0.155172	1.01724	610.034	20784	70.5547	31176	70.5547	10507	71.3597
				Picea_jezoensis	Picea_jezoensis	Pinaceae_NC1947	NC1947	NC_029374	circular	chloroplast	complete	https://www.ncbi.nlm.nih.gov	124146	74	0.472373	0.411311	0.308545	0.441842	0.39741	0.147541	1.01639	605.902	21602	73.3315	32403	73.3315	10916	74.1375
				Picea_glauca	Picea_glauca	Pinaceae_NC1946	NC1946	NC_028594	circular	chloroplast	complete	https://www.ncbi.nlm.nih.gov	123266	74	0.472318	0.410213	0.309298	0.441266	0.397276	0.147541	1.01639	600.787	21602	73.3315	32403	73.3315	10916	74.1375
				Picea_abies	Picea_abies	Pinaceae_NC1943	NC1943	NC_021456	circular	chloroplast	complete	https://www.ncbi.nlm.nih.gov	124084	74	0.472319	0.409312	0.307507	0.440816	0.396379	0.147541	1.01639	598.82	21598	73.3179	32397	73.3179	10914	74.1239
				Picea_asperata	Picea_asperata	Pinaceae_NC1944	NC1944	NC_032367	circular	chloroplast	complete	https://www.ncbi.nlm.nih.gov	124145	73	0.470703	0.40988	0.306897	0.440292	0.395827	0.15	1.01667	592.8	20878	70.8738	31317	70.8738	10554	71.6789
				Picea_crassifolia	Picea_crassifolia	Pinaceae_NC1945	NC1945	NC_032366	circular	chloroplast	complete	https://www.ncbi.nlm.nih.gov	124126	73	0.470703	0.40988	0.306897	0.440292	0.395827	0.15	1.01667	592.8	20878	70.8738	31317	70.8738	10554	71.6789
			Pinus	Pinus_krempfii	Pinus_krempfii	Pinaceae_NC1986	NC1986	NC_011155	circular	chloroplast	complete	https://www.ncbi.nlm.nih.gov	116989	69	0.472294	0.405576	0.305203	0.438927	0.394355	0.137931	1	601.474	19573	66.4438	29364	66.4539	10013	68.0046
				Pinus_bungeana	Pinus_bungeana	Pinaceae_NC1954	NC1954	NC_028421	circular	chloroplast	complete	https://www.ncbi.nlm.nih.gov	117861	71	0.47455	0.408117	0.306334	0.441334	0.396334	0.147541	1	610.033	21866	74.2277	32799	74.2277	11051	75.0543
				Pinus_gerardiana	Pinus_gerardiana	Pinaceae_NC1974	NC1974	NC_011154	circular	chloroplast	complete	https://www.ncbi.nlm.nih.gov	117618	70	0.472218	0.405622	0.30741	0.438921	0.395077	0.152542	1	600.712	20417	69.3088	30632	69.3236	10515	71.414
				Pinus_strobiformis	Pinus_strobiformis	Pinaceae_NC2021	NC2021	JN854159	linear	chloroplast	partial_genome	https://www.ncbi.nlm.nih.gov	116724	71	0.473045	0.408521	0.306314	0.440782	0.39596	0.15	1	609.934	21817	74.0614	32729	74.0693	11039	74.9728
				Pinus_strobus	Pinus_strobus	Pinaceae_NC2022	NC2022	NC_026302	circular	plastid	complete	https://www.ncbi.nlm.nih.gov	115576	70	0.47471	0.408101	0.3057	0.441405	0.39617	0.133333	1	608.3	21384	72.5915	32076	72.5915	10811	73.4243
				Pinus_chiapensis	Pinus_chiapensis	Pinaceae_NC1957	NC1957	JN854219	linear	chloroplast	partial_genome	https://www.ncbi.nlm.nih.gov	116405	73	0.473248	0.408518	0.3056	0.440886	0.3958	0.15	1	601.869	21828	74.0987	32739	74.0919	11036	74.9525
				Pinus_wallichiana	Pinus_wallichiana	Pinaceae_NC2030	NC2030	JN854154	linear	chloroplast	partial_genome	https://www.ncbi.nlm.nih.gov	116814	71	0.472925	0.407528	0.306152	0.440229	0.395536	0.15	1	610.525	21715	73.7151	32573	73.7163	11038	74.966
				Pinus_lambertiana	Pinus_lambertiana	Pinaceae_NC1988	NC1988	NC_011156	circular	chloroplast	complete	https://www.ncbi.nlm.nih.gov	117239	71	0.469063	0.406207	0.30751	0.437637	0.394271	0.135593	1	600.153	20231	68.6774	30347	68.6786	10378	70.4836
				Pinus_armandii	Pinus_armandii	Pinaceae_NC1952	NC1952	NC_029847	circular	chloroplast	complete	https://www.ncbi.nlm.nih.gov	117265	74	0.470754	0.409466	0.30532	0.44011	0.39518	0.116667	1	606.569	20284	68.8574	30426	68.8574	10258	69.6686
				Pinus_koraiensis	Pinus_koraiensis	Pinaceae_NC1985	NC1985	NC_004677	circular	chloroplast	complete	https://www.ncbi.nlm.nih.gov	117190	273	0.47719	0.408124	0.308459	0.442657	0.397924	0.163934	1.03448	631.759	21306	72.3267	31959	72.3267	10768	73.1323
				Pinus_sibirica	Pinus_sibirica	Pinaceae_NC2020	NC2020	NC_028552	circular	chloroplast	complete	https://www.ncbi.nlm.nih.gov	116635	81	0.473819	0.405504	0.307701	0.439661	0.395674	0.111111	1	608.39	21028	71.383	31542	71.383	10625	72.1611
				Pinus_pumila	Pinus_pumila	Pinaceae_NC2011	NC2011	JN854168	linear	chloroplast	partial_genome	https://www.ncbi.nlm.nih.gov	116475	71	0.472418	0.407959	0.306339	0.440189	0.395572	0.15	1	612.049	20843	70.755	31265	70.7561	11007	74.7555
				Pinus_kwangtungensis	Pinus_kwangtungensis	Pinaceae_NC1987	NC1987	JN854153	linear	chloroplast	partial_genome	https://www.ncbi.nlm.nih.gov	117166	71	0.47351	0.409387	0.306063	0.441433	0.39632	0.15	1	614.262	21160	71.8311	31742	71.8356	11036	74.9525
				Pinus_morrisonicola	Pinus_morrisonicola	Pinaceae_NC1997	NC1997	JN854182	linear	chloroplast	partial_genome	https://www.ncbi.nlm.nih.gov	116579	71	0.474849	0.411016	0.304117	0.442937	0.396665	0.15	1	532.707	19017	64.5563	28524	64.5529	9645	65.5053
				Pinus_dalatensis	Pinus_dalatensis	Pinaceae_NC1963	NC1963	JN854211	linear	chloroplast	partial_genome	https://www.ncbi.nlm.nih.gov	115239	71	0.469899	0.407424	0.304397	0.438666	0.393925	0.15	1	584.492	19382	65.7954	29074	65.7976	10170	69.0709
				Pinus_amamiana	Pinus_amamiana	Pinaceae_NC1949	NC1949	JN854226	linear	chloroplast	partial_genome	https://www.ncbi.nlm.nih.gov	116329	71	0.473977	0.40762	0.306196	0.440798	0.395932	0.15	1	602	21279	72.235	31920	72.2384	10748	72.9965
				Pinus_nelsonii	Pinus_nelsonii	Pinaceae_NC2000	NC2000	NC_011159	circular	chloroplast	complete	https://www.ncbi.nlm.nih.gov	116834	70	0.468463	0.404719	0.305458	0.436533	0.392862	0.137931	1	605.017	20019	67.9578	30025	67.9498	10346	70.2662
				Pinus_aristata	Pinus_aristata	Pinaceae_NC1950	NC1950	FJ899567	linear	chloroplast	partial_genome	https://www.ncbi.nlm.nih.gov	118050	71	0.468595	0.405081	0.304554	0.436826	0.392743	0.147541	1	586.576	19841	67.3535	29759	67.3479	10232	69.492
				Pinus_maximartinezii	Pinus_maximartinezii	Pinaceae_NC1994	NC1994	JN854184	linear	chloroplast	partial_genome	https://www.ncbi.nlm.nih.gov	116383	72	0.471156	0.408361	0.304331	0.439758	0.394615	0.15	1	603.393	21836	74.1259	32754	74.1259	11037	74.9593
				Pinus_pinceana	Pinus_pinceana	Pinaceae_NC2006	NC2006	JN854174	linear	chloroplast	partial_genome	https://www.ncbi.nlm.nih.gov	117040	72	0.472151	0.408299	0.304786	0.440218	0.395073	0.15	1	618.85	21293	72.2826	31938	72.2792	10980	74.5721
				Pinus_quadrifolia	Pinus_quadrifolia	Pinaceae_NC2013	NC2013	JN854166	linear	chloroplast	partial_genome	https://www.ncbi.nlm.nih.gov	116377	72	0.471364	0.407893	0.305116	0.439625	0.394791	0.15	1	607.131	21838	74.1327	32757	74.1327	11045	75.0136
				Pinus_monophylla	Pinus_monophylla	Pinaceae_NC1995	NC1995	NC_011158	circular	chloroplast	complete	https://www.ncbi.nlm.nih.gov	116479	70	0.467221	0.409226	0.305441	0.43822	0.393963	0.137931	1	592.125	18940	64.2949	28411	64.2972	9835	66.7957
				Pinus_edulis	Pinus_edulis	Pinaceae_NC1970	NC1970	JN854203	linear	chloroplast	partial_genome	https://www.ncbi.nlm.nih.gov	116443	72	0.471054	0.408617	0.304556	0.439831	0.394741	0.15	1	616.4	21117	71.6851	31670	71.6727	10958	74.4227
				Pinus_remota	Pinus_remota	Pinaceae_NC2015	NC2015	JN854164	linear	chloroplast	partial_genome	https://www.ncbi.nlm.nih.gov	116687	72	0.471186	0.407968	0.304382	0.439575	0.39451	0.15	1	606.738	21748	73.8271	32623	73.8294	11029	74.9049
				Pinus_cembroides	Pinus_cembroides	Pinaceae_NC1956	NC1956	JN854220	linear	chloroplast	partial_genome	https://www.ncbi.nlm.nih.gov	116848	72	0.471796	0.408036	0.305187	0.439932	0.395017	0.15	1	608.41	21791	73.9731	32686	73.972	11053	75.0679
				Pinus_discolor	Pinus_discolor	Pinaceae_NC1967	NC1967	JN854207	linear	chloroplast	partial_genome	https://www.ncbi.nlm.nih.gov	116785	72	0.472613	0.40926	0.305401	0.440948	0.395771	0.15	1	520.85	19302	65.5238	28952	65.5215	9769	66.3475
				Pinus_johannis	Pinus_johannis	Pinaceae_NC1983	NC1983	JN854192	linear	chloroplast	partial_genome	https://www.ncbi.nlm.nih.gov	116497	72	0.471777	0.408192	0.305348	0.439983	0.395107	0.15	1	603.7	21267	72.1943	31899	72.1909	10809	73.4108
				Pinus_culminicola	Pinus_culminicola	Pinaceae_NC1962	NC1962	JN854213	linear	chloroplast	partial_genome	https://www.ncbi.nlm.nih.gov	116676	72	0.471314	0.408747	0.305218	0.440029	0.395093	0.15	1	611.115	21616	73.379	32427	73.3858	11061	75.1222
				Pinus_contorta	Pinus_contorta	Pinaceae_NC1959	NC1959	NC_011153	circular	chloroplast	complete	https://www.ncbi.nlm.nih.gov	120438	70	0.473525	0.403661	0.302563	0.438584	0.393211	0.137931	1	574.81	19172	65.0825	28762	65.0915	9899	67.2304
				Pinus_clausa	Pinus_clausa	Pinaceae_NC1958	NC1958	JN854217	linear	chloroplast	partial_genome	https://www.ncbi.nlm.nih.gov	119795	72	0.474011	0.406236	0.30539	0.440121	0.395213	0.15	1	583.5	20840	70.7448	31261	70.7471	10538	71.5702
				Pinus_virginiana	Pinus_virginiana	Pinaceae_NC2029	NC2029	JN854155	linear	chloroplast	partial_genome	https://www.ncbi.nlm.nih.gov	120383	71	0.473265	0.407253	0.305543	0.44023	0.395324	0.152542	1	633.211	20863	70.8229	31301	70.8376	10753	73.0304
				Pinus_jeffreyi	Pinus_jeffreyi	Pinaceae_NC1982	NC1982	JN854193	linear	chloroplast	partial_genome	https://www.ncbi.nlm.nih.gov	120797	72	0.476124	0.407862	0.304248	0.441995	0.396077	0.15	1	606.049	21864	74.2209	32796	74.2209	11066	75.1562
				Pinus_sabiniana	Pinus_sabiniana	Pinaceae_NC2018	NC2018	JN854161	linear	chloroplast	partial_genome	https://www.ncbi.nlm.nih.gov	120727	71	0.476281	0.407905	0.304102	0.442094	0.396099	0.152542	1	606.7	21068	71.5188	31603	71.521	10852	73.7028
				Pinus_coulteri	Pinus_coulteri	Pinaceae_NC1960	NC1960	JN854215	linear	chloroplast	partial_genome	https://www.ncbi.nlm.nih.gov	120945	72	0.476404	0.408003	0.303865	0.442205	0.396101	0.15	1	608.164	21879	74.2718	32818	74.2707	11062	75.129
				Pinus_ponderosa	Pinus_ponderosa	Pinaceae_NC2008	NC2008	FJ899555	linear	chloroplast	partial_genome	https://www.ncbi.nlm.nih.gov	120916	71	0.474289	0.405289	0.305127	0.43979	0.394897	0.147541	1	594.2	20730	70.3714	31096	70.3736	10583	71.8758
				Pinus_engelmannii	Pinus_engelmannii	Pinaceae_NC1972	NC1972	JN854201	linear	chloroplast	partial_genome	https://www.ncbi.nlm.nih.gov	120908	72	0.475437	0.408282	0.303867	0.441865	0.395866	0.15	1	607.279	21854	74.187	32781	74.187	11063	75.1358
				Pinus_douglasiana	Pinus_douglasiana	Pinaceae_NC1968	NC1968	JN854205	linear	chloroplast	partial_genome	https://www.ncbi.nlm.nih.gov	121011	75	0.47592	0.407996	0.304425	0.441959	0.396125	0.15	1	607.721	21861	74.2107	32791	74.2096	11060	75.1155
				Pinus_arizonica	Pinus_arizonica	Pinaceae_NC1951	NC1951	JN854225	linear	chloroplast	partial_genome	https://www.ncbi.nlm.nih.gov	120858	72	0.476223	0.407567	0.304072	0.441897	0.395957	0.15	1	606.836	21867	74.2311	32798	74.2255	11059	75.1087
				Pinus_devoniana	Pinus_devoniana	Pinaceae_NC1966	NC1966	JN854208	linear	chloroplast	partial_genome	https://www.ncbi.nlm.nih.gov	120876	72	0.476795	0.407393	0.304319	0.442096	0.396173	0.15	1	606.1	21413	72.6899	32118	72.6865	10830	73.5534
				Pinus_hartwegii	Pinus_hartwegii	Pinaceae_NC1978	NC1978	JN854196	linear	chloroplast	partial_genome	https://www.ncbi.nlm.nih.gov	120905	71	0.475739	0.407987	0.303584	0.44186	0.395773	0.15	1	607.82	21745	73.817	32621	73.8249	11056	75.0883
				Pinus_pseudostrobus	Pinus_pseudostrobus_var._apulcensis	Pinaceae_NC2010	NC2010	JN854178	linear	chloroplast	partial_genome	https://www.ncbi.nlm.nih.gov	120771	72	0.475741	0.407731	0.303816	0.441735	0.395767	0.15	1	606.393	21808	74.0308	32712	74.0308	11055	75.0815
				Pinus_montezumae	Pinus_montezumae	Pinaceae_NC1996	NC1996	JN854183	linear	chloroplast	partial_genome	https://www.ncbi.nlm.nih.gov	120405	72	0.476601	0.408456	0.30334	0.442528	0.396132	0.15	1	605.656	21866	74.2277	32799	74.2277	11056	75.0883
				Pinus_glabra	Pinus_glabra	Pinaceae_NC1975	NC1975	JN854199	linear	chloroplast	partial_genome	https://www.ncbi.nlm.nih.gov	120344	72	0.476614	0.407243	0.305247	0.441921	0.396373	0.15	1	605.05	21281	72.2418	31920	72.2384	10833	73.5738
				Pinus_radiata	Pinus_radiata	Pinaceae_NC2014	NC2014	JN854165	linear	chloroplast	partial_genome	https://www.ncbi.nlm.nih.gov	120953	72	0.476975	0.411021	0.302639	0.444	0.396906	0.15	1	623.797	21721	73.7355	32579	73.7298	10988	74.6265
				Pinus_muricata	Pinus_muricata	Pinaceae_NC1999	NC1999	JN854180	linear	chloroplast	partial_genome	https://www.ncbi.nlm.nih.gov	120414	72	0.47575	0.408663	0.305139	0.442208	0.396523	0.15	1	500.897	17834	60.5404	26750	60.5382	9070	61.6001
				Pinus_taeda	Pinus_taeda	Pinaceae_NC2025	NC2025	NC_021440	circular	chloroplast	complete	https://www.ncbi.nlm.nih.gov	121530	71	0.477249	0.407472	0.303542	0.442361	0.396088	0.147541	1	610.475	21860	74.2073	32790	74.2073	11047	75.0272
				Pinus_pungens	Pinus_pungens	Pinaceae_NC2012	NC2012	JN854167	linear	chloroplast	partial_genome	https://www.ncbi.nlm.nih.gov	120427	72	0.476972	0.408218	0.303898	0.442597	0.39636	0.15	1	597.098	21797	73.9935	32696	73.9946	11020	74.8438
				Pinus_rigida	Pinus_rigida	Pinaceae_NC2016	NC2016	JN854163	linear	chloroplast	partial_genome	https://www.ncbi.nlm.nih.gov	120844	72	0.476299	0.407764	0.302289	0.442031	0.395453	0.15	1	597.75	21117	71.6851	31676	71.6862	10691	72.6093
				Pinus_serotina	Pinus_serotina	Pinaceae_NC2019	NC2019	JN854160	linear	chloroplast	partial_genome	https://www.ncbi.nlm.nih.gov	120880	72	0.476497	0.408638	0.303734	0.442563	0.396303	0.15	1	605.754	21757	73.8577	32629	73.843	11044	75.0068
				Pinus_pringlei	Pinus_pringlei	Pinaceae_NC2009	NC2009	JN854189	linear	chloroplast	partial_genome	https://www.ncbi.nlm.nih.gov	120831	72	0.477084	0.407181	0.303676	0.442138	0.396015	0.15	1	604.574	21458	72.8427	32180	72.8268	11041	74.9864
				Pinus_oocarpa	Pinus_oocarpa	Pinaceae_NC2003	NC2003	NC_035949	circular	plastid	complete	https://www.ncbi.nlm.nih.gov	120596	73	0.476712	0.407095	0.302014	0.441903	0.395274	0.147541	1	601.8	21154	71.8107	31731	71.8107	10694	72.6297
				Pinus_jaliscana	Pinus_jaliscana	Pinaceae_NC1981	NC1981	NC_035948	circular	plastid	complete	https://www.ncbi.nlm.nih.gov	120715	73	0.476699	0.407108	0.30203	0.441903	0.395279	0.147541	1	601.3	21154	71.8107	31731	71.8107	10694	72.6297
				Pinus_lumholtzii	Pinus_lumholtzii	Pinaceae_NC1992	NC1992	JN854186	linear	chloroplast	partial_genome	https://www.ncbi.nlm.nih.gov	120444	72	0.477065	0.40804	0.30407	0.442555	0.396395	0.15	1	597.934	21818	74.0648	32726	74.0625	11028	74.8981
				Pinus_lawsonii	Pinus_lawsonii	Pinaceae_NC1990	NC1990	JN854188	linear	chloroplast	partial_genome	https://www.ncbi.nlm.nih.gov	120393	72	0.477574	0.40812	0.304458	0.442851	0.396723	0.15	1	595.7	21342	72.4489	32012	72.4466	10790	73.2817
				Pinus_patula	Pinus_patula	Pinaceae_NC2005	NC2005	JN854175	linear	chloroplast	partial_genome	https://www.ncbi.nlm.nih.gov	120384	72	0.476416	0.407825	0.303901	0.442122	0.39605	0.15	1	597.689	21794	73.9833	32691	73.9833	11017	74.8234
				Pinus_leiophylla	Pinus_leiophylla	Pinaceae_NC1991	NC1991	JN854187	linear	chloroplast	partial_genome	https://www.ncbi.nlm.nih.gov	120917	72	0.477074	0.40799	0.30403	0.442534	0.396368	0.15	1	605.557	21814	74.0512	32720	74.0489	11027	74.8913
				Pinus_greggii	Pinus_greggii	Pinaceae_NC1976	NC1976	NC_035947	circular	plastid	complete	https://www.ncbi.nlm.nih.gov	120501	73	0.476666	0.40724	0.301964	0.441953	0.39529	0.147541	1	599	21148	71.7903	31722	71.7903	10691	72.6093
				Pinus_occidentalis	Pinus_occidentalis	Pinaceae_NC2002	NC2002	JN854177	linear	chloroplast	partial_genome	https://www.ncbi.nlm.nih.gov	120887	72	0.477099	0.408128	0.304012	0.442615	0.396414	0.15	1	605.705	21797	73.9935	32696	73.9946	11046	75.0204
				Pinus_cubensis	Pinus_cubensis	Pinaceae_NC1961	NC1961	JN854214	linear	chloroplast	partial_genome	https://www.ncbi.nlm.nih.gov	120630	72	0.477525	0.408015	0.304379	0.442772	0.396643	0.15	1	597.75	21371	72.5474	32056	72.5462	10804	73.3768
				Pinus_echinata	Pinus_echinata	Pinaceae_NC1969	NC1969	JN854204	linear	chloroplast	partial_genome	https://www.ncbi.nlm.nih.gov	120166	72	0.477216	0.408474	0.304205	0.442845	0.396635	0.15	1	598.426	21818	74.0648	32725	74.0602	11027	74.8913
				Pinus_elliottii	Pinus_elliottii	Pinaceae_NC1971	NC1971	JN854202	linear	chloroplast	partial_genome	https://www.ncbi.nlm.nih.gov	120481	72	0.477364	0.408065	0.303942	0.442714	0.396458	0.15	1	598.869	21822	74.0783	32733	74.0783	11030	74.9117
				Pinus_palustris	Pinus_palustris	Pinaceae_NC2004	NC2004	JN854176	linear	chloroplast	partial_genome	https://www.ncbi.nlm.nih.gov	120397	72	0.477067	0.407963	0.303939	0.442517	0.396326	0.15	1	597.492	21809	74.0342	32713	74.0331	11022	74.8574
				Pinus_caribaea	Pinus_caribaea	Pinaceae_NC1955	NC1955	JN854222	linear	chloroplast	partial_genome	https://www.ncbi.nlm.nih.gov	120902	72	0.477311	0.407418	0.303757	0.442364	0.396162	0.15	1	605.705	21818	74.0648	32727	74.0648	11046	75.0204
				Pinus_heldreichii	Pinus_heldreichii	Pinaceae_NC1979	NC1979	JN854195	linear	chloroplast	partial_genome	https://www.ncbi.nlm.nih.gov	120262	72	0.478906	0.408826	0.305465	0.443849	0.397725	0.15	1	615.864	21024	71.3694	31538	71.3739	10940	74.3005
				Pinus_pinea	Pinus_pinea	Pinaceae_NC2007	NC2007	JN854173	linear	chloroplast	partial_genome	https://www.ncbi.nlm.nih.gov	119862	72	0.47649	0.406664	0.304089	0.441576	0.395759	0.15	1	602.508	21820	74.0716	32727	74.0648	11062	75.129
				Pinus_roxburghii	Pinus_roxburghii	Pinaceae_NC2017	NC2017	JN854162	linear	chloroplast	partial_genome	https://www.ncbi.nlm.nih.gov	120050	72	0.477487	0.408721	0.304007	0.443106	0.396742	0.15	1	521.75	19318	65.5781	28977	65.5781	9776	66.395
				Pinus_brutia	Pinus_brutia	Pinaceae_NC1953	NC1953	JN854224	linear	chloroplast	partial_genome	https://www.ncbi.nlm.nih.gov	120279	71	0.478647	0.407692	0.304068	0.443172	0.396806	0.152542	1	527.034	19224	65.259	28836	65.259	9730	66.0826
				Pinus_halepensis	Pinus_halepensis	Pinaceae_NC1977	NC1977	JN854197	linear	chloroplast	partial_genome	https://www.ncbi.nlm.nih.gov	119859	71	0.478168	0.406661	0.304152	0.442426	0.39633	0.152542	1	606.55	21769	73.8984	32656	73.9041	11007	74.7555
				Pinus_latteri	Pinus_latteri	Pinaceae_NC1989	NC1989	JN854190	linear	chloroplast	partial_genome	https://www.ncbi.nlm.nih.gov	119917	72	0.475944	0.407696	0.304997	0.441829	0.396217	0.15	1	598.623	21836	74.1259	32756	74.1304	11043	75
				Pinus_massoniana	Pinus_massoniana	Pinaceae_NC1993	NC1993	NC_021439	circular	chloroplast	complete	https://www.ncbi.nlm.nih.gov	119739	73	0.476431	0.407911	0.305222	0.442171	0.396521	0.147541	1	600.393	21866	74.2277	32799	74.2277	11046	75.0204
				Pinus_tropicalis	Pinus_tropicalis	Pinaceae_NC2028	NC2028	JN854156	linear	chloroplast	partial_genome	https://www.ncbi.nlm.nih.gov	119665	72	0.476519	0.406677	0.303382	0.441602	0.395528	0.15	1	617.034	21444	72.7952	32166	72.7952	10978	74.5585
				Pinus_nigra	Pinus_nigra	Pinaceae_NC2001	NC2001	JN854179	linear	chloroplast	partial_genome	https://www.ncbi.nlm.nih.gov	119804	72	0.475812	0.408227	0.30547	0.442016	0.396504	0.15	1	600.885	21458	72.8427	32185	72.8382	11058	75.1019
				Pinus_mugo	Pinus_mugo_subsp._x_rotundata	Pinaceae_NC1998	NC1998	KX833097	circular	chloroplast	complete	https://www.ncbi.nlm.nih.gov	119877	72	0.47316	0.407497	0.306705	0.440328	0.39579	0.116667	1	603.6	21626	73.413	32438	73.4107	10930	74.2325
				Pinus_densiflora	Pinus_densiflora	Pinaceae_NC1965	NC1965	JN854210	linear	chloroplast	partial_genome	https://www.ncbi.nlm.nih.gov	119799	72	0.47522	0.408656	0.305938	0.441938	0.396604	0.15	1	601.131	21877	74.2651	32816	74.2662	11058	75.1019
				Pinus_sylvestris	Pinus_sylvestris	Pinaceae_NC2023	NC2023	NC_035069	circular	chloroplast	complete	https://www.ncbi.nlm.nih.gov	119758	73	0.475281	0.408489	0.306116	0.441885	0.396629	0.147541	1	600.197	21868	74.2345	32802	74.2345	11051	75.0543
				Pinus_tabuliformis	Pinus_tabuliformis	Pinaceae_NC2024	NC2024	NC_028531	circular	chloroplast	complete	https://www.ncbi.nlm.nih.gov	119646	74	0.476706	0.408562	0.304982	0.442634	0.39675	0.15	1	599.902	21866	74.2277	32799	74.2277	11050	75.0475
				Pinus_taiwanensis	Pinus_taiwanensis	Pinaceae_NC2026	NC2026	NC_027415	circular	chloroplast	complete	https://www.ncbi.nlm.nih.gov	119741	92	0.481709	0.411764	0.305683	0.446736	0.399718	0.132075	1	529.528	17320	58.7956	25980	58.7956	8752	59.4404
				Pinus_fragilissima	Pinus_fragilissima	Pinaceae_NC1973	NC1973	JN854200	linear	chloroplast	partial_genome	https://www.ncbi.nlm.nih.gov	119704	72	0.476532	0.40895	0.30525	0.442739	0.396909	0.15	1	600.541	21848	74.1666	32773	74.1689	11054	75.0747
				Pinus_hwangshanensis	Pinus_hwangshanensis	Pinaceae_NC1980	NC1980	JN854194	linear	chloroplast	partial_genome	https://www.ncbi.nlm.nih.gov	119774	72	0.47624	0.408923	0.30475	0.44258	0.396642	0.15	1	601.23	21874	74.2549	32811	74.2549	11058	75.1019
				Pinus_thunbergii	Pinus_thunbergii	Pinaceae_NC2027	NC2027	NC_001631	circular	chloroplast	complete	https://www.ncbi.nlm.nih.gov	119707	123	0.479921	0.411027	0.304353	0.445474	0.398433	0.169492	1	526.932	19256	65.3676	28884	65.3676	9745	66.1845
				Pinus_yunnanensis	Pinus_yunnanensis	Pinaceae_NC2031	NC2031	JN854151	linear	chloroplast	partial_genome	https://www.ncbi.nlm.nih.gov	119699	71	0.476303	0.404944	0.30823	0.440611	0.396456	0.152542	1	626.172	21318	72.3674	31980	72.3742	10950	74.3684
				Pinus_densata	Pinus_densata	Pinaceae_NC1964	NC1964	JN854209	linear	chloroplast	partial_genome	https://www.ncbi.nlm.nih.gov	119722	72	0.476807	0.408915	0.305262	0.442866	0.397005	0.15	1	601.328	21815	74.0546	32722	74.0535	11058	75.1019
				Pinus_kesiya	Pinus_kesiya	Pinaceae_NC1984	NC1984	JN854191	linear	chloroplast	partial_genome	https://www.ncbi.nlm.nih.gov	119748	72	0.476715	0.409514	0.304318	0.443116	0.396859	0.15	1	601.377	21855	74.1904	32782	74.1892	11058	75.1019
			-	Pinaceae_RL0579	Pinaceae_RL0579	Pinaceae_RL0579	RL0579	-	-	-	-	-	121694	51	0.482968	0.411216	0.306607	0.447092	0.400264	0.106383	1.05172	522.052	18916	64.2135	28374	64.2135	9567	64.9756
	Ephedrales	Ephedraceae	Ephedra	Ephedra_foeminea	Ephedra_foeminea	Ephedraceae_NC1062	NC1062	NC_029347	circular	chloroplast	complete	https://www.ncbi.nlm.nih.gov	109584	73	0.442817	0.370775	0.241175	0.406796	0.351589	0.155172	1.05172	613.655	20722	70.3442	31083	70.3442	10498	71.2986
				Ephedra_equisetina	Ephedra_equisetina	Ephedraceae_NC1061	NC1061	NC_011954	circular	chloroplast	complete	https://www.ncbi.nlm.nih.gov	109518	72	0.440271	0.371586	0.242737	0.405929	0.351532	0.157895	1.05263	622.211	20614	69.9776	30921	69.9776	10443	70.925
	Welwitschiales	Welwitschiaceae	Welwitschia	Welwitschia_mirabilis	Welwitschia_mirabilis	Welwitschiaceae_NC2896	NC2896	NC_010654	circular	chloroplast	complete	https://www.ncbi.nlm.nih.gov	119726	70	0.442179	0.373319	0.251354	0.407749	0.355618	0.152542	1.05085	648.864	21278	72.2317	31917	72.2317	10832	73.567
	Gnetales	Gnetaceae	Gnetum	Gnetum_gnemon	Gnetum_gnemon	Gnetaceae_NC1340	NC1340	NC_026301	circular	plastid	complete	https://www.ncbi.nlm.nih.gov	115022	66	0.44995	0.379653	0.288302	0.414802	0.372635	0.160714	1.03571	628.179	20406	69.2715	30609	69.2715	10394	70.5922
			-	Gnetaceae_RL1005	Gnetaceae_RL1005	Gnetaceae_RL1005	RL1005	-	-	-	-	-	115268	40	0.468834	0.387406	0.288329	0.42812	0.381523	0.0789474	1.06667	482.667	14088	47.824	21132	47.824	7046	47.8538
			Gnetum	Gnetum_ula	Gnetum_ula	Gnetaceae_NC1342	NC1342	NC_028734	circular	chloroplast	complete	https://www.ncbi.nlm.nih.gov	113249	66	0.454588	0.380428	0.28885	0.417508	0.374622	0.160714	1.01786	526.125	18036	61.2262	27054	61.2262	9212	62.5645
				Gnetum_parvifolium	Gnetum_parvifolium	Gnetaceae_NC1341	NC1341	NC_011942	circular	chloroplast	complete	https://www.ncbi.nlm.nih.gov	114914	66	0.451168	0.378391	0.286649	0.41478	0.37207	0.160714	1.03571	594.536	19606	66.5558	29409	66.5558	9997	67.896
			-	Gnetaceae_RL0787	Gnetaceae_RL0787	Gnetaceae_RL0787	RL0787	-	-	-	-	-	113621	37	0.468964	0.388058	0.290493	0.428511	0.382505	0.0571429	1.09091	474.8	13632	46.2761	20448	46.2761	6816	46.2918
				Gnetaceae_RL0511	Gnetaceae_RL0511	Gnetaceae_RL0511	RL0511	-	-	-	-	-	113884	30	0.469426	0.387988	0.288982	0.428707	0.382132	0.0714286	1.11111	485.133	14120	47.9326	21180	47.9326	7060	47.9489
	Araucariales	Podocarpaceae	Dacrycarpus	Dacrycarpus_imbricatus	Dacrycarpus_imbricatus	Podocarpaceae_NC2482	NC2482	NC_034942	circular	chloroplast	complete	https://www.ncbi.nlm.nih.gov	133811	82	0.459886	0.40049	0.300386	0.430188	0.38692	0.15493	1	681.042	27360	92.878	41040	92.878	13776	93.5615
			Retrophyllum	Retrophyllum_piresii	Retrophyllum_piresii	Podocarpaceae_NC2486	NC2486	NC_024827	circular	chloroplast	complete	https://www.ncbi.nlm.nih.gov	133291	82	0.459488	0.400428	0.296741	0.429958	0.385552	0.126761	1	675.634	27106	92.0158	40659	92.0158	13648	92.6922
			Nageia	Nageia_nagi	Nageia_nagi	Podocarpaceae_NC2483	NC2483	NC_023120	circular	chloroplast	complete	https://www.ncbi.nlm.nih.gov	133722	81	0.458224	0.399865	0.299911	0.429044	0.386	0.157143	1	695.271	27328	92.7694	40992	92.7694	13762	93.4664
			Podocarpus	Podocarpus_totara	Podocarpus_totara	Podocarpaceae_NC2485	NC2485	NC_020361	circular	chloroplast	complete	https://www.ncbi.nlm.nih.gov	133259	75	0.462526	0.397908	0.296937	0.430217	0.38579	0.153846	1	717.692	26324	89.3611	39486	89.3611	13261	90.0638
				Podocarpus_lambertii	Podocarpus_lambertii	Podocarpaceae_NC2484	NC2484	NC_023805	circular	chloroplast	complete	https://www.ncbi.nlm.nih.gov	133734	82	0.459291	0.398599	0.299782	0.428945	0.38589	0.126761	1	680.493	27112	92.0361	40668	92.0361	13651	92.7126
			-	Podocarpaceae_RL0147	Podocarpaceae_RL0147	Podocarpaceae_RL0147	RL0147	-	-	-	-	-	133605	64	0.468108	0.405331	0.294234	0.436719	0.389224	0.0983607	1.07463	538.746	22784	77.344	34176	77.344	11591	78.7218
				Podocarpaceae_RL0284	Podocarpaceae_RL0284	Podocarpaceae_RL0284	RL0284	-	-	-	-	-	133520	62	0.467395	0.405329	0.293649	0.436362	0.388791	0.118644	1.0597	540.851	22876	77.6563	34314	77.6563	11637	79.0342
		Araucariaceae	Wollemia	Wollemia_nobilis	Wollemia_nobilis	Araucariaceae_NC266	NC266	NC_027235	circular	chloroplast	complete	https://www.ncbi.nlm.nih.gov	145630	82	0.463378	0.39672	0.292298	0.430049	0.384132	0.15493	1	689.662	27324	92.7558	40986	92.7558	13774	93.5479
			Araucaria	Araucaria_heterophylla	Araucaria_heterophylla	Araucariaceae_NC255	NC255	NC_026450	circular	plastid	complete	https://www.ncbi.nlm.nih.gov	146723	82	0.463192	0.401085	0.289542	0.432138	0.384606	0.15942	1	673.087	26624	90.3795	39936	90.3795	13530	91.8908
				Araucaria_schmidii	Araucaria_schmidii	Araucariaceae_NC263	NC263	KM678424	linear	chloroplast	partial_genome	https://www.ncbi.nlm.nih.gov	146697	82	0.462127	0.399734	0.288974	0.430919	0.38361	0.161765	1.01471	660.265	25665	87.124	38495	87.1184	13052	88.6444
				Araucaria_subulata	Araucaria_subulata	Araucariaceae_NC265	NC265	KM678420	linear	chloroplast	partial_genome	https://www.ncbi.nlm.nih.gov	146810	79	0.461669	0.402069	0.288693	0.431865	0.384143	0.166667	1.01515	661.364	24614	83.5562	36924	83.563	12719	86.3828
				Araucaria_scopulorum	Araucaria_scopulorum	Araucariaceae_NC264	NC264	KM678412	linear	chloroplast	partial_genome	https://www.ncbi.nlm.nih.gov	146794	79	0.460627	0.399197	0.292854	0.42991	0.384235	0.169231	1.01587	693.095	24757	84.0417	37134	84.0383	12628	85.7647
				Araucaria_bernieri	Araucaria_bernieri	Araucariaceae_NC252	NC252	KM678407	linear	chloroplast	partial_genome	https://www.ncbi.nlm.nih.gov	146645	80	0.460773	0.396483	0.290014	0.428621	0.382427	0.166667	1.01587	688.714	24599	83.5053	36900	83.5087	12567	85.3504
				Araucaria_luxurians	Araucaria_luxurians	Araucariaceae_NC258	NC258	KM678408	linear	chloroplast	partial_genome	https://www.ncbi.nlm.nih.gov	146729	79	0.459715	0.397679	0.292047	0.428697	0.383159	0.169231	1.01613	681.968	23876	81.051	35811	81.0442	12186	82.7628
				Araucaria_columnaris	Araucaria_columnaris	Araucariaceae_NC254	NC254	KM678417	linear	chloroplast	partial_genome	https://www.ncbi.nlm.nih.gov	146799	82	0.462396	0.400086	0.289172	0.431241	0.383885	0.161765	1.01471	663.132	25714	87.2904	38571	87.2904	13075	88.8006
				Araucaria_nemorosa	Araucaria_nemorosa	Araucariaceae_NC261	NC261	KM678429	linear	chloroplast	partial_genome	https://www.ncbi.nlm.nih.gov	146763	82	0.461346	0.398268	0.288638	0.429827	0.382716	0.161765	1.01471	663.221	25672	87.1478	38517	87.1682	13074	88.7938
				Araucaria_biramulata	Araucaria_biramulata	Araucariaceae_NC253	NC253	KM678418	linear	chloroplast	partial_genome	https://www.ncbi.nlm.nih.gov	146728	82	0.459875	0.39534	0.287632	0.427688	0.380869	0.161765	1.01471	662.426	25634	87.0188	38468	87.0573	13075	88.8006
				Araucaria_montana	Araucaria_montana	Araucariaceae_NC259	NC259	KM678422	linear	chloroplast	partial_genome	https://www.ncbi.nlm.nih.gov	146764	82	0.462437	0.400219	0.289184	0.431327	0.383956	0.161765	1.01471	663.088	25711	87.2802	38564	87.2745	13074	88.7938
				Araucaria_rulei	Araucaria_rulei	Araucariaceae_NC262	NC262	KM678425	linear	chloroplast	partial_genome	https://www.ncbi.nlm.nih.gov	146787	82	0.459042	0.394435	0.287424	0.426818	0.380148	0.161765	1.01471	663.265	25595	86.8864	38421	86.9509	13073	88.787
				Araucaria_humboldtensis	Araucaria_humboldtensis	Araucariaceae_NC256	NC256	KM678427	linear	chloroplast	partial_genome	https://www.ncbi.nlm.nih.gov	146892	82	0.460537	0.400774	0.289396	0.430658	0.383552	0.161765	1.01493	658.791	25008	84.8937	37516	84.9028	12756	86.6341
				Araucaria_muelleri	Araucaria_muelleri	Araucariaceae_NC260	NC260	KM678419	linear	chloroplast	partial_genome	https://www.ncbi.nlm.nih.gov	146747	82	0.460007	0.398193	0.288697	0.429131	0.382257	0.161765	1.01471	663.265	25609	86.9339	38425	86.96	13073	88.787
				Araucaria_laubenfelsii	Araucaria_laubenfelsii	Araucariaceae_NC257	NC257	KM678430	linear	chloroplast	partial_genome	https://www.ncbi.nlm.nih.gov	146774	82	0.460738	0.397211	0.288262	0.429027	0.382017	0.161765	1.01471	663.265	25624	86.9849	38447	87.0098	13073	88.787
	Cupressales	Sciadopityaceae	Sciadopitys	Sciadopitys_verticillata	Sciadopitys_verticillata	Sciadopityaceae_NC2715	NC2715	NC_029734	circular	chloroplast	complete	https://www.ncbi.nlm.nih.gov	138284	82	0.45067	0.384766	0.271763	0.417718	0.369066	0.169014	1	679.394	26912	91.3572	40368	91.3572	13678	92.896
		Taxaceae	Cephalotaxus	Cephalotaxus_oliveri	Cephalotaxus_oliveri	Taxaceae_NC2797	NC2797	NC_021110	circular	chloroplast	complete	https://www.ncbi.nlm.nih.gov	134337	82	0.453809	0.38288	0.275108	0.418345	0.370599	0.169014	1	706.329	27262	92.5453	40893	92.5453	13757	93.4325
				Cephalotaxus_wilsoniana	Cephalotaxus_wilsoniana	Taxaceae_NC2799	NC2799	NC_016063	circular	chloroplast	complete	https://www.ncbi.nlm.nih.gov	136196	82	0.45368	0.382094	0.273282	0.417887	0.369685	0.169014	1	713.391	26556	90.1487	39834	90.1487	13404	91.035
				Cephalotaxus_sinensis	Cephalotaxus_sinensis	Taxaceae_NC2798	NC2798	MG385662	circular	chloroplast	complete	https://www.ncbi.nlm.nih.gov	135646	82	0.454423	0.3828	0.274415	0.418611	0.370546	0.169014	1	708.943	27256	92.525	40884	92.525	13754	93.4121
			Amentotaxus	Amentotaxus_formosana	Amentotaxus_formosana	Taxaceae_NC2796	NC2796	NC_024945	circular	chloroplast	complete	https://www.ncbi.nlm.nih.gov	136430	83	0.457672	0.38816	0.284149	0.422916	0.37666	0.166667	1	682.479	27418	93.0749	41127	93.0749	13772	93.5344
				Amentotaxus_argotaenia	Amentotaxus_argotaenia	Taxaceae_NC2795	NC2795	NC_027581	circular	chloroplast	complete	https://www.ncbi.nlm.nih.gov	136657	83	0.456978	0.388161	0.285885	0.422569	0.377008	0.166667	1	681.507	27388	92.973	41082	92.973	13757	93.4325
			Torreya	Torreya_fargesii	Torreya_fargesii	Taxaceae_NC2803	NC2803	NC_029398	circular	chloroplast	complete	https://www.ncbi.nlm.nih.gov	137075	82	0.455468	0.387974	0.278031	0.421721	0.373824	0.169014	1	676.521	27206	92.3552	40809	92.3552	13699	93.0386
				Torreya_grandis	Torreya_grandis	Taxaceae_NC2804	NC2804	NC_034806	circular	chloroplast	complete	https://www.ncbi.nlm.nih.gov	136949	88	0.460161	0.387752	0.279102	0.423956	0.375671	0	1.03175	534.234	21104	71.641	31656	71.641	10767	73.1255
			-	Taxaceae_RL0427	Taxaceae_RL0427	Taxaceae_RL0427	RL0427	-	-	-	-	-	138081	58	0.459656	0.386215	0.270692	0.422935	0.372187	0.127273	1.0597	548.507	23252	78.9327	34878	78.9327	11845	80.4469
			Taxus	Taxus_baccata	Taxus_baccata	Taxaceae_NC2800	NC2800	NC_035066	circular	chloroplast	complete	https://www.ncbi.nlm.nih.gov	128653	81	0.45042	0.383703	0.269347	0.417062	0.367823	0.157143	1	668.786	27008	91.6831	40512	91.6831	13607	92.4137
				Taxus_mairei	Taxus_mairei	Taxaceae_NC2801	NC2801	NC_020321	circular	chloroplast	complete	https://www.ncbi.nlm.nih.gov	127665	78	0.452247	0.386295	0.272564	0.419271	0.370368	0.0909091	1	557.727	22990	78.0433	34485	78.0433	11694	79.4214
				Taxus_wallichiana	Taxus_wallichiana_var._chinensis	Taxaceae_NC2802	NC2802	KX431996	circular	chloroplast	complete	https://www.ncbi.nlm.nih.gov	127743	82	0.452783	0.381016	0.27141	0.416899	0.368403	0.0857143	1	679.609	26668	90.5289	40002	90.5289	13439	91.2728
		Cupressaceae	-	Cupressaceae_RL0474	Cupressaceae_RL0474	Cupressaceae_RL0474	RL0474	-	-	-	-	-	133415	55	0.464631	0.391676	0.272169	0.428153	0.376158	0.115385	1.05882	540.088	23292	79.0685	34938	79.0685	11858	80.5352
			Taiwania	Taiwania_cryptomerioides	Taiwania_cryptomerioides	Cupressaceae_NC1007	NC1007	NC_016065	circular	chloroplast	complete	https://www.ncbi.nlm.nih.gov	132588	83	0.453362	0.379597	0.268631	0.41648	0.367197	0.166667	1	678.718	27366	92.8984	41049	92.8984	13792	93.6702
				Taiwania_flousiana	Taiwania_flousiana	Cupressaceae_NC1008	NC1008	NC_021441	circular	chloroplast	complete	https://www.ncbi.nlm.nih.gov	131413	83	0.454593	0.379196	0.267442	0.416894	0.367077	0.152778	1	687	27058	91.8528	40587	91.8528	13637	92.6175
			-	Cupressaceae_RL0493	Cupressaceae_RL0493	Cupressaceae_RL0493	RL0493	-	-	-	-	-	136695	57	0.459778	0.388472	0.266585	0.424125	0.371612	0.111111	1.06061	545.818	22782	77.3372	34173	77.3372	11615	78.8848
			Sequoia	Sequoia_sempervirens	Sequoia_sempervirens	Cupressaceae_NC1006	NC1006	NC_030372	circular	chloroplast	complete	https://www.ncbi.nlm.nih.gov	133929	75	0.458684	0.384084	0.27972	0.421384	0.374163	0.09375	1	665.062	24770	84.0858	37155	84.0858	12609	85.6357
			Metasequoia	Metasequoia_glyptostroboides	Metasequoia_glyptostroboides	Cupressaceae_NC1005	NC1005	NC_027423	circular	chloroplast	complete	https://www.ncbi.nlm.nih.gov	131887	82	0.459662	0.384473	0.277839	0.422067	0.373991	0.169014	1	673.31	27304	92.6879	40956	92.6879	13776	93.5615
			Cryptomeria	Cryptomeria_japonica	Cryptomeria_japonica	Cupressaceae_NC990	NC990	NC_010548	circular	chloroplast	complete	https://www.ncbi.nlm.nih.gov	131810	82	0.458575	0.385861	0.276632	0.422218	0.373689	0.169014	1	673.071	26956	91.5066	40434	91.5066	13601	92.373
			Glyptostrobus	Glyptostrobus_pensilis	Glyptostrobus_pensilis	Cupressaceae_NC995	NC995	NC_031354	circular	chloroplast	complete	https://www.ncbi.nlm.nih.gov	132239	83	0.458639	0.386108	0.27759	0.422373	0.374112	0.166667	1	675	27290	92.6404	40935	92.6404	13754	93.4121
			Taxodium	Taxodium_distichum	Taxodium_distichum	Cupressaceae_NC1009	NC1009	NC_034941	circular	chloroplast	complete	https://www.ncbi.nlm.nih.gov	131954	82	0.458866	0.384415	0.274189	0.42164	0.37249	0.166667	1	665.458	27428	93.1088	41142	93.1088	13838	93.9826
			Callitris	Callitris_rhomboidea	Callitris_rhomboidea	Cupressaceae_NC982	NC982	NC_034940	circular	chloroplast	complete	https://www.ncbi.nlm.nih.gov	121117	81	0.439271	0.371637	0.260546	0.405454	0.357151	0.157143	1	686.314	26952	91.493	40428	91.493	13514	91.7821
			Thujopsis	Thujopsis_dolabrata	Thujopsis_dolabrata	Cupressaceae_NC1011	NC1011	KX832628	circular	chloroplast	complete	https://www.ncbi.nlm.nih.gov	128291	83	0.451715	0.380104	0.271824	0.415909	0.367881	0.166667	1	676.563	27306	92.6947	40959	92.6947	13771	93.5276
			Thuja	Thuja_standishii	Thuja_standishii	Cupressaceae_NC1010	NC1010	KX832627	circular	chloroplast	complete	https://www.ncbi.nlm.nih.gov	130505	82	0.44761	0.377595	0.268646	0.412602	0.364617	0.15493	1	683.197	27344	92.8237	41016	92.8237	13793	93.677
			Chamaecyparis	Chamaecyparis_formosensis	Chamaecyparis_formosensis	Cupressaceae_NC987	NC987	NC_034943	circular	chloroplast	complete	https://www.ncbi.nlm.nih.gov	127211	83	0.452066	0.380823	0.271276	0.416444	0.368055	0.166667	1	676.099	27340	92.8101	41010	92.8101	13788	93.643
				Chamaecyparis_hodginsii	Chamaecyparis_hodginsii	Cupressaceae_NC988	NC988	NC_036996	circular	chloroplast	complete	https://www.ncbi.nlm.nih.gov	127777	83	0.452173	0.380095	0.269368	0.416134	0.367212	0.166667	1	677.704	27324	92.7558	40986	92.7558	13775	93.5547
				Chamaecyparis_lawsoniana	Chamaecyparis_lawsoniana	Cupressaceae_NC989	NC989	KX832622	circular	chloroplast	complete	https://www.ncbi.nlm.nih.gov	127064	83	0.45086	0.379111	0.270084	0.414986	0.366685	0.166667	1	675.465	27326	92.7626	40989	92.7626	13782	93.6023
			Calocedrus	Calocedrus_formosana	Calocedrus_formosana	Cupressaceae_NC985	NC985	NC_023121	circular	chloroplast	complete	https://www.ncbi.nlm.nih.gov	127311	82	0.450564	0.37705	0.269087	0.413807	0.365567	0.169014	1	687.171	27164	92.2126	40746	92.2126	13690	92.9775
				Calocedrus_macrolepis	Calocedrus_macrolepis	Cupressaceae_NC986	NC986	KX832621	circular	chloroplast	complete	https://www.ncbi.nlm.nih.gov	127157	83	0.452332	0.378694	0.267997	0.415513	0.366341	0.166667	1	683.662	27344	92.8237	41016	92.8237	13781	93.5955
			-	Cupressaceae_RL0133	Cupressaceae_RL0133	Cupressaceae_RL0133	RL0133	-	-	-	-	-	128636	55	0.459078	0.382666	0.273132	0.420872	0.371625	0.117647	1.0625	557.156	22632	76.828	33948	76.828	11512	78.1853
				Cupressaceae_RL0471	Cupressaceae_RL0471	Cupressaceae_RL0471	RL0471	-	-	-	-	-	128524	56	0.458394	0.382638	0.273148	0.420516	0.371394	0.12963	1.0625	559.641	22738	77.1879	34107	77.1879	11565	78.5452
				Cupressaceae_RL0389	Cupressaceae_RL0389	Cupressaceae_RL0389	RL0389	-	-	-	-	-	128547	56	0.458501	0.38262	0.273234	0.420561	0.371452	0.132075	1.0625	559.312	22724	77.1403	34086	77.1403	11558	78.4977
			Cupressus	Cupressus_sempervirens	Cupressus_sempervirens	Cupressaceae_NC994	NC994	NC_026296	circular	plastid	complete	https://www.ncbi.nlm.nih.gov	129150	82	0.453471	0.377401	0.271034	0.415436	0.367302	0.15493	1	675.845	27336	92.7965	41004	92.7965	13783	93.6091
				Cupressus_gigantea	Cupressus_gigantea	Cupressaceae_NC992	NC992	NC_028155	circular	chloroplast	complete	https://www.ncbi.nlm.nih.gov	128244	82	0.452782	0.379208	0.271762	0.415995	0.367917	0.15493	1	682.563	27340	92.8101	41010	92.8101	13787	93.6362
				Cupressus_jiangeensis	Cupressus_jiangeensis	Cupressaceae_NC993	NC993	NC_036939	circular	chloroplast	complete	https://www.ncbi.nlm.nih.gov	128286	82	0.453185	0.378985	0.271572	0.416081	0.367912	0.15493	1	679.352	27326	92.7626	40989	92.7626	13770	93.5208
				Cupressus_chengiana	Cupressus_chengiana	Cupressaceae_NC991	NC991	NC_034788	circular	chloroplast	complete	https://www.ncbi.nlm.nih.gov	128151	82	0.453177	0.379141	0.271571	0.416159	0.367963	0.15493	1	682.479	27340	92.8101	41010	92.8101	13787	93.6362
			Callitropsis	Callitropsis_vietnamensis	Callitropsis_vietnamensis	Cupressaceae_NC984	NC984	NC_026298	circular	plastid	complete	https://www.ncbi.nlm.nih.gov	127541	82	0.453477	0.378855	0.27045	0.416166	0.367594	0.15493	1	675	27316	92.7286	40974	92.7286	13775	93.5547
				Callitropsis_nootkatensis	Callitropsis_nootkatensis	Cupressaceae_NC983	NC983	NC_026295	circular	plastid	complete	https://www.ncbi.nlm.nih.gov	127150	82	0.453217	0.378806	0.270249	0.416012	0.367424	0.15493	1	675.803	27332	92.7829	40998	92.7829	13783	93.6091
			-	Cupressaceae_RL0450	Cupressaceae_RL0450	Cupressaceae_RL0450	RL0450	-	-	-	-	-	128435	56	0.460293	0.384521	0.270229	0.422407	0.371681	0.132075	1.06452	558.387	22352	75.8775	33528	75.8775	11181	75.9372
			Hesperocyparis	Hesperocyparis_glabra	Hesperocyparis_glabra	Cupressaceae_NC996	NC996	NC_026297	circular	plastid	complete	https://www.ncbi.nlm.nih.gov	126993	82	0.452875	0.379006	0.269873	0.415941	0.367251	0.15493	1	676.648	27330	92.7762	40995	92.7762	13782	93.6023
			Juniperus	Juniperus_cedrus	Juniperus_cedrus	Cupressaceae_NC998	NC998	NC_028190	circular	chloroplast	complete	https://www.ncbi.nlm.nih.gov	127126	82	0.450241	0.379091	0.273577	0.414666	0.367636	0.15493	1	690.93	27348	92.8373	41022	92.8373	13790	93.6566
				Juniperus_communis	Juniperus_communis	Cupressaceae_NC999	NC999	NC_035068	circular	chloroplast	complete	https://www.ncbi.nlm.nih.gov	128334	80	0.449128	0.379125	0.271872	0.414126	0.366708	0.157143	1	682.5	26844	91.1263	40266	91.1263	13631	92.5767
				Juniperus_formosana	Juniperus_formosana	Cupressaceae_NC1000	NC1000	KX832625	circular	chloroplast	complete	https://www.ncbi.nlm.nih.gov	128073	83	0.450815	0.378867	0.272791	0.414841	0.367491	0.166667	1	691.056	27348	92.8373	41022	92.8373	13791	93.6634
				Juniperus_monosperma	Juniperus_monosperma	Cupressaceae_NC1002	NC1002	NC_024022	circular	chloroplast	complete	https://www.ncbi.nlm.nih.gov	127744	82	0.451217	0.378183	0.272842	0.4147	0.367414	0.15493	1	688.986	27332	92.7829	40998	92.7829	13783	93.6091
				Juniperus_microsperma	Juniperus_microsperma	Cupressaceae_NC1001	NC1001	MG878380	circular	chloroplast	complete	https://www.ncbi.nlm.nih.gov	127409	82	0.451491	0.378174	0.272386	0.414833	0.36735	0.15493	1	693.169	27284	92.62	40926	92.62	13750	93.3849
				Juniperus_bermudiana	Juniperus_bermudiana	Cupressaceae_NC997	NC997	NC_024021	circular	chloroplast	complete	https://www.ncbi.nlm.nih.gov	127659	82	0.451946	0.378099	0.271344	0.415022	0.367126	0.15493	1	684.211	27336	92.7965	41005	92.7988	13784	93.6159
				Juniperus_scopulorum	Juniperus_scopulorum	Cupressaceae_NC1003	NC1003	NC_024023	circular	chloroplast	complete	https://www.ncbi.nlm.nih.gov	127774	82	0.451529	0.378249	0.271516	0.414889	0.367098	0.15493	1	683.873	27340	92.8101	41010	92.8101	13786	93.6294
				Juniperus_virginiana	Juniperus_virginiana	Cupressaceae_NC1004	NC1004	NC_024024	circular	chloroplast	complete	https://www.ncbi.nlm.nih.gov	127770	82	0.451558	0.378292	0.271793	0.414925	0.367214	0.15493	1	684.423	27340	92.8101	41010	92.8101	13786	93.6294
ANA_Grade	Amborellales	Amborellaceae	Amborella	Amborella_trichopoda	Amborella_trichopoda	Amborellaceae_NC51	NC51	NC_005086	circular	chloroplast	complete	https://www.ncbi.nlm.nih.gov	162686	84	0.467303	0.409434	0.305541	0.438368	0.394092	0.202899	1.05797	657.478	28250	95.8992	42375	95.8992	14120	95.8979
	Nymphaeales	Hydatellaceae	Trithuria	Trithuria_inconspicua	Trithuria_inconspicua	Hydatellaceae_NC1353	NC1353	NC_020372	circular	chloroplast	complete	https://www.ncbi.nlm.nih.gov	165389	94	0.462495	0.399298	0.317927	0.430896	0.39324	0.169014	1.1831	635.408	27438	93.1428	41157	93.1428	13722	93.1948
				Trithuria_filamentosa	Trithuria_filamentosa	Hydatellaceae_NC1352	NC1352	KF696682	linear	chloroplast	partial_genome	https://www.ncbi.nlm.nih.gov	180562	111	0.463309	0.399336	0.317202	0.431328	0.393282	0.166667	1.43056	640.917	27744	94.1815	41617	94.1838	13876	94.2407
		Cabombaceae	Brasenia	Brasenia_schreberi	Brasenia_schreberi	Cabombaceae_NC718	NC718	NC_031343	circular	chloroplast	complete	https://www.ncbi.nlm.nih.gov	158951	83	0.469082	0.40602	0.312232	0.437551	0.395778	0.157143	1.07143	633.386	27524	93.4347	41286	93.4347	13733	93.2695
			Cabomba	Cabomba_caroliniana	Cabomba_caroliniana	Cabombaceae_NC719	NC719	NC_031505	circular	chloroplast	complete	https://www.ncbi.nlm.nih.gov	164057	95	0.467214	0.400663	0.30259	0.433939	0.390156	0.152778	1.20833	635.583	28570	96.9855	42855	96.9855	14257	96.8283
		Nymphaeaceae	Nuphar	Nuphar_shimadae	Nuphar_shimadae	Nymphaeaceae_NC1711	NC1711	MH050797	circular	chloroplast	complete	https://www.ncbi.nlm.nih.gov	160645	85	0.468442	0.405226	0.317046	0.436834	0.396905	0.180556	1.06944	633.458	28558	96.9448	42837	96.9448	14249	96.774
				Nuphar_pumila	Nuphar_pumila	Nymphaeaceae_NC1710	NC1710	MH050796	circular	chloroplast	complete	https://www.ncbi.nlm.nih.gov	160737	84	0.469024	0.405755	0.316933	0.43739	0.397237	0.180556	1.05556	633.125	28546	96.9041	42819	96.9041	14242	96.7264
				Nuphar_advena	Nuphar_advena	Nymphaeaceae_NC1708	NC1708	NC_008788	circular	chloroplast	complete	https://www.ncbi.nlm.nih.gov	160866	85	0.468979	0.405886	0.317547	0.437432	0.39747	0.194444	1.06944	632.875	28562	96.9584	42843	96.9584	14252	96.7943
				Nuphar_longifolia	Nuphar_longifolia	Nymphaeaceae_NC1709	NC1709	MH050795	circular	chloroplast	complete	https://www.ncbi.nlm.nih.gov	160858	85	0.468956	0.406203	0.317815	0.437579	0.397658	0.180556	1.06944	632.667	28544	96.8973	42816	96.8973	14243	96.7332
			Barclaya	Barclaya_kunstleri	Barclaya_kunstleri	Nymphaeaceae_NC1706	NC1706	KY392762	circular	chloroplast	complete	https://www.ncbi.nlm.nih.gov	160051	84	0.468449	0.404791	0.320416	0.43662	0.397885	0.208333	1.06944	633.25	28554	96.9312	42831	96.9312	14250	96.7808
				Barclaya_longifolia	Barclaya_longifolia	Nymphaeaceae_NC1707	NC1707	NC_035633	circular	chloroplast	complete	https://www.ncbi.nlm.nih.gov	158360	85	0.466766	0.403965	0.318468	0.435365	0.3964	0.166667	1.06944	634.375	28530	96.8498	42795	96.8498	14240	96.7128
			Nymphaea	Nymphaea_jamesoniana	Nymphaea_jamesoniana	Nymphaeaceae_NC1713	NC1713	NC_031826	circular	chloroplast	complete	https://www.ncbi.nlm.nih.gov	158830	84	0.468383	0.403087	0.317528	0.435735	0.396332	0.166667	1.05556	635.042	28552	96.9244	42828	96.9244	14253	96.8011
				Nymphaea_ampla	Nymphaea_ampla	Nymphaeaceae_NC4	NC4	NC_035680	circular	chloroplast	complete	https://www.ncbi.nlm.nih.gov	159881	91	0.473297	0.404966	0.318351	0.439129	0.398871	0.138889	1.09722	633.25	28505	96.7649	42757	96.7638	14228	96.6314
				Nymphaea_mexicana	Nymphaea_mexicana	Nymphaeaceae_NC1714	NC1714	NC_024542	circular	chloroplast	complete	https://www.ncbi.nlm.nih.gov	159962	89	0.468288	0.40361	0.316645	0.435949	0.396181	0.194444	1.06944	638.292	28620	97.1553	42930	97.1553	14285	97.0185
				Nymphaea_alba	Nymphaea_alba	Nymphaeaceae_NC1712	NC1712	NC_006050	circular	chloroplast	complete	https://www.ncbi.nlm.nih.gov	159930	85	0.468454	0.403958	0.317694	0.436206	0.396702	0.194444	1.06944	636.917	28620	97.1553	42930	97.1553	14285	97.0185
	Austrobaileyales	Schisandraceae	Schisandra	Schisandra_sphenanthera	Schisandra_sphenanthera	Schisandraceae_NC2710	NC2710	KX638480	circular	chloroplast	complete	https://www.ncbi.nlm.nih.gov	146843	82	0.468594	0.409492	0.318502	0.439043	0.398863	0.194444	1.04167	635.083	28842	97.9089	43263	97.9089	14389	97.7248
				Schisandra_chinensis	Schisandra_chinensis	Schisandraceae_NC2709	NC2709	NC_034908	circular	chloroplast	complete	https://www.ncbi.nlm.nih.gov	146859	81	0.464187	0.406825	0.320581	0.435506	0.397198	0.157143	1.05797	557.696	24166	82.0354	36249	82.0354	12051	81.846
			Illicium	Illicium_floridanum	Illicium_floridanum	Schisandraceae_NC2705	NC2705	NC_034685	circular	plastid	complete	https://www.ncbi.nlm.nih.gov	143571	79	0.465853	0.407994	0.316111	0.436924	0.396653	0.194444	1	633.292	28742	97.5694	43113	97.5694	14349	97.4531
				Illicium_oligandrum	Illicium_oligandrum	Schisandraceae_NC2707	NC2707	NC_009600	circular	chloroplast	complete	https://www.ncbi.nlm.nih.gov	148553	83	0.467059	0.407696	0.315208	0.437377	0.396654	0.194444	1.05556	633.125	28760	97.6305	43140	97.6305	14359	97.5211
				Illicium_henryi	Illicium_henryi	Schisandraceae_NC2706	NC2706	NC_034699	circular	plastid	complete	https://www.ncbi.nlm.nih.gov	143240	79	0.466517	0.409783	0.31746	0.43815	0.39792	0.197183	1.01408	566.704	25376	86.143	38064	86.143	12662	85.9957
				Illicium_verum	Illicium_verum	Schisandraceae_NC2708	NC2708	NC_034689	circular	plastid	complete	https://www.ncbi.nlm.nih.gov	143187	79	0.466308	0.40955	0.317241	0.437929	0.3977	0.197183	1.01408	566.451	25380	86.1566	38070	86.1566	12669	86.0432
				Illicium_anisatum	Illicium_anisatum	Schisandraceae_NC2704	NC2704	NC_034703	circular	plastid	complete	https://www.ncbi.nlm.nih.gov	142723	80	0.467217	0.408003	0.317205	0.43761	0.397475	0.194444	1.01389	559.75	25446	86.3806	38169	86.3806	12697	86.2334
Chloranthales	Chloranthales	Chloranthaceae	Chloranthus	Chloranthus_japonicus	Chloranthus_japonicus	Chloranthaceae_NC870	NC870	NC_026565	circular	chloroplast	complete	https://www.ncbi.nlm.nih.gov	158640	86	0.464218	0.404161	0.307942	0.434189	0.392107	0.194444	1.08333	638.583	28914	98.1533	43371	98.1533	14415	97.9014
				Chloranthus_spicatus	Chloranthus_spicatus	Chloranthaceae_NC871	NC871	NC_009598	circular	chloroplast	complete	https://www.ncbi.nlm.nih.gov	157772	86	0.462748	0.404625	0.306506	0.433687	0.391293	0.194444	1.08333	578.083	26216	88.9945	39324	88.9945	13066	88.7395
Magnoliids	Canellales	Winteraceae	Drimys	Drimys_granadensis	Drimys_granadensis	Winteraceae_NC2897	NC2897	NC_008456	circular	chloroplast	complete	https://www.ncbi.nlm.nih.gov	160604	85	0.463691	0.404429	0.308159	0.43406	0.392093	0.194444	1.06944	635.125	28828	97.8614	43242	97.8614	14376	97.6365
	Piperales	Aristolochiaceae	Asarum	Asarum_sieboldii	Asarum_sieboldii	Aristolochiaceae_NC305	NC305	MG551543	circular	chloroplast	complete	https://www.ncbi.nlm.nih.gov	193356	99	0.467764	0.40907	0.309992	0.438417	0.395609	0.197183	1.26761	634.775	28362	96.2794	42543	96.2794	14145	96.0676
				Asarum_minus	Asarum_minus	Aristolochiaceae_NC304	NC304	MG554423	linear	chloroplast	partial_genome	https://www.ncbi.nlm.nih.gov	134276	73	0.461283	0.414484	0.309662	0.437883	0.395143	0.172414	1.14035	657.947	23448	79.5981	35172	79.5981	11679	79.3195
			-	Aristolochiaceae_RL0610	Aristolochiaceae_RL0610	Aristolochiaceae_RL0610	RL0610	-	-	-	-	-	159376	77	0.467958	0.405191	0.315109	0.436575	0.396086	0.142857	1.07246	566.783	24904	84.5407	37356	84.5407	12402	84.2298
			Aristolochia	Aristolochia_debilis	Aristolochia_debilis	Aristolochiaceae_NC303	NC303	NC_036153	circular	chloroplast	complete	https://www.ncbi.nlm.nih.gov	159793	85	0.460854	0.402969	0.313403	0.431912	0.392409	0.194444	1.06944	633.833	28752	97.6034	43128	97.6034	14345	97.426
				Aristolochia_contorta	Aristolochia_contorta	Aristolochiaceae_NC302	NC302	NC_036152	circular	chloroplast	complete	https://www.ncbi.nlm.nih.gov	160576	85	0.461227	0.403503	0.311638	0.432365	0.392123	0.194444	1.06944	633.958	28764	97.6441	43146	97.6441	14351	97.4667
		Saururaceae	-	Saururaceae_RL1089	Saururaceae_RL1089	Saururaceae_RL1089	RL1089	-	-	-	-	-	161273	76	0.470068	0.406653	0.295127	0.438361	0.390616	0.144928	1.08451	579.254	26226	89.0284	39339	89.0284	13064	88.7259
		Piperaceae	Piper	Piper_auritum	Piper_auritum	Piperaceae_NC2042	NC2042	NC_034697	circular	plastid	complete	https://www.ncbi.nlm.nih.gov	159909	85	0.461581	0.403657	0.305292	0.432619	0.390176	0.194444	1.06944	578.25	26236	89.0624	39354	89.0624	13079	88.8278
				Piper_cenocladum	Piper_cenocladum	Piperaceae_NC2043	NC2043	NC_008457	circular	chloroplast	complete	https://www.ncbi.nlm.nih.gov	160624	85	0.462645	0.404085	0.306229	0.433365	0.390987	0.194444	1.06944	570.583	25900	87.9218	38850	87.9218	12911	87.6868
			-	Piperaceae_RL0647	Piperaceae_RL0647	Piperaceae_RL0647	RL0647	-	-	-	-	-	161619	75	0.469005	0.404864	0.308972	0.436935	0.39428	0.161765	1.11268	570.592	25814	87.6298	38721	87.6298	12869	87.4015
			Piper	Piper_nigrum	Piper_nigrum	Piperaceae_NC2045	NC2045	NC_034692	circular	plastid	complete	https://www.ncbi.nlm.nih.gov	161523	85	0.462213	0.402235	0.309259	0.432224	0.391236	0.194444	1.06944	634.333	28770	97.6645	43155	97.6645	14348	97.4463
				Piper_kadsura	Piper_kadsura	Piperaceae_NC2044	NC2044	NC_027941	circular	chloroplast	complete	https://www.ncbi.nlm.nih.gov	161486	85	0.463971	0.403417	0.309268	0.433694	0.392219	0.194444	1.07042	641.197	28676	97.3454	43014	97.3454	14301	97.1271
	Laurales	Calycanthaceae	Calycanthus	Calycanthus_chinensis	Calycanthus_chinensis	Calycanthaceae_NC721	NC721	MG561304	circular	chloroplast	complete	https://www.ncbi.nlm.nih.gov	153596	84	0.466858	0.407102	0.308778	0.43698	0.394246	0.194444	1.05556	635.042	28824	97.8478	43236	97.8478	14381	97.6705
				Calycanthus_floridus	Calycanthus_floridus_var._glaucus	Calycanthaceae_NC722	NC722	NC_004993	circular	chloroplast	complete	https://www.ncbi.nlm.nih.gov	153337	86	0.466007	0.406943	0.308877	0.436475	0.393942	0.194444	1.05556	632.542	28824	97.8478	43236	97.8478	14381	97.6705
		Lauraceae	Endiandra	Endiandra_discolor	Endiandra_discolor	Lauraceae_NC1425	NC1425	KT588615	linear	chloroplast	partial_genome	https://www.ncbi.nlm.nih.gov	158507	85	0.466566	0.404978	0.30864	0.435772	0.393395	0.183099	1.05634	630.085	28230	95.8314	42345	95.8314	14050	95.4224
				Endiandra_globosa	Endiandra_globosa	Lauraceae_NC1426	NC1426	KT588614	linear	chloroplast	partial_genome	https://www.ncbi.nlm.nih.gov	158525	85	0.466179	0.405067	0.308023	0.435623	0.39309	0.183099	1.05634	629.915	28230	95.8314	42345	95.8314	14050	95.4224
			Cryptocarya	Cryptocarya_chinensis	Cryptocarya_chinensis	Lauraceae_NC1424	NC1424	NC_036002	circular	chloroplast	complete	https://www.ncbi.nlm.nih.gov	157718	81	0.464221	0.404355	0.305585	0.434288	0.391387	0.183099	1.02817	625.167	28236	95.8517	42354	95.8517	14076	95.599
			-	Lauraceae_RL0917	Lauraceae_RL0917	Lauraceae_RL0917	RL0917	-	-	-	-	-	153285	77	0.471367	0.406712	0.307382	0.439039	0.395153	0.157143	1.11268	575.704	26046	88.4174	39069	88.4174	12970	88.0875
			Cassytha	Cassytha_filiformis	Cassytha_filiformis	Lauraceae_NC1420	NC1420	NC_036001	circular	chloroplast	complete	https://www.ncbi.nlm.nih.gov	114622	67	0.457089	0.403006	0.29264	0.430048	0.384245	0.196721	1	600.689	22850	77.5681	34275	77.5681	11450	77.7642
			-	Lauraceae_RL0735	Lauraceae_RL0735	Lauraceae_RL0735	RL0735	-	-	-	-	-	150842	52	0.473593	0.407126	0.308876	0.44036	0.396532	0.148936	1.11594	557.826	24476	83.0878	36714	83.0878	12187	82.7696
			Neocinnamomum	Neocinnamomum_delavayi	Neocinnamomum_delavayi	Lauraceae_NC1433	NC1433	NC_036003	circular	chloroplast	complete	https://www.ncbi.nlm.nih.gov	150850	81	0.464791	0.404601	0.305815	0.434696	0.391736	0.194444	1.02778	633.75	28776	97.6848	43164	97.6848	14348	97.4463
			Cinnamomum	Cinnamomum_micranthum	Cinnamomum_micranthum	Lauraceae_NC1422	NC1422	NC_035802	circular	chloroplast	complete	https://www.ncbi.nlm.nih.gov	152675	79	0.466792	0.406704	0.306573	0.436748	0.393356	0.15942	1.04348	650.565	28356	96.2591	42534	96.2591	14128	95.9522
				Cinnamomum_camphora	Cinnamomum_camphora	Lauraceae_NC1421	NC1421	NC_035882	circular	chloroplast	complete	https://www.ncbi.nlm.nih.gov	152570	84	0.463577	0.40547	0.308907	0.434523	0.392651	0.166667	1.05556	637.75	28824	97.8478	43236	97.8478	14371	97.6026
			-	Lauraceae_RL0430	Lauraceae_RL0430	Lauraceae_RL0430	RL0430	-	-	-	-	-	158589	77	0.471219	0.40719	0.3087	0.439204	0.395703	0.171429	1.08451	575.113	26018	88.3224	39027	88.3224	12957	87.9992
			Cinnamomum	Cinnamomum_verum	Cinnamomum_verum	Lauraceae_NC1423	NC1423	NC_035236	circular	chloroplast	complete	https://www.ncbi.nlm.nih.gov	152766	81	0.465483	0.40478	0.308799	0.435132	0.393021	0.197183	1.04225	636.718	28594	97.067	42891	97.067	14247	96.7604
			-	Lauraceae_RL0143	Lauraceae_RL0143	Lauraceae_RL0143	RL0143	-	-	-	-	-	158529	77	0.470642	0.407316	0.309171	0.438979	0.39571	0.157143	1.08451	575.451	26028	88.3563	39042	88.3563	12964	88.0467
				Lauraceae_RL0008	Lauraceae_RL0008	Lauraceae_RL0008	RL0008	-	-	-	-	-	158670	77	0.470557	0.407478	0.309552	0.439017	0.395862	0.157143	1.09859	567.211	25672	87.1478	38508	87.1478	12786	86.8378
				Lauraceae_RL0152	Lauraceae_RL0152	Lauraceae_RL0152	RL0152	-	-	-	-	-	158627	77	0.471071	0.407382	0.309486	0.439227	0.39598	0.157143	1.07042	567.211	25668	87.1342	38502	87.1342	12784	86.8242
			Laurus	Laurus_nobilis	Laurus_nobilis	Lauraceae_NC1427	NC1427	NC_034700	circular	plastid	complete	https://www.ncbi.nlm.nih.gov	152750	80	0.465912	0.404542	0.309299	0.435227	0.393251	0.202899	1.04412	657.971	28310	96.1029	42465	96.1029	14105	95.796
			Litsea	Litsea_glutinosa	Litsea_glutinosa	Lauraceae_NC1428	NC1428	KU382356	circular	chloroplast	complete	https://www.ncbi.nlm.nih.gov	152618	81	0.464419	0.406735	0.309352	0.435577	0.393502	0.2	1.04412	659.162	28308	96.0961	42462	96.0961	14105	95.796
			Machilus	Machilus_thunbergii	Machilus_thunbergii	Lauraceae_NC1431	NC1431	NC_035319	circular	chloroplast	complete	https://www.ncbi.nlm.nih.gov	152741	84	0.465587	0.404028	0.309735	0.434807	0.393116	0.197183	1.05634	582.803	26116	88.655	39174	88.655	13017	88.4067
				Machilus_pauhoi	Machilus_pauhoi	Lauraceae_NC1430	NC1430	NC_035318	circular	chloroplast	complete	https://www.ncbi.nlm.nih.gov	152741	84	0.465276	0.403859	0.309585	0.434567	0.392907	0.197183	1.05634	582.803	26116	88.655	39174	88.655	13017	88.4067
			Alseodaphne	Alseodaphne_semecarpifolia	Alseodaphne_semecarpifolia	Lauraceae_NC1419	NC1419	MG407595	circular	chloroplast	complete	https://www.ncbi.nlm.nih.gov	153051	81	0.464853	0.403114	0.308285	0.433984	0.392084	0.2	1.04286	645.471	28564	96.9652	42846	96.9652	14232	96.6585
				Alseodaphne_gracilis	Alseodaphne_gracilis	Lauraceae_NC1417	NC1417	MG407593	circular	chloroplast	complete	https://www.ncbi.nlm.nih.gov	153099	81	0.464261	0.403793	0.30785	0.434027	0.391968	0.2	1.04286	645.643	28564	96.9652	42846	96.9652	14232	96.6585
				Alseodaphne_huanglianshanensis	Alseodaphne_huanglianshanensis	Lauraceae_NC1418	NC1418	MG407594	circular	chloroplast	complete	https://www.ncbi.nlm.nih.gov	153070	81	0.465819	0.405195	0.308383	0.435507	0.393132	0.2	1.04348	573.87	25000	84.8666	37500	84.8666	12450	84.5558
			-	Lauraceae_RL0266	Lauraceae_RL0266	Lauraceae_RL0266	RL0266	-	-	-	-	-	158526	77	0.470618	0.406758	0.308717	0.438688	0.395364	0.142857	1.11268	567.803	25676	87.1614	38514	87.1614	12786	86.8378
			Persea	Persea_americana	Persea_americana	Lauraceae_NC1434	NC1434	NC_031189	circular	chloroplast	complete	https://www.ncbi.nlm.nih.gov	152723	81	0.465032	0.404305	0.308184	0.434668	0.392507	0.2	1.04286	645.129	28564	96.9652	42846	96.9652	14232	96.6585
			Machilus	Machilus_yunnanensis	Machilus_yunnanensis	Lauraceae_NC1432	NC1432	NC_028073	circular	chloroplast	complete	https://www.ncbi.nlm.nih.gov	152622	81	0.464841	0.404241	0.308292	0.434541	0.392458	0.2	1.04286	645.129	28564	96.9652	42846	96.9652	14232	96.6585
				Machilus_balansae	Machilus_balansae	Lauraceae_NC1429	NC1429	NC_028074	circular	chloroplast	complete	https://www.ncbi.nlm.nih.gov	152721	80	0.464406	0.403848	0.307756	0.434127	0.392003	0.202899	1.04348	652.739	28488	96.7072	42732	96.7072	14194	96.4004
			Phoebe	Phoebe_omeiensis	Phoebe_omeiensis	Lauraceae_NC1437	NC1437	NC_031190	circular	chloroplast	complete	https://www.ncbi.nlm.nih.gov	152855	81	0.465218	0.40443	0.308696	0.434824	0.392782	0.2	1.04286	645.129	28564	96.9652	42846	96.9652	14232	96.6585
				Phoebe_sheareri	Phoebe_sheareri	Lauraceae_NC1438	NC1438	NC_031191	circular	chloroplast	complete	https://www.ncbi.nlm.nih.gov	152876	81	0.465076	0.40415	0.308876	0.434613	0.392701	0.2	1.04286	645.129	28564	96.9652	42846	96.9652	14232	96.6585
				Phoebe_chekiangensis	Phoebe_chekiangensis	Lauraceae_NC1436	NC1436	NC_034925	circular	chloroplast	complete	https://www.ncbi.nlm.nih.gov	152849	81	0.465076	0.404207	0.308796	0.434641	0.392693	0.2	1.04286	645.129	28564	96.9652	42846	96.9652	14232	96.6585
			-	Lauraceae_RL0282	Lauraceae_RL0282	Lauraceae_RL0282	RL0282	-	-	-	-	-	152855	77	0.470112	0.406859	0.308364	0.438486	0.395112	0.128571	1.08451	575.451	26040	88.397	39060	88.397	12968	88.0739
			Phoebe	Phoebe_bournei	Phoebe_bournei	Lauraceae_NC1435	NC1435	NC_034926	circular	chloroplast	complete	https://www.ncbi.nlm.nih.gov	152853	81	0.466336	0.405716	0.308985	0.436026	0.393679	0.2	1.04348	573.826	25000	84.8666	37500	84.8666	12450	84.5558
				Phoebe_zhennan	Phoebe_zhennan	Lauraceae_NC1439	NC1439	NC_036143	circular	chloroplast	complete	https://www.ncbi.nlm.nih.gov	152831	81	0.465088	0.404287	0.308806	0.434688	0.392727	0.2	1.04286	645.129	28564	96.9652	42846	96.9652	14232	96.6585
	Magnoliales	Myristicaceae	-	Myristicaceae_RL0963	Myristicaceae_RL0963	Myristicaceae_RL0963	RL0963	-	-	-	-	-	160489	76	0.469813	0.405377	0.307709	0.437595	0.394299	0.15942	1.11268	578.366	26148	88.7637	39222	88.7637	13025	88.461
		Annonaceae		Annonaceae_RL0949	Annonaceae_RL0949	Annonaceae_RL0949	RL0949	-	-	-	-	-	161671	74	0.46596	0.408086	0.307097	0.437023	0.393714	0.104478	1.07246	553.478	24324	82.5718	36486	82.5718	12278	83.3877
				Annonaceae_RL0164	Annonaceae_RL0164	Annonaceae_RL0164	RL0164	-	-	-	-	-	161983	74	0.466372	0.408054	0.309609	0.437213	0.394678	0.0895522	1.10145	553.696	24338	82.6193	36507	82.6193	12287	83.4488
				Annonaceae_RL0273	Annonaceae_RL0273	Annonaceae_RL0273	RL0273	-	-	-	-	-	162413	75	0.467312	0.406767	0.31065	0.437039	0.39491	0.117647	1.1	553.543	24644	83.6581	36966	83.6581	12439	84.4811
				Annonaceae_RL0964	Annonaceae_RL0964	Annonaceae_RL0964	RL0964	-	-	-	-	-	161718	74	0.466738	0.408206	0.309658	0.437472	0.394867	0.104478	1.10145	553.087	24330	82.5922	36495	82.5922	12279	83.3945
				Annonaceae_RL0301	Annonaceae_RL0301	Annonaceae_RL0301	RL0301	-	-	-	-	-	161868	73	0.466831	0.407909	0.309814	0.43737	0.394851	0.0909091	1.07246	560.957	24472	83.0742	36708	83.0742	12275	83.3673
				Annonaceae_RL0591	Annonaceae_RL0591	Annonaceae_RL0591	RL0591	-	-	-	-	-	162051	71	0.470581	0.404572	0.319594	0.437576	0.398249	0.09375	1.10448	553.478	23976	81.3905	35964	81.3905	11872	80.6303
			Annona	Annona_cherimola	Annona_cherimola	Annonaceae_NC62	NC62	NC_030166	circular	plastid	complete	https://www.ncbi.nlm.nih.gov	201723	114	0.469212	0.401213	0.333164	0.435213	0.401196	0.194444	1.47222	649.333	28114	95.4376	42171	95.4376	14063	95.5107
			-	Annonaceae_RL0384	Annonaceae_RL0384	Annonaceae_RL0384	RL0384	-	-	-	-	-	161954	73	0.472518	0.407759	0.330245	0.440138	0.403507	0.0909091	1.10294	541.456	23830	80.8948	35745	80.8948	11950	81.16
				Annonaceae_RL0725	Annonaceae_RL0725	Annonaceae_RL0725	RL0725	-	-	-	-	-	162037	73	0.471973	0.406861	0.329168	0.439417	0.402667	0.0909091	1.07353	548.426	24120	81.8793	36180	81.8793	11950	81.16
		Magnoliaceae	Liriodendron	Liriodendron_tulipifera	Liriodendron_tulipifera	Magnoliaceae_NC1529	NC1529	NC_008326	circular	chloroplast	complete	https://www.ncbi.nlm.nih.gov	159886	84	0.466993	0.406945	0.305839	0.436969	0.393259	0.15493	1.07042	635.408	28622	97.1621	42933	97.1621	14266	96.8894
				Liriodendron_chinense	Liriodendron_chinense	Magnoliaceae_NC1528	NC1528	NC_030504	circular	chloroplast	complete	https://www.ncbi.nlm.nih.gov	159429	86	0.467356	0.406055	0.307074	0.436705	0.393495	0.2	1.07143	643.671	28556	96.938	42834	96.938	14233	96.6653
			Magnolia	Magnolia_pyramidata	Magnolia_pyramidata	Magnoliaceae_NC1551	NC1551	NC_023236	circular	chloroplast	complete	https://www.ncbi.nlm.nih.gov	160025	86	0.46825	0.407323	0.304684	0.437786	0.393419	0.169014	1.07143	643.971	28522	96.8226	42783	96.8226	14232	96.6585
				Magnolia_macrophylla	Magnolia_macrophylla_var._dealbata	Magnoliaceae_NC1548	NC1548	NC_023235	circular	chloroplast	complete	https://www.ncbi.nlm.nih.gov	160002	86	0.467336	0.406387	0.305186	0.436861	0.39297	0.169014	1.07143	642.729	28470	96.6461	42705	96.6461	14206	96.4819
				Magnolia_grandiflora	Magnolia_grandiflora	Magnoliaceae_NC1541	NC1541	NC_020318	circular	chloroplast	complete	https://www.ncbi.nlm.nih.gov	159623	84	0.46769	0.40767	0.304987	0.43768	0.393449	0.169014	1.07143	643.671	28512	96.7886	42768	96.7886	14227	96.6246
				Magnolia_officinalis	Magnolia_officinalis_subsp._biloba	Magnoliaceae_NC1550	NC1550	NC_020317	circular	chloroplast	complete	https://www.ncbi.nlm.nih.gov	160105	84	0.468313	0.407655	0.30494	0.437984	0.393636	0.169014	1.07143	644.443	28516	96.8022	42774	96.8022	14229	96.6381
				Magnolia_tripetala	Magnolia_tripetala	Magnoliaceae_NC1555	NC1555	NC_024027	circular	plastid	complete	https://www.ncbi.nlm.nih.gov	160037	87	0.46826	0.407527	0.305676	0.437894	0.393821	0.194444	1.07042	642.042	28722	97.5015	43083	97.5015	14342	97.4056
				Magnolia_duclouxii	Magnolia_duclouxii	Magnoliaceae_NC1538	NC1538	NC_037002	circular	chloroplast	complete	https://www.ncbi.nlm.nih.gov	160055	86	0.468518	0.407194	0.30662	0.437856	0.39411	0.169014	1.07143	643.971	28522	96.8226	42783	96.8226	14232	96.6585
				Magnolia_dandyi	Magnolia_dandyi	Magnoliaceae_NC1536	NC1536	NC_037004	circular	chloroplast	complete	https://www.ncbi.nlm.nih.gov	160077	86	0.467923	0.407117	0.306529	0.43752	0.393856	0.169014	1.07143	644.743	28522	96.8226	42783	96.8226	14232	96.6585
				Magnolia_conifera	Magnolia_conifera	Magnoliaceae_NC1535	NC1535	NC_037001	circular	chloroplast	complete	https://www.ncbi.nlm.nih.gov	159973	86	0.467898	0.407199	0.306179	0.437548	0.393759	0.169014	1.07143	643.457	28522	96.8226	42783	96.8226	14232	96.6585
				Magnolia_glaucifolia	Magnolia_glaucifolia	Magnoliaceae_NC1540	NC1540	NC_037003	circular	chloroplast	complete	https://www.ncbi.nlm.nih.gov	160059	86	0.468829	0.408463	0.306466	0.438646	0.394586	0.169014	1.07246	572.478	24956	84.7172	37434	84.7172	12449	84.549
				Magnolia_aromatica	Magnolia_aromatica	Magnoliaceae_NC1532	NC1532	NC_037000	circular	chloroplast	complete	https://www.ncbi.nlm.nih.gov	160062	86	0.467923	0.407164	0.30643	0.437544	0.393839	0.169014	1.07143	644.743	28522	96.8226	42783	96.8226	14232	96.6585
				Magnolia_fordiana	Magnolia_fordiana_var._calcarea	Magnoliaceae_NC1539	NC1539	MF990562	circular	chloroplast	complete	https://www.ncbi.nlm.nih.gov	160027	86	0.467929	0.407178	0.306346	0.437553	0.393817	0.169014	1.07143	644.229	28522	96.8226	42783	96.8226	14232	96.6585
				Magnolia_kwangsiensis	Magnolia_kwangsiensis	Magnoliaceae_NC1544	NC1544	NC_015892	circular	chloroplast	complete	https://www.ncbi.nlm.nih.gov	159667	84	0.46782	0.407349	0.304105	0.437585	0.393091	0.169014	1.07143	642.814	28506	96.7683	42759	96.7683	14224	96.6042
				Magnolia_yunnanensis	Magnolia_yunnanensis	Magnoliaceae_NC1556	NC1556	NC_024545	circular	chloroplast	complete	https://www.ncbi.nlm.nih.gov	160085	91	0.466263	0.406294	0.307268	0.436279	0.393275	0.2	1.07143	641.786	28398	96.4017	42597	96.4017	14180	96.3054
				Magnolia_sinica	Magnolia_sinica	Magnoliaceae_NC1553	NC1553	NC_023241	circular	chloroplast	complete	https://www.ncbi.nlm.nih.gov	160044	86	0.468023	0.40713	0.306245	0.437577	0.3938	0.169014	1.07143	643.243	28508	96.7751	42762	96.7751	14225	96.611
			-	Magnoliaceae_RL0333	Magnoliaceae_RL0333	Magnoliaceae_RL0333	RL0333	-	-	-	-	-	154096	77	0.472933	0.408103	0.30736	0.440518	0.396132	0.142857	1.08451	577.268	26088	88.56	39132	88.56	13007	88.3388
			Magnolia	Magnolia_acuminata	Magnolia_acuminata_var._acuminata	Magnoliaceae_NC1530	NC1530	JX280391	circular	chloroplast	complete	https://www.ncbi.nlm.nih.gov	159812	86	0.467098	0.407336	0.304835	0.437217	0.393089	0.169014	1.07143	644.529	28518	96.809	42777	96.809	14230	96.6449
				Magnolia_salicifolia	Magnolia_salicifolia	Magnoliaceae_NC1552	NC1552	NC_023240	circular	chloroplast	complete	https://www.ncbi.nlm.nih.gov	160093	86	0.468576	0.40756	0.305962	0.438068	0.394033	0.169014	1.05714	644.186	28522	96.8226	42783	96.8226	14232	96.6585
				Magnolia_biondii	Magnolia_biondii	Magnoliaceae_NC1533	NC1533	NC_034687	circular	plastid	complete	https://www.ncbi.nlm.nih.gov	160002	84	0.468074	0.407832	0.305493	0.437953	0.3938	0.169014	1.07143	644.571	28520	96.8158	42780	96.8158	14231	96.6517
				Magnolia_kobus	Magnolia_kobus	Magnoliaceae_NC1543	NC1543	NC_023237	circular	chloroplast	complete	https://www.ncbi.nlm.nih.gov	159443	86	0.466772	0.407306	0.304993	0.437039	0.393024	0.169014	1.07246	632.826	27574	93.6045	41361	93.6045	13758	93.4393
				Magnolia_sprengeri	Magnolia_sprengeri	Magnoliaceae_NC1554	NC1554	NC_023242	circular	chloroplast	complete	https://www.ncbi.nlm.nih.gov	160033	86	0.468147	0.407692	0.304858	0.43792	0.393566	0.169014	1.07143	643.671	28522	96.8226	42783	96.8226	14232	96.6585
				Magnolia_denudata	Magnolia_denudata	Magnoliaceae_NC1537	NC1537	NC_018357	circular	chloroplast	complete	https://www.ncbi.nlm.nih.gov	160053	84	0.468227	0.406812	0.304977	0.437519	0.393339	0.15493	1.07143	642.814	28440	96.5442	42660	96.5442	14191	96.3801
				Magnolia_liliiflora	Magnolia_liliiflora	Magnoliaceae_NC1547	NC1547	JN867576	circular	chloroplast	complete	https://www.ncbi.nlm.nih.gov	160033	83	0.468349	0.409237	0.303984	0.438764	0.393833	0.171429	1.07246	573.783	24939	84.6595	37409	84.6606	12449	84.549
				Magnolia_alba	Magnolia_alba	Magnoliaceae_NC1531	NC1531	NC_037005	circular	chloroplast	complete	https://www.ncbi.nlm.nih.gov	160106	86	0.467943	0.407636	0.304688	0.437789	0.393422	0.169014	1.07143	644.4	28520	96.8158	42780	96.8158	14231	96.6517
				Magnolia_liliifera	Magnolia_liliifera	Magnoliaceae_NC1546	NC1546	NC_023238	circular	chloroplast	complete	https://www.ncbi.nlm.nih.gov	158177	86	0.46788	0.407583	0.304732	0.437731	0.393398	0.169014	1.07143	644.057	28496	96.7343	42744	96.7343	14219	96.5702
				Magnolia_cathcartii	Magnolia_cathcartii	Magnoliaceae_NC1534	NC1534	NC_023234	circular	chloroplast	complete	https://www.ncbi.nlm.nih.gov	159950	86	0.468479	0.40638	0.304786	0.437429	0.393215	0.169014	1.07143	643.071	28504	96.7615	42756	96.7615	14223	96.5974
			-	Magnoliaceae_RL0332	Magnoliaceae_RL0332	Magnoliaceae_RL0332	RL0332	-	-	-	-	-	158852	77	0.473726	0.407258	0.305842	0.440492	0.395609	0.142857	1.08451	567.254	25654	87.0867	38481	87.0867	12786	86.8378
			Magnolia	Magnolia_laevifolia	Magnolia_laevifolia	Magnoliaceae_NC1545	NC1545	NC_035956	circular	chloroplast	complete	https://www.ncbi.nlm.nih.gov	160120	86	0.470028	0.406798	0.306498	0.438413	0.394441	0.171429	1.07246	648.87	28316	96.1233	42474	96.1233	14129	95.959
				Magnolia_odora	Magnolia_odora	Magnoliaceae_NC1549	NC1549	NC_023239	circular	chloroplast	complete	https://www.ncbi.nlm.nih.gov	160070	86	0.469902	0.406827	0.30634	0.438365	0.394357	0.171429	1.07246	648.609	28320	96.1369	42480	96.1369	14131	95.9726
				Magnolia_insignis	Magnolia_insignis	Magnoliaceae_NC1542	NC1542	NC_035657	circular	chloroplast	complete	https://www.ncbi.nlm.nih.gov	160117	86	0.468239	0.406891	0.306056	0.437565	0.393729	0.169014	1.07143	643.886	28518	96.809	42777	96.809	14230	96.6449
			-	Magnoliaceae_RL0290	Magnoliaceae_RL0290	Magnoliaceae_RL0290	RL0290	-	-	-	-	-	154114	76	0.473272	0.40801	0.306552	0.440641	0.395945	0.144928	1.08451	577.606	26094	88.5804	39141	88.5804	13006	88.332
				Magnoliaceae_RL0085	Magnoliaceae_RL0085	Magnoliaceae_RL0085	RL0085	-	-	-	-	-	154199	77	0.473246	0.407771	0.306892	0.440508	0.39597	0.142857	1.08451	571.817	25898	87.915	38847	87.915	12908	87.6664
				Magnoliaceae_RL0048	Magnoliaceae_RL0048	Magnoliaceae_RL0048	RL0048	-	-	-	-	-	154126	78	0.473066	0.407897	0.306453	0.440482	0.395805	0.140845	1.11268	571.944	25904	87.9354	38856	87.9354	12911	87.6868
				Magnoliaceae_RL0272	Magnoliaceae_RL0272	Magnoliaceae_RL0272	RL0272	-	-	-	-	-	154251	78	0.47315	0.407854	0.306105	0.440502	0.395703	0.140845	1.11268	572.197	25922	87.9965	38883	87.9965	12917	87.7275
				Magnoliaceae_RL0270	Magnoliaceae_RL0270	Magnoliaceae_RL0270	RL0270	-	-	-	-	-	159173	76	0.473265	0.407666	0.306575	0.440465	0.395835	0.144928	1.08451	567.845	25684	87.1885	38526	87.1885	12801	86.9397
				Magnoliaceae_RL1016	Magnoliaceae_RL1016	Magnoliaceae_RL1016	RL1016	-	-	-	-	-	158863	77	0.473617	0.407822	0.306649	0.440719	0.396029	0.142857	1.08451	559.944	25374	86.1362	38061	86.1362	12806	86.9736
Monocots	Acorales	Acoraceae	Acorus	Acorus_gramineus	Acorus_gramineus	Acoraceae_NC14	NC14	NC_026299	circular	plastid	complete	https://www.ncbi.nlm.nih.gov	152849	84	0.468609	0.401404	0.298583	0.435007	0.389532	0.183099	1.07042	624.211	27838	94.5006	41757	94.5006	14176	96.2782
				Acorus_calamus	Acorus_calamus	Acoraceae_NC13	NC13	NC_007407	circular	plastid	complete	https://www.ncbi.nlm.nih.gov	153821	84	0.46929	0.401294	0.298015	0.435292	0.389533	0.197183	1.07042	624.972	27842	94.5142	41763	94.5142	14178	96.2918
				Acorus_americanus	Acorus_americanus	Acoraceae_NC12	NC12	NC_010093	circular	chloroplast	complete	https://www.ncbi.nlm.nih.gov	153819	84	0.469532	0.401297	0.297824	0.435415	0.389551	0.197183	1.07042	623.451	27842	94.5142	41763	94.5142	14178	96.2918
	Alismatales	Tofieldiaceae	Tofieldia	Tofieldia_thibetica	Tofieldia_thibetica	Tofieldiaceae_NC2864	NC2864	NC_029813	circular	plastid	complete	https://www.ncbi.nlm.nih.gov	155512	85	0.458684	0.396001	0.286452	0.427342	0.380379	0.194444	1.06944	634.083	28780	97.6984	43170	97.6984	14394	97.7588
		Hydrocharitaceae	Elodea	Elodea_canadensis	Elodea_canadensis	Hydrocharitaceae_NC1361	NC1361	NC_018541	circular	chloroplast	complete	https://www.ncbi.nlm.nih.gov	156700	85	0.458797	0.39618	0.275604	0.427487	0.376895	0.194444	1.06944	629.833	28543	96.8939	42805	96.8724	14245	96.7468
			Najas	Najas_flexilis	Najas_flexilis	Hydrocharitaceae_NC1362	NC1362	NC_021936	circular	chloroplast	complete	https://www.ncbi.nlm.nih.gov	156366	74	0.461608	0.393815	0.282416	0.427712	0.37928	0.183333	1.08333	615.95	21970	74.5808	32955	74.5808	11050	75.0475
		Zosteraceae	Zostera	Zostera_marina	Zostera_marina	Zosteraceae_NC2910	NC2910	NC_036014	circular	chloroplast	complete	https://www.ncbi.nlm.nih.gov	143877	78	0.442456	0.387148	0.25576	0.414802	0.361788	0.123077	1.07937	629.381	24236	82.2731	36354	82.2731	12125	82.3485
		Potamogetonaceae	Potamogeton	Potamogeton_perfoliatus	Potamogeton_perfoliatus	Potamogetonaceae_NC2494	NC2494	NC_029814	circular	plastid	complete	https://www.ncbi.nlm.nih.gov	156226	85	0.454783	0.395099	0.273624	0.424941	0.374502	0.194444	1.06944	630.083	28560	96.9516	42840	96.9516	14249	96.774
		Araceae	Symplocarpus	Symplocarpus_renifolius	Symplocarpus_renifolius	Araceae_NC227	NC227	NC_033970	circular	chloroplast	complete	https://www.ncbi.nlm.nih.gov	158521	85	0.458571	0.399838	0.291505	0.429205	0.383305	0.183099	1.07246	641.478	27964	94.9284	41946	94.9284	13946	94.7161
			Spirodela	Spirodela_polyrhiza	Spirodela_polyrhiza	Araceae_NC226	NC226	NC_015891	circular	chloroplast	complete	https://www.ncbi.nlm.nih.gov	168788	87	0.463971	0.398776	0.2762	0.431374	0.379649	0.169014	1.1	639.086	28216	95.7838	42324	95.7838	14073	95.5786
			Lemna	Lemna_minor	Lemna_minor	Araceae_NC223	NC223	NC_010109	circular	chloroplast	complete	https://www.ncbi.nlm.nih.gov	165955	85	0.464046	0.394979	0.265301	0.429512	0.374775	0.197183	1.08571	637.243	28282	96.0079	42423	96.0079	14051	95.4292
			Landoltia	Landoltia_punctata	Landoltia_punctata	Araceae_NC222	NC222	KY993962	circular	chloroplast	complete	https://www.ncbi.nlm.nih.gov	171013	88	0.460625	0.393944	0.274642	0.427284	0.376404	0.0962441	1.08696	623.4	27240	92.4706	40860	92.4706	13585	92.2643
			Wolffiella	Wolffiella_lingulata	Wolffiella_lingulata	Araceae_NC229	NC229	NC_015894	circular	chloroplast	complete	https://www.ncbi.nlm.nih.gov	169337	83	0.461945	0.395268	0.269529	0.428606	0.375581	0.142857	1.07246	640.565	27854	94.555	41781	94.555	13916	94.5124
			Wolffia	Wolffia_australiana	Wolffia_australiana	Araceae_NC228	NC228	NC_015899	circular	chloroplast	complete	https://www.ncbi.nlm.nih.gov	168704	83	0.461897	0.393984	0.266013	0.427941	0.373965	0.142857	1.07246	638.217	27838	94.5006	41757	94.5006	13871	94.2067
			Spathiphyllum	Spathiphyllum_kochii	Spathiphyllum_kochii	Araceae_NC225	NC225	NC_030371	circular	chloroplast	complete	https://www.ncbi.nlm.nih.gov	163368	86	0.461463	0.403338	0.284881	0.4324	0.383227	0.197183	1.07143	641.743	28290	96.035	42435	96.035	14116	95.8707
			Zantedeschia	Zantedeschia_aethiopica	Zantedeschia_aethiopica	Araceae_NC230	NC230	NC_035499	circular	chloroplast	complete	https://www.ncbi.nlm.nih.gov	164488	86	0.461338	0.403636	0.284864	0.432487	0.383279	0.197183	1.07143	630.043	27808	94.3988	41712	94.3988	13833	93.9487
			-	Araceae_RL1035	Araceae_RL1035	Araceae_RL1035	RL1035	-	-	-	-	-	156098	75	0.466475	0.403549	0.282822	0.435012	0.384282	0.161765	1.07042	564.507	25530	86.6658	38295	86.6658	12924	87.7751
				Araceae_RL0911	Araceae_RL0911	Araceae_RL0911	RL0911	-	-	-	-	-	156082	76	0.466119	0.403745	0.28312	0.434932	0.384328	0.15942	1.09859	565.437	25564	86.7812	38346	86.7812	12925	87.7819
				Araceae_RL0453	Araceae_RL0453	Araceae_RL0453	RL0453	-	-	-	-	-	155949	77	0.466568	0.403398	0.281846	0.434983	0.383937	0.114286	1.07042	573.169	25852	87.7588	38778	87.7588	12948	87.9381
			Dieffenbachia	Dieffenbachia_seguine	Dieffenbachia_seguine	Araceae_NC220	NC220	NC_027272	circular	chloroplast	complete	https://www.ncbi.nlm.nih.gov	163699	86	0.462055	0.402023	0.285076	0.432039	0.383052	0.197183	1.07143	641.871	28296	96.0554	42444	96.0554	14115	95.8639
			Epipremnum	Epipremnum_aureum	Epipremnum_aureum	Araceae_NC221	NC221	NC_027954	circular	chloroplast	complete	https://www.ncbi.nlm.nih.gov	164831	86	0.45407	0.397206	0.286461	0.425638	0.379246	0.197183	1.07246	647	27320	92.7422	40980	92.7422	13755	93.4189
			-	Araceae_RL0948	Araceae_RL0948	Araceae_RL0948	RL0948	-	-	-	-	-	157108	76	0.465731	0.402515	0.282504	0.434123	0.383583	0.202899	1.09859	569.451	25794	87.562	38691	87.562	12910	87.68
				Araceae_RL0023	Araceae_RL0023	Araceae_RL0023	RL0023	-	-	-	-	-	155819	76	0.466044	0.402537	0.280402	0.43429	0.382994	0.144928	1.09859	564.634	25534	86.6793	38301	86.6793	12911	87.6868
				Araceae_RL0998	Araceae_RL0998	Araceae_RL0998	RL0998	-	-	-	-	-	156414	75	0.466055	0.40345	0.282941	0.434752	0.384148	0.117647	1.09859	559.859	25376	86.143	38064	86.143	12917	87.7275
				Araceae_RL0066	Araceae_RL0066	Araceae_RL0066	RL0066	-	-	-	-	-	156090	75	0.466268	0.403196	0.281971	0.434732	0.383812	0.161765	1.07042	570.634	25798	87.5755	38697	87.5755	12918	87.7343
				Araceae_RL0556	Araceae_RL0556	Araceae_RL0556	RL0556	-	-	-	-	-	155672	52	0.467213	0.40255	0.277799	0.434882	0.382521	0.148936	1.07042	575.958	26004	88.2748	39006	88.2748	13015	88.3931
			Pinellia	Pinellia_ternata	Pinellia_ternata	Araceae_NC224	NC224	NC_027681	circular	chloroplast	complete	https://www.ncbi.nlm.nih.gov	164013	86	0.462457	0.403805	0.281482	0.433131	0.382581	0.197183	1.07143	642.514	28280	96.0011	42420	96.0011	14110	95.8299
			-	Araceae_RL0708	Araceae_RL0708	Araceae_RL0708	RL0708	-	-	-	-	-	155658	76	0.466943	0.40282	0.279673	0.434882	0.383145	0.173913	1.09859	569.915	25748	87.4058	38622	87.4058	13017	88.4067
				Araceae_RL0385	Araceae_RL0385	Araceae_RL0385	RL0385	-	-	-	-	-	155619	76	0.466364	0.402942	0.280274	0.434653	0.383193	0.15942	1.09859	567.296	25620	86.9713	38430	86.9713	12920	87.7479
				Araceae_RL0161	Araceae_RL0161	Araceae_RL0161	RL0161	-	-	-	-	-	155759	76	0.466284	0.402804	0.279929	0.434544	0.383006	0.173913	1.07042	573.676	25862	87.7928	38793	87.7928	13014	88.3863
	Petrosaviales	Petrosaviaceae	Petrosavia	Petrosavia_stellaris	Petrosavia_stellaris	Petrosaviaceae_NC1928	NC1928	NC_023356	circular	plastid	complete	https://www.ncbi.nlm.nih.gov	103835	41	0.465471	0.404003	0.282855	0.434737	0.38411	0.222222	1.11111	679.417	15630	53.0586	23445	53.0586	7529	51.1342
			Japonolirion	Japonolirion_osense	Japonolirion_osense	Petrosaviaceae_NC1927	NC1927	NC_036154	circular	chloroplast	complete	https://www.ncbi.nlm.nih.gov	158020	86	0.463023	0.402605	0.296074	0.432814	0.387234	0.194444	1.08333	573.667	25996	88.2477	38994	88.2477	12957	87.9992
	Pandanales	Stemonaceae	-	Stemonaceae_RL0583	Stemonaceae_RL0583	Stemonaceae_RL0583	RL0583	-	-	-	-	-	159569	76	0.46408	0.402093	0.288335	0.433086	0.384836	0.130435	1.12676	573.296	25996	88.2477	38994	88.2477	12955	87.9856
		Cyclanthaceae	Carludovica	Carludovica_palmata	Carludovica_palmata	Cyclanthaceae_NC1018	NC1018	NC_026786	circular	chloroplast	complete	https://www.ncbi.nlm.nih.gov	158545	86	0.4639	0.400163	0.296215	0.432031	0.386759	0.197183	1.08451	640.817	28778	97.6916	43167	97.6916	14347	97.4396
		Pandanaceae	-	Pandanaceae_RL0150	Pandanaceae_RL0150	Pandanaceae_RL0150	RL0150	-	-	-	-	-	159326	76	0.467646	0.40088	0.287986	0.434263	0.385504	0.130435	1.12676	579.93	26238	89.0692	39357	89.0692	13074	88.7938
				Pandanaceae_RL0165	Pandanaceae_RL0165	Pandanaceae_RL0165	RL0165	-	-	-	-	-	159489	77	0.467404	0.401096	0.291152	0.43425	0.386551	0.157143	1.09859	568.225	25716	87.2972	38574	87.2972	12813	87.0212
	Dioscoreales	Nartheciaceae	Metanarthecium	Metanarthecium_luteoviride	Metanarthecium_luteoviride	Nartheciaceae_NC1703	NC1703	NC_029214	circular	chloroplast	complete	https://www.ncbi.nlm.nih.gov	153777	84	0.459403	0.397273	0.286098	0.428338	0.380925	0.197183	1.07042	635.028	28498	96.7411	42747	96.7411	14257	96.8283
			Aletris	Aletris_spicata	Aletris_spicata	Nartheciaceae_NC1702	NC1702	NC_033411	circular	chloroplast	complete	https://www.ncbi.nlm.nih.gov	154999	85	0.458621	0.397591	0.287739	0.428106	0.381317	0.194444	1.06944	630.5	28712	97.4676	43068	97.4676	14363	97.5482
				Aletris_fauriei	Aletris_fauriei	Nartheciaceae_NC1701	NC1701	NC_033412	circular	chloroplast	complete	https://www.ncbi.nlm.nih.gov	154440	84	0.457789	0.397666	0.285417	0.427728	0.380291	0.194444	1.05556	630.167	28692	97.3997	43038	97.3997	14353	97.4803
		Burmanniaceae	Burmannia	Burmannia_disticha	Burmannia_disticha	Burmanniaceae_NC713	NC713	NC_036661	circular	chloroplast	complete	https://www.ncbi.nlm.nih.gov	156422	85	0.443557	0.387349	0.249289	0.415453	0.360065	0.171429	1.1	638.357	27982	94.9895	41973	94.9895	13962	94.8248
				Burmannia_coelestis	Burmannia_coelestis	Burmanniaceae_NC712	NC712	NC_036660	circular	chloroplast	complete	https://www.ncbi.nlm.nih.gov	156223	84	0.441821	0.389633	0.244163	0.415727	0.358539	0.185714	1.08571	643.714	27792	94.3445	41688	94.3445	13865	94.166
		Dioscoreaceae	-	Dioscoreaceae_RL0912	Dioscoreaceae_RL0912	Dioscoreaceae_RL0912	RL0912	-	-	-	-	-	155480	74	0.458306	0.397532	0.285567	0.427919	0.380468	0.179104	1.07143	582.343	25916	87.9761	38874	87.9761	12900	87.6121
			Tacca	Tacca_leontopetaloides	Tacca_leontopetaloides	Dioscoreaceae_NC1036	NC1036	NC_036658	circular	chloroplast	complete	https://www.ncbi.nlm.nih.gov	162477	86	0.452482	0.399126	0.284845	0.425804	0.378818	0.185714	1.11429	633.729	27992	95.0234	41988	95.0234	13944	94.7025
			Dioscorea	Dioscorea_collettii	Dioscorea_collettii	Dioscoreaceae_NC1030	NC1030	KY996495	circular	chloroplast	complete	https://www.ncbi.nlm.nih.gov	153870	87	0.453525	0.39432	0.28304	0.423922	0.376961	0.194444	1.07042	641.873	28640	97.2232	42960	97.2232	14284	97.0117
				Dioscorea_villosa	Dioscorea_villosa	Dioscoreaceae_NC1034	NC1034	NC_034686	circular	plastid	complete	https://www.ncbi.nlm.nih.gov	153974	84	0.450759	0.395268	0.282061	0.423014	0.376029	0.183099	1.07042	640.014	28624	97.1689	42936	97.1689	14269	96.9098
				Dioscorea_zingiberensis	Dioscorea_zingiberensis	Dioscoreaceae_NC1035	NC1035	NC_027090	circular	chloroplast	complete	https://www.ncbi.nlm.nih.gov	153970	86	0.452709	0.392506	0.283477	0.422607	0.376231	0.183099	1.07042	640.352	28648	97.2503	42972	97.2503	14281	96.9913
				Dioscorea_elephantipes	Dioscorea_elephantipes	Dioscoreaceae_NC1031	NC1031	NC_009601	circular	chloroplast	complete	https://www.ncbi.nlm.nih.gov	152609	84	0.453609	0.392544	0.279118	0.423076	0.37509	0.183099	1.07042	638.958	28624	97.1689	42936	97.1689	14273	96.937
				Dioscorea_rotundata	Dioscorea_rotundata	Dioscoreaceae_NC1033	NC1033	NC_024170	circular	plastid	complete	https://www.ncbi.nlm.nih.gov	155406	84	0.452313	0.392019	0.278389	0.422165	0.374237	0.183099	1.07042	639.38	28618	97.1485	42927	97.1485	14267	96.8962
				Dioscorea_polystachya	Dioscorea_polystachya	Dioscoreaceae_NC1032	NC1032	KY996494	circular	chloroplast	complete	https://www.ncbi.nlm.nih.gov	152963	86	0.45234	0.392242	0.27829	0.422291	0.374291	0.183099	1.07042	643.606	28690	97.3929	43035	97.3929	14310	97.1883
	Liliales	Campynemataceae	Campynema	Campynema_lineare	Campynema_lineare	Campynemataceae_NC837	NC837	NC_026785	circular	chloroplast	complete	https://www.ncbi.nlm.nih.gov	156261	84	0.453321	0.398021	0.284857	0.425671	0.378733	0.188406	1.08696	635.304	27712	94.0729	41568	94.0729	13838	93.9826
		Melanthiaceae	Veratrum	Veratrum_patulum	Veratrum_patulum	Melanthiaceae_NC1628	NC1628	NC_022715	circular	chloroplast	complete	https://www.ncbi.nlm.nih.gov	153699	83	0.455208	0.396996	0.289455	0.426102	0.380553	0.171429	1.07143	644.571	28358	96.2659	42537	96.2659	14141	96.0405
			Heloniopsis	Heloniopsis_tubiflora	Heloniopsis_tubiflora	Melanthiaceae_NC1613	NC1613	NC_027159	circular	chloroplast	complete	https://www.ncbi.nlm.nih.gov	158229	87	0.455799	0.395043	0.291464	0.425421	0.380769	0.194444	1.09722	634.542	28860	97.97	43290	97.97	14396	97.7723
			Chionographis	Chionographis_japonica	Chionographis_japonica	Melanthiaceae_NC1609	NC1609	KF951065	circular	chloroplast	partial_genome	https://www.ncbi.nlm.nih.gov	154646	87	0.457486	0.397537	0.293943	0.427511	0.382989	0.183099	1.1	640.757	28290	96.035	42435	96.035	14111	95.8367
			Paris	Paris_quadrifolia	Paris_quadrifolia	Melanthiaceae_NC1621	NC1621	NC_033520	circular	chloroplast	complete	https://www.ncbi.nlm.nih.gov	157907	86	0.457399	0.398864	0.29177	0.428131	0.382678	0.197183	1.09859	632.366	27876	94.6296	41814	94.6296	13902	94.4173
				Paris_verticillata	Paris_verticillata	Melanthiaceae_NC1622	NC1622	NC_024560	circular	plastid	complete	https://www.ncbi.nlm.nih.gov	157379	86	0.457642	0.400043	0.291122	0.428843	0.382936	0.197183	1.1	561.814	24844	84.337	37266	84.337	12386	84.1212
			Trillium	Trillium_tschonoskii	Trillium_tschonoskii	Melanthiaceae_NC1627	NC1627	NC_027739	circular	plastid	complete	https://www.ncbi.nlm.nih.gov	156852	84	0.455349	0.399537	0.291084	0.427443	0.38199	0.171429	1.08571	643.329	27872	94.6161	41808	94.6161	13907	94.4512
				Trillium_decumbens	Trillium_decumbens	Melanthiaceae_NC1625	NC1625	NC_027282	circular	plastid	complete	https://www.ncbi.nlm.nih.gov	158552	86	0.457735	0.398609	0.29372	0.428172	0.383355	0.197183	1.09859	628.944	27526	93.4415	41289	93.4415	13963	94.8316
				Trillium_cuneatum	Trillium_cuneatum	Melanthiaceae_NC1624	NC1624	NC_027185	circular	plastid	complete	https://www.ncbi.nlm.nih.gov	156610	84	0.455321	0.399723	0.293429	0.427522	0.382824	0.171429	1.08571	631.8	27296	92.6607	40944	92.6607	13850	94.0641
				Trillium_maculatum	Trillium_maculatum	Melanthiaceae_NC1626	NC1626	NC_027738	circular	plastid	complete	https://www.ncbi.nlm.nih.gov	157359	83	0.455239	0.398829	0.292964	0.427034	0.382344	0.197183	1.05634	642	27908	94.7383	41862	94.7383	14004	95.11
			Daiswa	Daiswa_yunnanensis	Daiswa_yunnanensis	Melanthiaceae_NC1612	NC1612	NC_033518	circular	chloroplast	complete	https://www.ncbi.nlm.nih.gov	156737	84	0.457074	0.396303	0.291435	0.426688	0.381604	0.197183	1.07042	638.535	28208	95.7567	42312	95.7567	14068	95.5447
			-	Melanthiaceae_RL0639	Melanthiaceae_RL0639	Melanthiaceae_RL0639	RL0639	-	-	-	-	-	157764	75	0.462489	0.396749	0.292104	0.429619	0.38378	0.147059	1.08451	569.873	25684	87.1885	38526	87.1885	12793	86.8854
			Paris	Paris_marmorata	Paris_marmorata	Melanthiaceae_NC1619	NC1619	NC_033516	circular	chloroplast	complete	https://www.ncbi.nlm.nih.gov	156755	84	0.457103	0.396489	0.291435	0.426796	0.381676	0.197183	1.07042	640.183	28260	95.9332	42390	95.9332	14094	95.7213
				Paris_luquanensis	Paris_luquanensis	Melanthiaceae_NC1617	NC1617	NC_033514	circular	chloroplast	complete	https://www.ncbi.nlm.nih.gov	157594	84	0.457284	0.396453	0.291446	0.426868	0.381728	0.197183	1.07042	640.944	28280	96.0011	42420	96.0011	14104	95.7892
				Paris_fargesii	Paris_fargesii	Melanthiaceae_NC1616	NC1616	KX784044	circular	chloroplast	complete	https://www.ncbi.nlm.nih.gov	157533	84	0.457052	0.396329	0.291463	0.42669	0.381616	0.197183	1.07042	645.085	28304	96.0826	42455	96.0803	14116	95.8707
				Paris_mairei	Paris_mairei	Melanthiaceae_NC1618	NC1618	NC_033515	circular	chloroplast	complete	https://www.ncbi.nlm.nih.gov	157079	84	0.457141	0.396499	0.29147	0.426819	0.381703	0.197183	1.07042	640.732	28282	96.0079	42423	96.0079	14105	95.796
			Daiswa	Daiswa_fargesii	Daiswa_fargesii	Melanthiaceae_NC1611	NC1611	NC_033513	circular	chloroplast	complete	https://www.ncbi.nlm.nih.gov	157518	86	0.457298	0.396404	0.291476	0.426851	0.381726	0.197183	1.09859	638.07	28282	96.0079	42423	96.0079	14105	95.796
			Paris	Paris_vietnamensis	Paris_vietnamensis	Melanthiaceae_NC1623	NC1623	NC_033519	circular	chloroplast	complete	https://www.ncbi.nlm.nih.gov	158224	86	0.456601	0.396212	0.291071	0.426406	0.381295	0.197183	1.09859	639.085	28292	96.0418	42438	96.0418	14110	95.8299
				Paris_cronquistii	Paris_cronquistii	Melanthiaceae_NC1614	NC1614	NC_033511	circular	chloroplast	complete	https://www.ncbi.nlm.nih.gov	156896	84	0.457248	0.396674	0.291603	0.426961	0.381842	0.197183	1.07042	638.239	28280	96.0011	42420	96.0011	14104	95.7892
				Paris_polyphylla	Paris_polyphylla_var._chinensis	Melanthiaceae_NC1620	NC1620	NC_033517	circular	chloroplast	complete	https://www.ncbi.nlm.nih.gov	157847	84	0.458247	0.397506	0.291944	0.427877	0.382566	0.197183	1.07143	563.357	24840	84.3234	37260	84.3234	12384	84.1076
			Daiswa	Daiswa_dunniana	Daiswa_dunniana	Melanthiaceae_NC1610	NC1610	NC_033512	circular	chloroplast	complete	https://www.ncbi.nlm.nih.gov	157174	82	0.456357	0.395209	0.29202	0.425783	0.381195	0.171429	1.05714	642.386	28044	95.1999	42066	95.1999	13986	94.9878
			Paris	Paris_dunniana	Paris_dunniana	Melanthiaceae_NC1615	NC1615	KX784042	circular	chloroplast	complete	https://www.ncbi.nlm.nih.gov	157174	82	0.456331	0.395236	0.292003	0.425783	0.38119	0.171429	1.05714	642.429	28044	95.1999	42066	95.1999	13986	94.9878
		Colchicaceae	-	Colchicaceae_RL0660	Colchicaceae_RL0660	Colchicaceae_RL0660	RL0660	-	-	-	-	-	157121	76	0.46478	0.397746	0.295209	0.431263	0.385911	0.15942	1.11268	579.676	26190	88.9062	39285	88.9062	13045	88.5968
			Gloriosa	Gloriosa_superba	Gloriosa_superba	Colchicaceae_NC922	NC922	NC_030065	circular	chloroplast	complete	https://www.ncbi.nlm.nih.gov	157924	84	0.459478	0.394915	0.299282	0.427196	0.384558	0.197183	1.07042	637.732	28542	96.8905	42814	96.8928	14234	96.6721
			Colchicum	Colchicum_autumnale	Colchicum_autumnale	Colchicaceae_NC921	NC921	NC_030064	circular	chloroplast	complete	https://www.ncbi.nlm.nih.gov	156462	86	0.458774	0.394675	0.29928	0.426725	0.384244	0.197183	1.07042	639.38	28572	96.9923	42857	96.9901	14247	96.7604
		Alstroemeriaceae	Luzuriaga	Luzuriaga_radicans	Luzuriaga_radicans	Alstroemeriaceae_NC32	NC32	NC_025333	circular	chloroplast	complete	https://www.ncbi.nlm.nih.gov	157885	84	0.460499	0.399527	0.304204	0.430013	0.388077	0.197183	1.07042	639.254	28702	97.4336	43053	97.4336	14311	97.1951
			Bomarea	Bomarea_edulis	Bomarea_edulis	Alstroemeriaceae_NC31	NC31	NC_025306	circular	plastid	complete	https://www.ncbi.nlm.nih.gov	154925	84	0.460277	0.399949	0.301726	0.430113	0.387317	0.197183	1.07042	639.972	28702	97.4336	43053	97.4336	14311	97.1951
			Alstroemeria	Alstroemeria_aurea	Alstroemeria_aurea	Alstroemeriaceae_NC30	NC30	KC968976	circular	chloroplast	complete	https://www.ncbi.nlm.nih.gov	155510	84	0.459955	0.400434	0.301644	0.430194	0.387344	0.2	1.07246	574.174	25008	84.8937	37512	84.8937	12464	84.6509
		Smilacaceae	-	Smilacaceae_RL0866	Smilacaceae_RL0866	Smilacaceae_RL0866	RL0866	-	-	-	-	-	153899	77	0.463681	0.400197	0.295135	0.431939	0.386338	0.157143	1.08451	571.479	25830	87.6842	38745	87.6842	12866	87.3811
				Smilacaceae_RL0746	Smilacaceae_RL0746	Smilacaceae_RL0746	RL0746	-	-	-	-	-	153988	76	0.46452	0.40068	0.296373	0.4326	0.387191	0.144928	1.08451	570.761	25824	87.6638	38736	87.6638	12860	87.3404
				Smilacaceae_RL0503	Smilacaceae_RL0503	Smilacaceae_RL0503	RL0503	-	-	-	-	-	153133	76	0.46419	0.40029	0.298813	0.43224	0.387764	0.15942	1.08451	571.394	25828	87.6774	38742	87.6774	12867	87.3879
				Smilacaceae_RL0749	Smilacaceae_RL0749	Smilacaceae_RL0749	RL0749	-	-	-	-	-	154054	76	0.464399	0.400796	0.29846	0.432598	0.387885	0.144928	1.11268	570.803	25794	87.562	38691	87.562	12850	87.2725
		Liliaceae	Erythronium	Erythronium_sibiricum	Erythronium_sibiricum	Liliaceae_NC1477	NC1477	NC_035681	circular	plastid	complete	https://www.ncbi.nlm.nih.gov	151034	83	0.456812	0.39858	0.273978	0.427696	0.376457	0.2	1.07143	571.714	25182	85.4844	37773	85.4844	12557	85.2825
			Cardiocrinum	Cardiocrinum_giganteum	Cardiocrinum_giganteum	Liliaceae_NC1476	NC1476	NC_033896	circular	plastid	complete	https://www.ncbi.nlm.nih.gov	152653	82	0.457224	0.39672	0.280513	0.426972	0.378152	0.202899	1.07246	578.609	25074	85.1178	37611	85.1178	12500	84.8954
				Cardiocrinum_cathayanum	Cardiocrinum_cathayanum	Liliaceae_NC1474	NC1474	NC_033897	circular	plastid	complete	https://www.ncbi.nlm.nih.gov	152416	81	0.45852	0.397262	0.278768	0.427891	0.378183	0.205882	1.07463	582.672	24536	83.2915	36804	83.2915	12231	83.0685
				Cardiocrinum_cordatum	Cardiocrinum_cordatum	Liliaceae_NC1475	NC1475	NC_033898	circular	plastid	complete	https://www.ncbi.nlm.nih.gov	152410	82	0.457858	0.395984	0.280414	0.426921	0.378086	0.202899	1.07353	584.206	24992	84.8394	37488	84.8394	12459	84.617
			Lilium	Lilium_brownii	Lilium_brownii	Liliaceae_NC1495	NC1495	NC_035588	circular	chloroplast	complete	https://www.ncbi.nlm.nih.gov	152677	84	0.455451	0.396386	0.278939	0.425919	0.376925	0.197183	1.07042	636.296	28504	96.7615	42756	96.7615	14208	96.4955
				Lilium_longiflorum	Lilium_longiflorum	Liliaceae_NC1506	NC1506	KC968977	circular	chloroplast	complete	https://www.ncbi.nlm.nih.gov	152793	84	0.456674	0.399036	0.281284	0.427855	0.378998	0.2	1.07246	575.043	24998	84.8598	37497	84.8598	12462	84.6373
				Lilium_bulbiferum	Lilium_bulbiferum	Liliaceae_NC1496	NC1496	MG574829	circular	chloroplast	complete	https://www.ncbi.nlm.nih.gov	152686	82	0.456163	0.397282	0.280147	0.426723	0.377864	0.2	1.05714	639.6	28246	95.8857	42369	95.8857	14086	95.6669
				Lilium_lancifolium	Lilium_lancifolium	Liliaceae_NC1504	NC1504	NC_035589	circular	chloroplast	complete	https://www.ncbi.nlm.nih.gov	152574	85	0.456361	0.396581	0.280667	0.426471	0.37787	0.197183	1.08451	579.254	25972	88.1662	38958	88.1662	12942	87.8973
				Lilium_amabile	Lilium_amabile	Liliaceae_NC1493	NC1493	NC_035988	circular	chloroplast	complete	https://www.ncbi.nlm.nih.gov	152567	83	0.455979	0.397921	0.279558	0.42695	0.377819	0.2	1.07143	641.014	28260	95.9332	42390	95.9332	14093	95.7145
				Lilium_callosum	Lilium_callosum	Liliaceae_NC1497	NC1497	NC_035989	circular	chloroplast	complete	https://www.ncbi.nlm.nih.gov	152626	83	0.455927	0.398043	0.279281	0.426985	0.37775	0.2	1.07143	641.057	28260	95.9332	42390	95.9332	14093	95.7145
				Lilium_cernuum	Lilium_cernuum	Liliaceae_NC1498	NC1498	NC_034840	circular	chloroplast	complete	https://www.ncbi.nlm.nih.gov	152604	84	0.45569	0.396134	0.279961	0.425912	0.377262	0.197183	1.07042	640.437	28698	97.4201	43047	97.4201	14314	97.2154
				Lilium_hansonii	Lilium_hansonii	Liliaceae_NC1502	NC1502	NC_027674	circular	chloroplast	complete	https://www.ncbi.nlm.nih.gov	152655	83	0.455434	0.39808	0.280511	0.426757	0.378008	0.2	1.07143	580.157	25530	86.6658	38295	86.6658	12728	86.4439
				Lilium_tsingtauense	Lilium_tsingtauense	Liliaceae_NC1512	NC1512	NC_027675	circular	chloroplast	complete	https://www.ncbi.nlm.nih.gov	152710	84	0.454494	0.396087	0.280756	0.42529	0.377112	0.197183	1.07042	582	26002	88.268	39003	88.268	12963	88.0399
				Lilium_sp.	Lilium_sp._KHK-2014	Liliaceae_NC1509	NC1509	NC_027679	circular	chloroplast	complete	https://www.ncbi.nlm.nih.gov	152715	83	0.455185	0.397815	0.280413	0.4265	0.377804	0.2	1.07143	580.5	25546	86.7201	38319	86.7201	12736	86.4982
				Lilium_washingtonianum	Lilium_washingtonianum	Liliaceae_NC1513	NC1513	MG590100	circular	chloroplast	complete	https://www.ncbi.nlm.nih.gov	151967	82	0.454338	0.395113	0.280526	0.424726	0.376659	0.197183	1.05634	639.634	28688	97.3861	43032	97.3861	14304	97.1475
				Lilium_superbum	Lilium_superbum	Liliaceae_NC1510	NC1510	NC_026787	circular	chloroplast	complete	https://www.ncbi.nlm.nih.gov	152069	83	0.456009	0.394511	0.279602	0.42526	0.376707	0.2	1.05714	641.314	28372	96.3134	42558	96.3134	14139	96.0269
				Lilium_duchartrei	Lilium_duchartrei	Liliaceae_NC1500	NC1500	NC_035591	circular	chloroplast	complete	https://www.ncbi.nlm.nih.gov	152287	83	0.455119	0.395182	0.278569	0.42515	0.37629	0.2	1.07246	633.522	27542	93.4958	41313	93.4958	13726	93.222
				Lilium_fargesii	Lilium_fargesii	Liliaceae_NC1501	NC1501	NC_033908	circular	chloroplast	complete	https://www.ncbi.nlm.nih.gov	153235	85	0.455645	0.396637	0.278796	0.426141	0.377026	0.197183	1.08451	585.634	26204	88.9538	39306	88.9538	13055	88.6648
				Lilium_philadelphicum	Lilium_philadelphicum	Liliaceae_NC1507	NC1507	NC_035990	circular	chloroplast	complete	https://www.ncbi.nlm.nih.gov	152175	83	0.455518	0.397474	0.281022	0.426496	0.378005	0.2	1.07143	642.171	28292	96.0418	42438	96.0418	14137	96.0133
				Lilium_distichum	Lilium_distichum	Liliaceae_NC1499	NC1499	NC_029937	circular	chloroplast	complete	https://www.ncbi.nlm.nih.gov	152598	85	0.455586	0.397496	0.279841	0.426541	0.377641	0.197183	1.08451	580.901	25998	88.2545	38997	88.2545	12959	88.0128
				Lilium_henryi	Lilium_henryi	Liliaceae_NC1503	NC1503	NC_035570	circular	chloroplast	complete	https://www.ncbi.nlm.nih.gov	153119	83	0.455754	0.395465	0.27923	0.42561	0.376816	0.2	1.07143	645.943	28550	96.9176	42825	96.9176	14228	96.6314
				Lilium_leucanthum	Lilium_leucanthum	Liliaceae_NC1505	NC1505	NC_035590	circular	chloroplast	complete	https://www.ncbi.nlm.nih.gov	152935	85	0.455121	0.395989	0.279832	0.425555	0.376981	0.197183	1.08451	580.394	25984	88.2069	38976	88.2069	12952	87.9652
				Lilium_bakerianum	Lilium_bakerianum	Liliaceae_NC1494	NC1494	NC_035592	circular	chloroplast	complete	https://www.ncbi.nlm.nih.gov	151655	84	0.454092	0.39534	0.277628	0.424716	0.375687	0.2	1.08571	626.229	27656	93.8828	41484	93.8828	13781	93.5955
				Lilium_taliense	Lilium_taliense	Liliaceae_NC1511	NC1511	NC_034370	circular	chloroplast	complete	https://www.ncbi.nlm.nih.gov	153055	83	0.455679	0.395771	0.279114	0.425725	0.376855	0.2	1.07143	646.243	28554	96.9312	42831	96.9312	14230	96.6449
				Lilium_primulinum	Lilium_primulinum_var._ochraceum	Liliaceae_NC1508	NC1508	KY748298	circular	chloroplast	complete	https://www.ncbi.nlm.nih.gov	152306	83	0.454692	0.395875	0.279406	0.425283	0.376658	0.185714	1.07143	645.471	28508	96.7751	42762	96.7751	14214	96.5363
			Fritillaria	Fritillaria_karelinii	Fritillaria_karelinii	Liliaceae_NC1481	NC1481	MG211818	circular	chloroplast	complete	https://www.ncbi.nlm.nih.gov	152112	83	0.455065	0.396947	0.280062	0.426006	0.377358	0.2	1.07143	572.1	25174	85.4573	37761	85.4573	12546	85.2078
				Fritillaria_ussuriensis	Fritillaria_ussuriensis	Liliaceae_NC1489	NC1489	NC_034369	circular	chloroplast	complete	https://www.ncbi.nlm.nih.gov	151524	84	0.45579	0.398321	0.279949	0.427056	0.37802	0.2	1.08571	580.414	25550	86.7337	38325	86.7337	12738	86.5118
				Fritillaria_meleagroides	Fritillaria_meleagroides	Liliaceae_NC1482	NC1482	NC_037040	circular	chloroplast	complete	https://www.ncbi.nlm.nih.gov	151846	85	0.455287	0.396585	0.279431	0.425936	0.377101	0.180751	1.08451	586.563	26216	88.9945	39324	88.9945	13071	88.7734
				Fritillaria_persica	Fritillaria_persica	Liliaceae_NC1484	NC1484	NC_037039	circular	chloroplast	complete	https://www.ncbi.nlm.nih.gov	151803	85	0.454795	0.395718	0.279112	0.425256	0.376541	0.180751	1.08451	640.268	28640	97.2232	42960	97.2232	14280	96.9845
				Fritillaria_eduardii	Fritillaria_eduardii	Liliaceae_NC1479	NC1479	NC_037038	circular	chloroplast	complete	https://www.ncbi.nlm.nih.gov	152224	85	0.454864	0.396599	0.279704	0.425731	0.377056	0.180751	1.08451	613.606	27446	93.1699	41169	93.1699	13683	92.9299
				Fritillaria_thunbergii	Fritillaria_thunbergii	Liliaceae_NC1486	NC1486	NC_034368	circular	chloroplast	complete	https://www.ncbi.nlm.nih.gov	152155	85	0.454736	0.396403	0.281371	0.42557	0.377503	0.197183	1.08451	581.831	26008	88.2884	39012	88.2884	12964	88.0467
				Fritillaria_hupehensis	Fritillaria_hupehensis	Liliaceae_NC1480	NC1480	NC_024736	circular	chloroplast	complete	https://www.ncbi.nlm.nih.gov	152145	82	0.453489	0.397344	0.279867	0.425416	0.3769	0.173913	1.07246	571.522	24872	84.4321	37308	84.4321	12396	84.1891
				Fritillaria_cirrhosa	Fritillaria_cirrhosa	Liliaceae_NC1478	NC1478	NC_024728	circular	chloroplast	complete	https://www.ncbi.nlm.nih.gov	151991	84	0.454432	0.394728	0.280158	0.42458	0.376439	0.197183	1.07042	640.648	28698	97.4201	43047	97.4201	14305	97.1543
				Fritillaria_taipaiensis	Fritillaria_taipaiensis	Liliaceae_NC1485	NC1485	NC_023247	circular	chloroplast	complete	https://www.ncbi.nlm.nih.gov	151693	84	0.454594	0.395339	0.279467	0.424966	0.376467	0.197183	1.07042	638.62	28652	97.2639	42978	97.2639	14286	97.0253
				Fritillaria_unibracteata	Fritillaria_unibracteata_var._wabuensis	Liliaceae_NC1488	NC1488	KF769142	circular	chloroplast	complete	https://www.ncbi.nlm.nih.gov	151009	84	0.452912	0.394837	0.279966	0.423875	0.375905	0.197183	1.07042	642.423	28702	97.4336	43053	97.4336	14311	97.1951
				Fritillaria_walujewii	Fritillaria_walujewii	Liliaceae_NC1491	NC1491	MG211820	circular	chloroplast	complete	https://www.ncbi.nlm.nih.gov	151920	83	0.455267	0.396671	0.280336	0.425969	0.377425	0.2	1.07143	572.1	25174	85.4573	37761	85.4573	12547	85.2146
				Fritillaria_pallidiflora	Fritillaria_pallidiflora	Liliaceae_NC1483	NC1483	MG211822	circular	chloroplast	complete	https://www.ncbi.nlm.nih.gov	152078	83	0.455512	0.396731	0.28054	0.426121	0.377594	0.2	1.07143	572.314	25174	85.4573	37761	85.4573	12547	85.2146
				Fritillaria_yuminensis	Fritillaria_yuminensis	Liliaceae_NC1492	NC1492	MG200070	circular	chloroplast	complete	https://www.ncbi.nlm.nih.gov	151813	83	0.455695	0.395714	0.279244	0.425704	0.376884	0.2	1.07143	572.143	25176	85.4641	37764	85.4641	12548	85.2214
				Fritillaria_tortifolia	Fritillaria_tortifolia	Liliaceae_NC1487	NC1487	MG211819	circular	chloroplast	complete	https://www.ncbi.nlm.nih.gov	152005	83	0.455726	0.39619	0.279752	0.425958	0.377223	0.2	1.07143	572.1	25174	85.4573	37761	85.4573	12547	85.2146
				Fritillaria_verticillata	Fritillaria_verticillata	Liliaceae_NC1490	NC1490	MG211823	circular	chloroplast	complete	https://www.ncbi.nlm.nih.gov	151959	83	0.455729	0.395958	0.279369	0.425843	0.377019	0.2	1.07143	572.143	25176	85.4641	37764	85.4641	12548	85.2214
	Asparagales	Hypoxidaceae	-	Hypoxidaceae_RL0582	Hypoxidaceae_RL0582	Hypoxidaceae_RL0582	RL0582	-	-	-	-	-	160027	76	0.464716	0.40369	0.289533	0.434203	0.38598	0.217391	1.1	551.314	24532	83.2779	36798	83.2779	12275	83.3673
		Iridaceae		Iridaceae_RL0981	Iridaceae_RL0981	Iridaceae_RL0981	RL0981	-	-	-	-	-	153960	75	0.460607	0.399731	0.282118	0.430169	0.380818	0.132353	1.11268	563.451	25494	86.5436	38241	86.5436	12718	86.376
		Asphodelaceae	Aloe	Aloe_vera	Aloe_vera	Asphodelaceae_NC344	NC344	NC_035506	circular	chloroplast	complete	https://www.ncbi.nlm.nih.gov	152875	85	0.459392	0.398506	0.288843	0.428949	0.382247	0.185714	1.1	584.829	25868	87.8132	38802	87.8132	12898	87.5985
				Aloe_maculata	Aloe_maculata	Asphodelaceae_NC343	NC343	NC_035505	circular	chloroplast	complete	https://www.ncbi.nlm.nih.gov	153175	85	0.459553	0.39907	0.289248	0.429311	0.382623	0.185714	1.1	588.6	26024	88.3427	39036	88.3427	12977	88.135
			Xanthorrhoea	Xanthorrhoea_preissii	Xanthorrhoea_preissii	Asphodelaceae_NC347	NC347	NC_035996	circular	chloroplast	complete	https://www.ncbi.nlm.nih.gov	158116	86	0.458527	0.400358	0.29222	0.429443	0.383702	0.194444	1.08333	634.25	28834	97.8817	43251	97.8817	14382	97.6773
			-	Asphodelaceae_RL0498	Asphodelaceae_RL0498	Asphodelaceae_RL0498	RL0498	-	-	-	-	-	159631	76	0.463235	0.402516	0.288414	0.432875	0.384722	0.130435	1.12676	565.099	25550	86.7337	38325	86.7337	12728	86.4439
		Amaryllidaceae	Agapanthus	Agapanthus_coddii	Agapanthus_coddii	Amaryllidaceae_NC45	NC45	NC_035971	circular	chloroplast	complete	https://www.ncbi.nlm.nih.gov	157055	86	0.455811	0.398278	0.287449	0.427045	0.380513	0.194444	1.08333	631.083	28730	97.5287	43095	97.5287	14330	97.3241
			Allium	Allium_victorialis	Allium_victorialis	Amaryllidaceae_NC49	NC49	MF687749	circular	chloroplast	complete	https://www.ncbi.nlm.nih.gov	154074	85	0.456836	0.395103	0.278793	0.425969	0.37691	0.2	1.1	634.029	28012	95.0913	42018	95.0913	13975	94.9131
				Allium_prattii	Allium_prattii	Amaryllidaceae_NC48	NC48	MG739457	circular	chloroplast	complete	https://www.ncbi.nlm.nih.gov	154482	85	0.455519	0.394386	0.276813	0.424952	0.375572	0.2	1.10294	602.956	25786	87.5348	38679	87.5348	12886	87.517
				Allium_sativum	Allium_sativum	Amaryllidaceae_NC1	NC1	NC_031829	circular	chloroplast	complete	https://www.ncbi.nlm.nih.gov	153172	85	0.459041	0.39507	0.270664	0.427055	0.374925	0.142857	1.10294	536.206	22984	78.0229	34476	78.0229	11485	78.0019
				Allium_cepa	Allium_cepa	Amaryllidaceae_NC46	NC46	NC_024813	circular	chloroplast	complete	https://www.ncbi.nlm.nih.gov	153538	83	0.455091	0.395374	0.277503	0.425233	0.375989	0.132353	1.08824	647.294	27756	94.2223	41634	94.2223	13861	94.1388
				Allium_obliquum	Allium_obliquum	Amaryllidaceae_NC47	NC47	MG670111	circular	chloroplast	complete	https://www.ncbi.nlm.nih.gov	152387	84	0.453925	0.395007	0.274126	0.424466	0.374353	0.157143	1	641.217	27880	94.6432	41820	94.6432	13909	94.4648
			-	Amaryllidaceae_RL0081	Amaryllidaceae_RL0081	Amaryllidaceae_RL0081	RL0081	-	-	-	-	-	158027	76	0.466902	0.40376	0.297539	0.435331	0.3894	0.15942	1.12676	567.38	25650	87.0731	38475	87.0731	12779	86.7903
				Amaryllidaceae_RL0672	Amaryllidaceae_RL0672	Amaryllidaceae_RL0672	RL0672	-	-	-	-	-	158335	76	0.467277	0.403561	0.296508	0.435419	0.389115	0.130435	1.09859	577.31	26102	88.6075	39153	88.6075	13004	88.3184
				Amaryllidaceae_RL0383	Amaryllidaceae_RL0383	Amaryllidaceae_RL0383	RL0383	-	-	-	-	-	158041	76	0.467684	0.402807	0.295426	0.435246	0.388639	0.130435	1.09859	576.634	25670	87.141	38505	87.141	12790	86.865
				Amaryllidaceae_RL0677	Amaryllidaceae_RL0677	Amaryllidaceae_RL0677	RL0677	-	-	-	-	-	157816	75	0.465502	0.40309	0.291946	0.434296	0.386846	0.26087	1.12676	566.789	25642	87.046	38463	87.046	12776	86.7699
		Asparagaceae	Eustrephus	Eustrephus_latifolius	Eustrephus_latifolius	Asparagaceae_NC323	NC323	NC_025305	circular	plastid	complete	https://www.ncbi.nlm.nih.gov	159736	83	0.453239	0.399625	0.298448	0.426432	0.38377	0.164179	1.08955	643.612	26692	90.6104	40038	90.6104	13584	92.2575
			Cordyline	Cordyline_indivisa	Cordyline_indivisa	Asparagaceae_NC321	NC321	NC_035998	circular	chloroplast	complete	https://www.ncbi.nlm.nih.gov	155196	84	0.456451	0.399052	0.292158	0.427751	0.382553	0.157143	1.08571	652.286	28150	95.5598	42225	95.5598	14106	95.8028
			-	Asparagaceae_RL0006	Asparagaceae_RL0006	Asparagaceae_RL0006	RL0006	-	-	-	-	-	158485	74	0.463944	0.40219	0.288352	0.433067	0.384828	0.119403	1.08696	559.957	24540	83.305	36810	83.305	12276	83.3741
				Asparagaceae_RL0134	Asparagaceae_RL0134	Asparagaceae_RL0134	RL0134	-	-	-	-	-	158867	75	0.463296	0.401673	0.28997	0.432484	0.38498	0.0882353	1.08571	555.643	24774	84.0994	37161	84.0994	12516	85.0041
			Asparagus	Asparagus_schoberioides	Asparagus_schoberioides	Asparagaceae_NC314	NC314	NC_035969	circular	chloroplast	complete	https://www.ncbi.nlm.nih.gov	156875	86	0.459584	0.399011	0.286226	0.429298	0.381607	0.194444	1.08333	632.292	28806	97.7867	43209	97.7867	14366	97.5686
				Asparagus_officinalis	Asparagus_officinalis	Asparagaceae_NC313	NC313	NC_034777	circular	chloroplast	complete	https://www.ncbi.nlm.nih.gov	156699	83	0.460842	0.402345	0.286289	0.431594	0.383159	0.202899	1.05797	564.217	24908	84.5543	37362	84.5543	12208	82.9123
			-	Asparagaceae_RL0414	Asparagaceae_RL0414	Asparagaceae_RL0414	RL0414	-	-	-	-	-	155049	76	0.468136	0.398981	0.282691	0.433559	0.383269	0.130435	1.13235	556.897	24032	81.5806	36048	81.5806	12262	83.279
				Asparagaceae_RL0659	Asparagaceae_RL0659	Asparagaceae_RL0659	RL0659	-	-	-	-	-	157044	76	0.466146	0.399341	0.284598	0.432744	0.383362	0.130435	1.09859	563.704	25496	86.5503	38244	86.5503	12699	86.2469
				Asparagaceae_RL0959	Asparagaceae_RL0959	Asparagaceae_RL0959	RL0959	-	-	-	-	-	156887	76	0.466487	0.400108	0.286041	0.433298	0.384212	0.130435	1.12676	564.634	25534	86.6793	38301	86.6793	12718	86.376
				Asparagaceae_RL0387	Asparagaceae_RL0387	Asparagaceae_RL0387	RL0387	-	-	-	-	-	153586	76	0.466579	0.399612	0.285363	0.433096	0.383851	0.144928	1.11268	568.479	25708	87.27	38562	87.27	12805	86.9669
				Asparagaceae_RL0882	Asparagaceae_RL0882	Asparagaceae_RL0882	RL0882	-	-	-	-	-	153539	76	0.466265	0.399723	0.28549	0.432994	0.383826	0.130435	1.11268	564.845	25546	86.7201	38319	86.7201	12724	86.4167
			Nolina	Nolina_atopocarpa	Nolina_atopocarpa	Asparagaceae_NC331	NC331	NC_032708	circular	chloroplast	complete	https://www.ncbi.nlm.nih.gov	156792	85	0.459949	0.397507	0.283177	0.428728	0.380211	0.197183	1.08451	641.197	28664	97.3046	42996	97.3046	14296	97.0932
			Maianthemum	Maianthemum_bicolor	Maianthemum_bicolor	Asparagaceae_NC328	NC328	NC_035970	circular	chloroplast	complete	https://www.ncbi.nlm.nih.gov	157176	86	0.459466	0.397903	0.285942	0.428685	0.381104	0.194444	1.08333	633.708	28806	97.7867	43209	97.7867	14367	97.5754
			-	Asparagaceae_RL0674	Asparagaceae_RL0674	Asparagaceae_RL0674	RL0674	-	-	-	-	-	153488	76	0.466161	0.400098	0.284647	0.433129	0.383635	0.173913	1.11268	575.915	25980	88.1934	38970	88.1934	12943	87.9041
			Polygonatum	Polygonatum_stenophyllum	Polygonatum_stenophyllum	Asparagaceae_NC336	NC336	NC_035995	circular	chloroplast	complete	https://www.ncbi.nlm.nih.gov	156028	85	0.46018	0.398526	0.284787	0.429353	0.381164	0.197183	1.08451	639.423	28646	97.2435	42969	97.2435	14289	97.0456
				Polygonatum_cyrtonema	Polygonatum_cyrtonema	Asparagaceae_NC334	NC334	NC_028429	circular	chloroplast	complete	https://www.ncbi.nlm.nih.gov	153503	83	0.459894	0.399238	0.282023	0.429566	0.380385	0.2	1.07143	571.714	25164	85.4233	37746	85.4233	12545	85.201
				Polygonatum_verticillatum	Polygonatum_verticillatum	Asparagaceae_NC337	NC337	NC_028523	circular	chloroplast	complete	https://www.ncbi.nlm.nih.gov	154639	84	0.462637	0.400388	0.284704	0.431513	0.382576	0.2	1.08696	558.739	24200	82.1509	36300	82.1509	12066	81.9478
				Polygonatum_sibiricum	Polygonatum_sibiricum	Asparagaceae_NC335	NC335	NC_029485	circular	chloroplast	complete	https://www.ncbi.nlm.nih.gov	152960	84	0.462053	0.400006	0.284925	0.43103	0.382328	0.2	1.08571	572.529	25194	85.5252	37791	85.5252	12557	85.2825
			Milla	Milla_biflora	Milla_biflora	Asparagaceae_NC330	NC330	NC_036000	circular	chloroplast	complete	https://www.ncbi.nlm.nih.gov	156684	85	0.460449	0.399138	0.286727	0.429793	0.382105	0.197183	1.08451	639.549	28684	97.3725	43026	97.3725	14305	97.1543
			Oziroe	Oziroe_biflora	Oziroe_biflora	Asparagaceae_NC332	NC332	NC_032709	circular	chloroplast	complete	https://www.ncbi.nlm.nih.gov	155633	86	0.456819	0.398851	0.286111	0.427835	0.380594	0.194444	1.08333	632.708	28760	97.6305	43140	97.6305	14345	97.426
			Albuca	Albuca_kirkii	Albuca_kirkii	Asparagaceae_NC309	NC309	NC_032697	circular	chloroplast	complete	https://www.ncbi.nlm.nih.gov	156401	85	0.457581	0.400362	0.286961	0.428972	0.381635	0.197183	1.08451	638.577	28658	97.2843	42987	97.2843	14294	97.0796
			Barnardia	Barnardia_japonica	Barnardia_japonica	Asparagaceae_NC315	NC315	NC_035997	circular	chloroplast	complete	https://www.ncbi.nlm.nih.gov	156079	84	0.458665	0.400446	0.289671	0.429555	0.382927	0.197183	1.07042	638.915	28682	97.3657	43023	97.3657	14306	97.1611
			Aphyllanthes	Aphyllanthes_monspeliensis	Aphyllanthes_monspeliensis	Asparagaceae_NC312	NC312	NC_035968	circular	chloroplast	complete	https://www.ncbi.nlm.nih.gov	157009	85	0.453648	0.396941	0.281225	0.425295	0.377271	0.197183	1.08451	638.028	28576	97.0059	42864	97.0059	14263	96.8691
			Anemarrhena	Anemarrhena_asphodeloides	Anemarrhena_asphodeloides	Asparagaceae_NC310	NC310	NC_032698	circular	chloroplast	complete	https://www.ncbi.nlm.nih.gov	156867	86	0.461627	0.399679	0.292283	0.430653	0.38453	0.194444	1.08333	634.417	28796	97.7527	43194	97.7527	14363	97.5482
			Behnia	Behnia_reticulata	Behnia_reticulata	Asparagaceae_NC316	NC316	KX931450	linear	chloroplast	partial_genome	https://www.ncbi.nlm.nih.gov	158066	83	0.460554	0.398845	0.288629	0.429699	0.382676	0.2	1.07143	646.157	28478	96.6732	42717	96.6732	14204	96.4684
			Anthericum	Anthericum_ramosum	Anthericum_ramosum	Asparagaceae_NC311	NC311	NC_035972	circular	chloroplast	complete	https://www.ncbi.nlm.nih.gov	155812	82	0.459394	0.398752	0.282232	0.429073	0.380126	0.202899	1.07246	645.739	27838	94.5006	41757	94.5006	13884	94.295
			-	Asparagaceae_RL0435	Asparagaceae_RL0435	Asparagaceae_RL0435	RL0435	-	-	-	-	-	154782	75	0.464563	0.398167	0.282845	0.431365	0.381858	0.147059	1.08571	571.371	25332	85.9936	37998	85.9936	12619	85.7036
			Echeandia	Echeandia_sp.	Echeandia_sp._Steele_1101	Asparagaceae_NC322	NC322	KX931455	circular	chloroplast	complete	https://www.ncbi.nlm.nih.gov	154356	83	0.457937	0.397027	0.282781	0.427482	0.379248	0.2	1.07143	645.514	28248	95.8925	42372	95.8925	14089	95.6873
			Chlorophytum	Chlorophytum_rhizopendulum	Chlorophytum_rhizopendulum	Asparagaceae_NC320	NC320	KX931454	linear	chloroplast	partial_genome	https://www.ncbi.nlm.nih.gov	153594	82	0.458645	0.394891	0.283426	0.426768	0.378987	0.202899	1.07246	635.087	27576	93.6112	41364	93.6112	13844	94.0234
			Hosta	Hosta_minor	Hosta_minor	Asparagaceae_NC326	NC326	NC_035999	circular	chloroplast	complete	https://www.ncbi.nlm.nih.gov	156674	84	0.458684	0.399517	0.292207	0.429101	0.383469	0.185714	1.08571	642.943	28410	96.4424	42615	96.4424	14177	96.285
				Hosta_ventricosa	Hosta_ventricosa	Asparagaceae_NC327	NC327	NC_032706	circular	chloroplast	complete	https://www.ncbi.nlm.nih.gov	156577	82	0.459192	0.399845	0.292463	0.429518	0.383833	0.188406	1.07246	649.739	28256	95.9196	42384	95.9196	14100	95.762
			Schoenolirion	Schoenolirion_croceum	Schoenolirion_croceum	Asparagaceae_NC338	NC338	NC_032710	circular	chloroplast	complete	https://www.ncbi.nlm.nih.gov	156605	84	0.459941	0.398778	0.291767	0.429359	0.383495	0.197183	1.07042	638.62	28580	97.0195	42870	97.0195	14255	96.8147
			Hesperoyucca	Hesperoyucca_whipplei	Hesperoyucca_whipplei	Asparagaceae_NC325	NC325	NC_032705	circular	chloroplast	complete	https://www.ncbi.nlm.nih.gov	157832	86	0.460025	0.398442	0.291426	0.429233	0.383298	0.194444	1.08333	633.708	28766	97.6509	43149	97.6509	14348	97.4463
			Hesperocallis	Hesperocallis_undulata	Hesperocallis_undulata	Asparagaceae_NC324	NC324	NC_032704	circular	chloroplast	complete	https://www.ncbi.nlm.nih.gov	157143	83	0.458915	0.398752	0.289281	0.428834	0.382316	0.2	1.07143	643.971	28422	96.4831	42633	96.4831	14176	96.2782
			Chlorogalum	Chlorogalum_pomeridianum	Chlorogalum_pomeridianum	Asparagaceae_NC319	NC319	NC_032701	circular	chloroplast	complete	https://www.ncbi.nlm.nih.gov	157288	84	0.459262	0.39876	0.290792	0.429011	0.382938	0.197183	1.07042	634.352	28405	96.4254	42608	96.4266	14168	96.2239
			Camassia	Camassia_scilloides	Camassia_scilloides	Asparagaceae_NC318	NC318	NC_032700	circular	chloroplast	complete	https://www.ncbi.nlm.nih.gov	155453	83	0.457675	0.398144	0.286525	0.427909	0.380781	0.2	1.07143	643.8	28428	96.5035	42642	96.5035	14179	96.2986
			Yucca	Yucca_schidigera	Yucca_schidigera	Asparagaceae_NC342	NC342	NC_032714	circular	chloroplast	complete	https://www.ncbi.nlm.nih.gov	156158	83	0.460052	0.396554	0.292859	0.428304	0.383153	0.202899	1.08696	647.609	28222	95.8042	42333	95.8042	14076	95.599
				Yucca_queretaroensis	Yucca_queretaroensis	Asparagaceae_NC341	NC341	NC_032713	circular	chloroplast	complete	https://www.ncbi.nlm.nih.gov	157814	85	0.460077	0.399434	0.289551	0.429755	0.383021	0.197183	1.08451	637.775	28592	97.0602	42888	97.0602	14261	96.8555
				Yucca_brevifolia	Yucca_brevifolia	Asparagaceae_NC339	NC339	NC_032711	circular	chloroplast	complete	https://www.ncbi.nlm.nih.gov	158008	85	0.460407	0.399774	0.288378	0.430091	0.382853	0.197183	1.08451	639.972	28650	97.2571	42975	97.2571	14290	97.0524
				Yucca_filamentosa	Yucca_filamentosa	Asparagaceae_NC340	NC340	NC_032712	circular	chloroplast	complete	https://www.ncbi.nlm.nih.gov	157785	85	0.459804	0.399269	0.289832	0.429537	0.382968	0.197183	1.08451	639.972	28632	97.196	42948	97.196	14290	97.0524
			Beschorneria	Beschorneria_septentrionalis	Beschorneria_septentrionalis	Asparagaceae_NC317	NC317	NC_032699	circular	chloroplast	complete	https://www.ncbi.nlm.nih.gov	157043	85	0.459271	0.398562	0.292102	0.428916	0.383311	0.183099	1.08451	638.324	28596	97.0738	42894	97.0738	14263	96.8691
			Manfreda	Manfreda_virginica	Manfreda_virginica	Asparagaceae_NC329	NC329	NC_032707	circular	chloroplast	complete	https://www.ncbi.nlm.nih.gov	157308	86	0.459727	0.397822	0.291545	0.428775	0.383032	0.194444	1.08333	631.208	28692	97.3997	43038	97.3997	14311	97.1951
			Agave	Agave_attenuata	Agave_attenuata	Asparagaceae_NC308	NC308	NC_032696	circular	chloroplast	complete	https://www.ncbi.nlm.nih.gov	157451	86	0.459512	0.398498	0.291803	0.429005	0.383271	0.194444	1.08333	636.083	28746	97.583	43119	97.583	14338	97.3784
			-	Asparagaceae_RL1063	Asparagaceae_RL1063	Asparagaceae_RL1063	RL1063	-	-	-	-	-	156080	77	0.466257	0.39933	0.289074	0.432793	0.384887	0.128571	1.11268	581.197	26072	88.5057	39108	88.5057	12988	88.2097
			Polianthes	Polianthes_sp.	Polianthes_sp._Pires_2011	Asparagaceae_NC333	NC333	KX931464	circular	chloroplast	complete	https://www.ncbi.nlm.nih.gov	157337	86	0.460074	0.398076	0.291278	0.429075	0.383143	0.194444	1.08333	631.208	28692	97.3997	43038	97.3997	14311	97.1951
			-	Asparagaceae_RL0181	Asparagaceae_RL0181	Asparagaceae_RL0181	RL0181	-	-	-	-	-	155968	77	0.465391	0.399559	0.288785	0.432475	0.384579	0.114286	1.11268	580.099	26062	88.4717	39093	88.4717	12983	88.1758
			Agave	Agave_americana	Agave_americana	Asparagaceae_NC307	NC307	NC_032053	circular	chloroplast	complete	https://www.ncbi.nlm.nih.gov	157274	83	0.459678	0.398053	0.292425	0.428866	0.383385	0.157143	1.04286	637.971	28242	95.8721	42363	95.8721	14079	95.6194
		Orchidaceae	Neuwiedia	Neuwiedia_zollingeri	Neuwiedia_zollingeri_var._singapureana	Orchidaceae_NC1847	NC1847	KM244735	circular	chloroplast	complete	https://www.ncbi.nlm.nih.gov	162174	85	0.451229	0.39479	0.276883	0.423009	0.374301	0.2	1.1	634.243	27854	94.555	41781	94.555	13859	94.1252
			Apostasia	Apostasia_odorata	Apostasia_odorata	Orchidaceae_NC1760	NC1760	NC_030722	circular	chloroplast	complete	https://www.ncbi.nlm.nih.gov	159285	86	0.445688	0.393997	0.267848	0.419843	0.369178	0.197183	1.09859	571.31	25508	86.5911	38262	86.5911	12734	86.4847
				Apostasia_wallichii	Apostasia_wallichii	Orchidaceae_NC1761	NC1761	NC_036260	circular	chloroplast	complete	https://www.ncbi.nlm.nih.gov	156126	71	0.445071	0.395828	0.269979	0.420449	0.370293	0.166667	1.06897	530.644	19194	65.1572	28791	65.1572	9570	64.9959
			Vanilla	Vanilla_aphylla	Vanilla_aphylla	Orchidaceae_NC1866	NC1866	NC_035320	circular	chloroplast	complete	https://www.ncbi.nlm.nih.gov	150165	64	0.435918	0.38941	0.27283	0.412664	0.366053	0.111111	1.07407	519.655	17290	58.6937	25935	58.6937	8878	60.2961
				Vanilla_pompona	Vanilla_pompona	Orchidaceae_NC1868	NC1868	NC_036809	circular	chloroplast	complete	https://www.ncbi.nlm.nih.gov	148009	76	0.43842	0.384965	0.27365	0.41169	0.365676	0.193548	1.1129	632.806	22867	77.6258	34301	77.6269	11400	77.4246
				Vanilla_planifolia	Vanilla_planifolia	Orchidaceae_NC1867	NC1867	NC_026778	circular	chloroplast	complete	https://www.ncbi.nlm.nih.gov	148011	75	0.439304	0.385129	0.270543	0.412216	0.364992	0.193548	1.09677	633.581	22866	77.6224	34299	77.6224	11399	77.4178
			Cypripedium	Cypripedium_japonicum	Cypripedium_japonicum	Orchidaceae_NC1788	NC1788	NC_027227	circular	plastid	complete	https://www.ncbi.nlm.nih.gov	174417	85	0.452291	0.396375	0.285795	0.424333	0.378153	0.197183	1.08451	623.577	27818	94.4328	41727	94.4328	13885	94.3018
				Cypripedium_formosanum	Cypripedium_formosanum	Orchidaceae_NC1787	NC1787	NC_026772	circular	chloroplast	complete	https://www.ncbi.nlm.nih.gov	178131	87	0.452903	0.394705	0.287062	0.423804	0.378223	0.194444	1.09722	580.792	26204	88.9538	39306	88.9538	13078	88.821
			Phragmipedium	Phragmipedium_longifolium	Phragmipedium_longifolium	Orchidaceae_NC1859	NC1859	NC_028149	circular	chloroplast	complete	https://www.ncbi.nlm.nih.gov	151157	73	0.452726	0.398288	0.285752	0.425507	0.378922	0.180328	1.08197	610.918	23290	79.0617	34935	79.0617	11623	78.9391
			Paphiopedilum	Paphiopedilum_armeniacum	Paphiopedilum_armeniacum	Orchidaceae_NC1851	NC1851	NC_026779	circular	chloroplast	complete	https://www.ncbi.nlm.nih.gov	162682	77	0.455084	0.394444	0.284097	0.424764	0.377875	0.193548	1.11475	596.311	22700	77.0589	34050	77.0589	11324	76.9084
				Paphiopedilum_niveum	Paphiopedilum_niveum	Orchidaceae_NC1853	NC1853	NC_026776	circular	chloroplast	complete	https://www.ncbi.nlm.nih.gov	159108	74	0.45373	0.398114	0.281854	0.425922	0.377899	0.196721	1.09836	611.508	23284	79.0413	34926	79.0413	11617	78.8984
				Paphiopedilum_dianthum	Paphiopedilum_dianthum	Orchidaceae_NC1852	NC1852	NC_036958	circular	chloroplast	complete	https://www.ncbi.nlm.nih.gov	154699	76	0.45452	0.398587	0.281153	0.426554	0.378087	0.196721	1.13115	603.443	22934	77.8532	34401	77.8532	11442	77.7099
			Platanthera	Platanthera_japonica	Platanthera_japonica	Orchidaceae_NC1860	NC1860	MG925368	circular	chloroplast	complete	https://www.ncbi.nlm.nih.gov	154995	85	0.454205	0.393794	0.282447	0.423999	0.376815	0.197183	1.09375	621.984	24970	84.7647	37455	84.7647	12417	84.3317
			Habenaria	Habenaria_pantlingiana	Habenaria_pantlingiana	Orchidaceae_NC1837	NC1837	NC_026775	circular	chloroplast	complete	https://www.ncbi.nlm.nih.gov	153951	87	0.449225	0.391784	0.276189	0.420505	0.3724	0.194444	1.09722	569.917	25892	87.8946	38838	87.8946	12930	87.8158
				Habenaria_radiata	Habenaria_radiata	Orchidaceae_NC1838	NC1838	NC_035834	circular	chloroplast	complete	https://www.ncbi.nlm.nih.gov	155353	86	0.446214	0.390589	0.279273	0.418401	0.372025	0.194444	1.08333	630.875	28558	96.9448	42837	96.9448	14263	96.8691
			Goodyera	Goodyera_fumata	Goodyera_fumata	Orchidaceae_NC1833	NC1833	NC_026773	circular	chloroplast	complete	https://www.ncbi.nlm.nih.gov	155643	87	0.4497	0.39283	0.283556	0.421265	0.375362	0.194444	1.09722	572	25932	88.0304	38898	88.0304	12947	87.9313
				Goodyera_schlechtendaliana	Goodyera_schlechtendaliana	Orchidaceae_NC1835	NC1835	NC_029364	circular	chloroplast	complete	https://www.ncbi.nlm.nih.gov	154348	81	0.444732	0.388155	0.28122	0.416443	0.371369	0.119403	1.07463	559.059	23730	80.5554	35595	80.5554	11818	80.2635
				Goodyera_procera	Goodyera_procera	Orchidaceae_NC1834	NC1834	NC_029363	circular	chloroplast	complete	https://www.ncbi.nlm.nih.gov	153240	80	0.449831	0.392048	0.286351	0.420939	0.376077	0.123077	1.07692	576.545	23724	80.535	35586	80.535	11843	80.4333
			-	Orchidaceae_RL0637	Orchidaceae_RL0637	Orchidaceae_RL0637	RL0637	-	-	-	-	-	153732	68	0.449999	0.391127	0.249339	0.420563	0.363489	0.225806	1.13846	530.631	21802	74.0105	32702	74.0082	10872	73.8386
				Orchidaceae_RL1041	Orchidaceae_RL1041	Orchidaceae_RL1041	RL1041	-	-	-	-	-	153617	75	0.450096	0.390811	0.276811	0.420453	0.372573	0.147059	1.09859	555	24990	84.8326	37485	84.8326	12618	85.6968
			Goodyera	Goodyera_velutina	Goodyera_velutina	Orchidaceae_NC1836	NC1836	NC_029365	circular	chloroplast	complete	https://www.ncbi.nlm.nih.gov	152692	79	0.445562	0.391164	0.279241	0.418363	0.371989	0.125	1.07937	549.938	21696	73.6506	32544	73.6506	10821	73.4923
			Anoectochilus	Anoectochilus_emeiensis	Anoectochilus_emeiensis	Orchidaceae_NC1757	NC1757	NC_033895	circular	chloroplast	complete	https://www.ncbi.nlm.nih.gov	152650	81	0.443269	0.386372	0.275539	0.41482	0.368393	0.15942	1.05797	631.029	27552	93.5298	41328	93.5298	13758	93.4393
			Ludisia	Ludisia_discolor	Ludisia_discolor	Orchidaceae_NC1840	NC1840	NC_030540	circular	chloroplast	complete	https://www.ncbi.nlm.nih.gov	153054	86	0.443723	0.389764	0.2805	0.416744	0.371329	0.15942	1.10145	570.652	24662	83.7192	36993	83.7192	12308	83.5914
			Epipactis	Epipactis_mairei	Epipactis_mairei	Orchidaceae_NC1825	NC1825	NC_030705	circular	chloroplast	complete	https://www.ncbi.nlm.nih.gov	159019	86	0.456196	0.396954	0.290337	0.426575	0.381162	0.2	1.08571	636.557	28072	95.295	42108	95.295	14016	95.1915
				Epipactis_veratrifolia	Epipactis_veratrifolia	Orchidaceae_NC1826	NC1826	NC_030708	circular	chloroplast	complete	https://www.ncbi.nlm.nih.gov	159719	87	0.454187	0.395076	0.287673	0.424632	0.378979	0.197183	1.08451	632.366	28252	95.906	42378	95.906	14106	95.8028
			Cephalanthera	Cephalanthera_humilis	Cephalanthera_humilis	Orchidaceae_NC1767	NC1767	NC_030706	circular	plastid	complete	https://www.ncbi.nlm.nih.gov	157011	73	0.457442	0.400087	0.28599	0.428764	0.381173	0.190476	1.07937	600.762	23674	80.3653	35511	80.3653	11806	80.182
				Cephalanthera_longifolia	Cephalanthera_longifolia	Orchidaceae_NC1768	NC1768	NC_030704	circular	chloroplast	complete	https://www.ncbi.nlm.nih.gov	161877	86	0.454514	0.396302	0.289778	0.425408	0.380198	0.194444	1.08333	635.583	28820	97.8342	43230	97.8342	14390	97.7316
			Neottia	Neottia_ovata	Neottia_ovata	Orchidaceae_NC1845	NC1845	NC_030712	circular	chloroplast	complete	https://www.ncbi.nlm.nih.gov	156978	88	0.453183	0.394309	0.28487	0.423746	0.377454	0.194444	1.08333	634.333	28726	97.5151	43089	97.5151	14339	97.3852
			Listera	Listera_fugongensis	Listera_fugongensis	Orchidaceae_NC1839	NC1839	NC_030711	circular	chloroplast	complete	https://www.ncbi.nlm.nih.gov	156536	86	0.454472	0.395505	0.288104	0.424989	0.37936	0.194444	1.08333	634.292	28690	97.3929	43035	97.3929	14321	97.263
			Neottia	Neottia_pinetorum	Neottia_pinetorum	Orchidaceae_NC1846	NC1846	NC_030710	circular	chloroplast	complete	https://www.ncbi.nlm.nih.gov	155959	85	0.454184	0.394878	0.287239	0.424531	0.378767	0.197183	1.08451	630	28144	95.5394	42216	95.5394	14052	95.436
			Elleanthus	Elleanthus_sodiroi	Elleanthus_sodiroi	Orchidaceae_NC1824	NC1824	NC_027266	circular	chloroplast	complete	https://www.ncbi.nlm.nih.gov	161511	86	0.454385	0.396616	0.28782	0.425501	0.379607	0.194444	1.08333	635.625	28806	97.7867	43209	97.7867	14384	97.6908
			Sobralia	Sobralia_callosa	Sobralia_callosa	Orchidaceae_NC1864	NC1864	NC_028147	circular	chloroplast	complete	https://www.ncbi.nlm.nih.gov	161430	86	0.454018	0.395282	0.289563	0.42465	0.379621	0.194444	1.08333	634.208	28800	97.7663	43200	97.7663	14377	97.6433
				Sobralia_aff.	Sobralia_aff._bouchei_HTK-2015	Orchidaceae_NC1863	NC1863	NC_028209	circular	chloroplast	complete	https://www.ncbi.nlm.nih.gov	161543	86	0.45412	0.395945	0.28985	0.425035	0.379974	0.194444	1.08333	634.75	28795	97.7493	43191	97.7459	14378	97.6501
			-	Orchidaceae_RL0304	Orchidaceae_RL0304	Orchidaceae_RL0304	RL0304	-	-	-	-	-	157708	75	0.459417	0.398763	0.286339	0.42909	0.381506	0.191176	1.09859	570.296	25770	87.4805	38655	87.4805	12849	87.2657
			Bletilla	Bletilla_ochracea	Bletilla_ochracea	Orchidaceae_NC1762	NC1762	NC_029483	circular	chloroplast	complete	https://www.ncbi.nlm.nih.gov	157431	78	0.456402	0.39791	0.28453	0.427156	0.379614	0.1875	1.07812	578.203	23140	78.5525	34710	78.5525	11546	78.4162
			Pleione	Pleione_bulbocodioides	Pleione_bulbocodioides	Orchidaceae_NC1861	NC1861	NC_036342	circular	chloroplast	complete	https://www.ncbi.nlm.nih.gov	159269	89	0.454141	0.395545	0.287612	0.424843	0.379099	0.194444	1.09722	571.958	25964	88.139	38946	88.139	12958	88.006
			Dendrobium	Dendrobium_chrysotoxum	Dendrobium_chrysotoxum	Orchidaceae_NC1795	NC1795	NC_028549	circular	chloroplast	complete	https://www.ncbi.nlm.nih.gov	153953	63	0.45297	0.39846	0.285349	0.425715	0.378926	0.189655	1	600.356	21924	74.4246	32886	74.4246	10931	74.2393
			-	Orchidaceae_RL0662	Orchidaceae_RL0662	Orchidaceae_RL0662	RL0662	-	-	-	-	-	159554	75	0.461934	0.397563	0.285141	0.429749	0.381546	0.132353	1.09859	565.859	25594	86.883	38391	86.883	12618	85.6968
				Orchidaceae_RL0508	Orchidaceae_RL0508	Orchidaceae_RL0508	RL0508	-	-	-	-	-	159434	75	0.460325	0.397844	0.281339	0.429084	0.379836	0.147059	1.12676	566.113	25594	86.883	38391	86.883	12766	86.702
				Orchidaceae_RL0858	Orchidaceae_RL0858	Orchidaceae_RL0858	RL0858	-	-	-	-	-	159406	75	0.46145	0.397817	0.282657	0.429633	0.380641	0.147059	1.1	551.871	24556	83.3594	36834	83.3594	12247	83.1771
			Calanthe	Calanthe_davidii	Calanthe_davidii	Orchidaceae_NC1763	NC1763	MG925365	circular	chloroplast	complete	https://www.ncbi.nlm.nih.gov	153629	88	0.454654	0.396164	0.279836	0.425409	0.376885	0.197183	1.09091	619.409	25680	87.175	38520	87.175	12821	87.0755
				Calanthe_triplicata	Calanthe_triplicata	Orchidaceae_NC1764	NC1764	NC_024544	circular	chloroplast	complete	https://www.ncbi.nlm.nih.gov	158759	88	0.452978	0.394348	0.279103	0.423663	0.375476	0.197183	1.08451	634.859	28400	96.4084	42600	96.4084	14181	96.3121
			Masdevallia	Masdevallia_picturata	Masdevallia_picturata	Orchidaceae_NC1842	NC1842	NC_026777	circular	chloroplast	complete	https://www.ncbi.nlm.nih.gov	156045	88	0.449228	0.392915	0.273732	0.421071	0.371958	0.194444	1.09722	574.75	25954	88.1051	38931	88.1051	12963	88.0399
				Masdevallia_coccinea	Masdevallia_coccinea	Orchidaceae_NC1841	NC1841	NC_026541	circular	chloroplast	complete	https://www.ncbi.nlm.nih.gov	157423	86	0.448582	0.3934	0.271883	0.420991	0.371288	0.194444	1.08333	634.375	28690	97.3929	43035	97.3929	14325	97.2901
			Cattleya	Cattleya_liliputana	Cattleya_liliputana	Orchidaceae_NC1766	NC1766	NC_032083	circular	chloroplast	complete	https://www.ncbi.nlm.nih.gov	147092	78	0.454448	0.397938	0.280596	0.426192	0.37768	0.111111	1.06349	599.524	23531	79.8798	35294	79.8742	11744	79.7609
				Cattleya_crispata	Cattleya_crispata	Orchidaceae_NC1765	NC1765	NC_026568	circular	chloroplast	complete	https://www.ncbi.nlm.nih.gov	148343	78	0.454302	0.398159	0.280657	0.426231	0.377708	0.111111	1.06349	600.048	23553	79.9545	35326	79.9466	11754	79.8289
			Cremastra	Cremastra_appendiculata	Cremastra_appendiculata	Orchidaceae_NC1776	NC1776	MG925366	circular	chloroplast	complete	https://www.ncbi.nlm.nih.gov	155320	78	0.453047	0.399525	0.286178	0.426286	0.379583	0.21875	1.09677	589.161	22976	77.9958	34464	77.9958	11471	77.9068
			Corallorhiza	Corallorhiza_striata	Corallorhiza_striata_var._vreelandii	Orchidaceae_NC1773	NC1773	JX087681	circular	chloroplast	complete	https://www.ncbi.nlm.nih.gov	137505	48	0.433714	0.38462	0.268624	0.409167	0.362319	0.195122	1.12195	574.829	14938	50.7095	22407	50.7095	7200	48.8998
				Corallorhiza_trifida	Corallorhiza_trifida	Orchidaceae_NC1774	NC1774	NC_025662	circular	plastid	complete	https://www.ncbi.nlm.nih.gov	149384	74	0.450259	0.398185	0.281477	0.424222	0.37664	0.193548	1.08065	600.435	23280	79.0278	34920	79.0278	11617	78.8984
				Corallorhiza_wisteriana	Corallorhiza_wisteriana	Orchidaceae_NC1775	NC1775	NC_025663	circular	plastid	complete	https://www.ncbi.nlm.nih.gov	146437	73	0.449213	0.399155	0.275559	0.424184	0.374642	0.196721	1.08197	607.082	23190	78.7222	34785	78.7222	11572	78.5928
				Corallorhiza_odontorhiza	Corallorhiza_odontorhiza	Orchidaceae_NC1772	NC1772	NC_025664	circular	plastid	complete	https://www.ncbi.nlm.nih.gov	147317	73	0.449292	0.39702	0.276729	0.423156	0.374347	0.196721	1.08197	606.934	23198	78.7494	34797	78.7494	11567	78.5588
				Corallorhiza_bulbosa	Corallorhiza_bulbosa	Orchidaceae_NC1769	NC1769	NC_025659	circular	plastid	complete	https://www.ncbi.nlm.nih.gov	148643	74	0.448888	0.398337	0.278142	0.423613	0.375123	0.193548	1.08065	605.129	23518	79.8357	35277	79.8357	11736	79.7066
				Corallorhiza_macrantha	Corallorhiza_macrantha	Orchidaceae_NC1770	NC1770	NC_025660	circular	plastid	complete	https://www.ncbi.nlm.nih.gov	151031	72	0.449815	0.399943	0.276689	0.424879	0.375482	0.2	1.08333	615.25	23118	78.4778	34677	78.4778	11536	78.3483
				Corallorhiza_mertensiana	Corallorhiza_mertensiana	Orchidaceae_NC1771	NC1771	NC_025661	circular	plastid	complete	https://www.ncbi.nlm.nih.gov	147941	60	0.439014	0.392152	0.273253	0.415583	0.36814	0.226415	1.09434	536.264	18030	61.2058	27045	61.2058	8745	59.3928
			Phalaenopsis	Phalaenopsis_pulcherrima	Phalaenopsis_pulcherrima	Orchidaceae_NC1858	NC1858	MG459020	circular	chloroplast	partial_genome	https://www.ncbi.nlm.nih.gov	149272	71	0.451575	0.393554	0.281699	0.422565	0.375609	0.186441	1.07018	511.158	18220	61.8508	27330	61.8508	9367	63.6172
				Phalaenopsis_equestris	Phalaenopsis_equestris	Orchidaceae_NC1856	NC1856	NC_017609	circular	chloroplast	complete	https://www.ncbi.nlm.nih.gov	148959	73	0.451711	0.397711	0.270317	0.424711	0.373246	0.196721	1.08197	518.607	19794	67.194	29691	67.194	9874	67.0606
				Phalaenopsis_aphrodite	Phalaenopsis_aphrodite_subsp._formosana	Orchidaceae_NC1855	NC1855	NC_007499	circular	chloroplast	complete	https://www.ncbi.nlm.nih.gov	148964	95	0.457206	0.399982	0.273436	0.428594	0.376875	0.210526	1.08772	548.368	19566	66.42	29349	66.42	9760	66.2863
				Phalaenopsis_hybrid	Phalaenopsis_hybrid_cultivar	Orchidaceae_NC1857	NC1857	NC_025593	circular	chloroplast	complete	https://www.ncbi.nlm.nih.gov	148918	73	0.451079	0.395928	0.273605	0.423503	0.373537	0.266667	1.08333	606.05	22760	77.2625	34140	77.2625	11347	77.0647
			Thrixspermum	Thrixspermum_japonicum	Thrixspermum_japonicum	Orchidaceae_NC1865	NC1865	NC_035831	circular	chloroplast	complete	https://www.ncbi.nlm.nih.gov	149221	73	0.450421	0.398479	0.269409	0.42445	0.37277	0.196721	1.08197	522.098	19906	67.5742	29859	67.5742	9930	67.4409
			Pelatantheria	Pelatantheria_scolopendrifolia	Pelatantheria_scolopendrifolia	Orchidaceae_NC1854	NC1854	NC_035829	circular	chloroplast	complete	https://www.ncbi.nlm.nih.gov	146860	74	0.450176	0.395238	0.27111	0.422707	0.372175	0.193548	1.08065	600	23316	79.15	34974	79.15	11644	79.0818
			Gastrochilus	Gastrochilus_japonicus	Gastrochilus_japonicus	Orchidaceae_NC1832	NC1832	NC_035833	circular	chloroplast	complete	https://www.ncbi.nlm.nih.gov	147697	74	0.450071	0.395778	0.271212	0.422925	0.372354	0.193548	1.08065	599.371	23294	79.0753	34941	79.0753	11624	78.9459
				Gastrochilus_fuscopunctatus	Gastrochilus_fuscopunctatus	Orchidaceae_NC1831	NC1831	NC_035830	circular	chloroplast	complete	https://www.ncbi.nlm.nih.gov	146183	74	0.449582	0.396091	0.271007	0.422836	0.372227	0.193548	1.08065	599.274	23294	79.0753	34941	79.0753	11624	78.9459
			-	Orchidaceae_RL0413	Orchidaceae_RL0413	Orchidaceae_RL0413	RL0413	-	-	-	-	-	147746	67	0.454924	0.396369	0.276791	0.425647	0.376028	0.163934	1.10938	531.469	21518	73.0464	32277	73.0464	10740	72.9421
				Orchidaceae_RL0443	Orchidaceae_RL0443	Orchidaceae_RL0443	RL0443	-	-	-	-	-	149205	67	0.455809	0.397574	0.2737	0.426691	0.375694	0.262295	1.09375	549.656	22262	75.572	33393	75.572	11102	75.4007
			Neofinetia	Neofinetia_falcata	Neofinetia_falcata	Orchidaceae_NC1843	NC1843	NC_036372	circular	chloroplast	complete	https://www.ncbi.nlm.nih.gov	146497	74	0.451756	0.397741	0.272947	0.424749	0.374148	0.196721	1.08197	592.131	22722	77.1335	34083	77.1335	11300	76.7454
				Neofinetia_richardsiana	Neofinetia_richardsiana	Orchidaceae_NC1844	NC1844	NC_036373	circular	chloroplast	complete	https://www.ncbi.nlm.nih.gov	146498	74	0.451756	0.397741	0.272947	0.424749	0.374148	0.196721	1.08197	592.131	22722	77.1335	34083	77.1335	11300	76.7454
			Eulophia	Eulophia_zollingeri	Eulophia_zollingeri	Orchidaceae_NC1830	NC1830	MG181954	circular	chloroplast	complete	https://www.ncbi.nlm.nih.gov	145201	76	0.452725	0.395542	0.268239	0.424133	0.372168	0.193548	1.08065	579.871	22552	76.5565	33828	76.5565	11244	76.3651
			Erycina	Erycina_pusilla	Erycina_pusilla	Orchidaceae_NC1829	NC1829	NC_018114	circular	chloroplast	complete	https://www.ncbi.nlm.nih.gov	143164	73	0.450804	0.395301	0.261977	0.423052	0.369361	0.196721	1.08197	518.902	19826	67.3026	29739	67.3026	9893	67.1896
			Oncidium	Oncidium_hybrid	Oncidium_hybrid_cultivar	Orchidaceae_NC1849	NC1849	NC_014056	circular	chloroplast	complete	https://www.ncbi.nlm.nih.gov	146484	74	0.454012	0.399034	0.276699	0.426523	0.376582	0.193548	1.08065	519.339	20082	68.1716	30123	68.1716	10020	68.0522
				Oncidium_sphacelatum	Oncidium_sphacelatum	Orchidaceae_NC1850	NC1850	NC_028148	circular	plastid	complete	https://www.ncbi.nlm.nih.gov	147761	75	0.450915	0.396275	0.275177	0.423595	0.374122	0.190476	1.07937	594.952	23512	79.8153	35268	79.8153	11736	79.7066
			Cymbidium	Cymbidium_mannii	Cymbidium_mannii	Orchidaceae_NC1783	NC1783	NC_021433	circular	chloroplast	complete	https://www.ncbi.nlm.nih.gov	155308	78	0.453867	0.394612	0.273065	0.424239	0.373848	0.1875	1.07812	594.469	23836	80.9152	35754	80.9152	11898	80.8068
			-	Orchidaceae_RL0411	Orchidaceae_RL0411	Orchidaceae_RL0411	RL0411	-	-	-	-	-	156524	73	0.461309	0.397712	0.276675	0.42951	0.378565	0.253731	1.13636	558.455	23382	79.374	35073	79.374	11940	81.0921
			Cymbidium	Cymbidium_aloifolium	Cymbidium_aloifolium	Orchidaceae_NC1777	NC1777	NC_021429	circular	chloroplast	complete	https://www.ncbi.nlm.nih.gov	156904	78	0.453961	0.395063	0.273741	0.424512	0.374255	0.1875	1.07812	594.094	23842	80.9356	35763	80.9356	11901	80.8272
				Cymbidium_tracyanum	Cymbidium_tracyanum	Orchidaceae_NC1786	NC1786	NC_021432	circular	chloroplast	complete	https://www.ncbi.nlm.nih.gov	156286	78	0.453468	0.394921	0.274813	0.424195	0.374401	0.1875	1.07812	593.953	23832	80.9016	35748	80.9016	11896	80.7933
				Cymbidium_macrorhizon	Cymbidium_macrorhizon	Orchidaceae_NC1782	NC1782	NC_029713	circular	chloroplast	complete	https://www.ncbi.nlm.nih.gov	149850	75	0.455707	0.399126	0.275584	0.427416	0.376806	0.190476	1.08065	519.339	20158	68.4296	30237	68.4296	10059	68.317
			-	Orchidaceae_RL0548	Orchidaceae_RL0548	Orchidaceae_RL0548	RL0548	-	-	-	-	-	150097	49	0.456885	0.397987	0.275509	0.427436	0.376794	0.159091	1.08824	563.206	24314	82.5379	36471	82.5379	12128	82.3689
			Cymbidium	Cymbidium_lancifolium	Cymbidium_lancifolium	Orchidaceae_NC1781	NC1781	NC_029712	circular	chloroplast	complete	https://www.ncbi.nlm.nih.gov	149945	75	0.454646	0.397448	0.275655	0.426047	0.375917	0.190476	1.07937	597.286	23572	80.019	35358	80.019	11766	79.9104
				Cymbidium_goeringii	Cymbidium_goeringii	Orchidaceae_NC1779	NC1779	NC_028524	circular	chloroplast	complete	https://www.ncbi.nlm.nih.gov	157192	79	0.453596	0.39454	0.274939	0.424068	0.374358	0.1875	1.07937	570.524	22358	75.8979	33537	75.8979	11172	75.8761
				Cymbidium_faberi	Cymbidium_faberi	Orchidaceae_NC1778	NC1778	NC_027743	circular	chloroplast	complete	https://www.ncbi.nlm.nih.gov	157262	78	0.456468	0.398863	0.276907	0.427666	0.377413	0.1875	1.07937	518.905	20404	69.2647	30606	69.2647	10182	69.1524
			-	Orchidaceae_RL0671	Orchidaceae_RL0671	Orchidaceae_RL0671	RL0671	-	-	-	-	-	150578	72	0.457855	0.39764	0.277828	0.427747	0.377774	0.212121	1.11594	563.217	24702	83.855	37053	83.855	12323	83.6933
			Cymbidium	Cymbidium_sinense	Cymbidium_sinense	Orchidaceae_NC1784	NC1784	NC_021430	circular	chloroplast	complete	https://www.ncbi.nlm.nih.gov	155548	78	0.4544	0.397105	0.275682	0.425752	0.375729	0.1875	1.07812	594.094	23842	80.9356	35763	80.9356	11901	80.8272
				Cymbidium_kanran	Cymbidium_kanran	Orchidaceae_NC1780	NC1780	NC_029711	circular	chloroplast	complete	https://www.ncbi.nlm.nih.gov	150217	78	0.454037	0.395576	0.27572	0.424806	0.375111	0.181818	1.07576	589.227	24398	82.823	36597	82.823	12179	82.7153
				Cymbidium_tortisepalum	Cymbidium_tortisepalum	Orchidaceae_NC1785	NC1785	NC_021431	circular	chloroplast	complete	https://www.ncbi.nlm.nih.gov	155627	78	0.454925	0.397278	0.276291	0.426102	0.376165	0.1875	1.07812	594.094	23842	80.9356	35763	80.9356	11901	80.8272
			Oberonia	Oberonia_japonica	Oberonia_japonica	Orchidaceae_NC1848	NC1848	NC_035832	circular	chloroplast	complete	https://www.ncbi.nlm.nih.gov	142996	74	0.451087	0.394204	0.276234	0.422646	0.373842	0.193548	1.08065	602.71	23250	78.9259	34875	78.9259	11607	78.8305
			Dendrobium	Dendrobium_salaccense	Dendrobium_salaccense	Orchidaceae_NC1818	NC1818	NC_035332	linear	chloroplast	complete	https://www.ncbi.nlm.nih.gov	151104	72	0.452624	0.397601	0.279323	0.425113	0.376516	0.163934	1.06667	530.902	20144	68.3821	30216	68.3821	10049	68.2491
			-	Orchidaceae_RL1067	Orchidaceae_RL1067	Orchidaceae_RL1067	RL1067	-	-	-	-	-	153743	70	0.462677	0.400639	0.286636	0.431658	0.383317	0.171875	1.12121	568.273	23792	80.7658	35688	80.7658	11861	80.5556
			Dendrobium	Dendrobium_ellipsophyllum	Dendrobium_ellipsophyllum	Orchidaceae_NC1799	NC1799	NC_035340	linear	chloroplast	complete	https://www.ncbi.nlm.nih.gov	152026	72	0.453322	0.396616	0.284028	0.424969	0.377989	0.163934	1.06557	612.097	23616	80.1684	35424	80.1684	11785	80.0394
			Anoectochilus	Anoectochilus_roxburghii	Anoectochilus_roxburghii	Orchidaceae_NC1758	NC1758	KR779936	circular	chloroplast	complete	https://www.ncbi.nlm.nih.gov	156252	87	0.453132	0.396283	0.285429	0.424707	0.378281	0.194444	1.09722	632.708	28706	97.4472	43059	97.4472	14330	97.3241
			Dendrobium	Dendrobium_strongylanthum	Dendrobium_strongylanthum	Orchidaceae_NC1820	NC1820	NC_027691	circular	chloroplast	complete	https://www.ncbi.nlm.nih.gov	153059	77	0.454304	0.398324	0.285314	0.426314	0.379314	0.185185	1.08065	621.048	24170	82.049	36255	82.049	12062	81.9207
				Dendrobium_jenkinsii	Dendrobium_jenkinsii	Orchidaceae_NC1808	NC1808	NC_035337	linear	chloroplast	complete	https://www.ncbi.nlm.nih.gov	151717	72	0.453321	0.396667	0.283958	0.424994	0.377982	0.163934	1.06557	611.565	23614	80.1616	35421	80.1616	11784	80.0326
				Dendrobium_exile	Dendrobium_exile	Orchidaceae_NC1800	NC1800	NC_035343	linear	chloroplast	complete	https://www.ncbi.nlm.nih.gov	151294	72	0.453698	0.395871	0.285258	0.424785	0.378276	0.163934	1.06557	611.952	23620	80.182	35430	80.182	11787	80.053
				Dendrobium_spatella	Dendrobium_spatella	Orchidaceae_NC1819	NC1819	NC_035333	linear	chloroplast	complete	https://www.ncbi.nlm.nih.gov	151829	72	0.453505	0.395786	0.285981	0.424645	0.378424	0.163934	1.06557	612.339	23614	80.1616	35421	80.1616	11784	80.0326
				Dendrobium_parciflorum	Dendrobium_parciflorum	Orchidaceae_NC1814	NC1814	NC_035334	linear	chloroplast	complete	https://www.ncbi.nlm.nih.gov	150073	72	0.454784	0.396504	0.284788	0.425644	0.378692	0.163934	1.06557	612.048	23620	80.182	35430	80.182	11787	80.053
			-	Orchidaceae_RL0360	Orchidaceae_RL0360	Orchidaceae_RL0360	RL0360	-	-	-	-	-	153919	69	0.463652	0.400649	0.286155	0.43215	0.383485	0.142857	1.12121	568.773	23810	80.8269	35715	80.8269	11870	80.6167
			Dendrobium	Dendrobium_denneanum	Dendrobium_denneanum	Orchidaceae_NC1797	NC1797	NC_035324	linear	chloroplast	complete	https://www.ncbi.nlm.nih.gov	151565	72	0.454126	0.395879	0.28427	0.425003	0.378092	0.163934	1.06557	611.806	23622	80.1887	35433	80.1887	11788	80.0598
				Dendrobium_fimbriatum	Dendrobium_fimbriatum	Orchidaceae_NC1803	NC1803	NC_035342	linear	chloroplast	complete	https://www.ncbi.nlm.nih.gov	151673	72	0.453952	0.396012	0.284389	0.424982	0.378118	0.163934	1.06557	611.661	23620	80.182	35430	80.182	11787	80.053
			-	Orchidaceae_RL0400	Orchidaceae_RL0400	Orchidaceae_RL0400	RL0400	-	-	-	-	-	159682	75	0.464291	0.400677	0.287305	0.432484	0.384091	0.15942	1.10294	549.441	23746	80.6097	35619	80.6097	12123	82.335
			Dendrobium	Dendrobium_henryi	Dendrobium_henryi	Orchidaceae_NC1805	NC1805	NC_035335	linear	chloroplast	complete	https://www.ncbi.nlm.nih.gov	151850	72	0.453739	0.396174	0.283529	0.424956	0.377814	0.163934	1.06557	612.435	23620	80.182	35430	80.182	11787	80.053
				Dendrobium_lohohense	Dendrobium_lohohense	Orchidaceae_NC1810	NC1810	NC_035338	linear	chloroplast	complete	https://www.ncbi.nlm.nih.gov	151812	72	0.453673	0.396514	0.28422	0.425094	0.378136	0.163934	1.06557	611.371	23620	80.182	35430	80.182	11787	80.053
				Dendrobium_brymerianum	Dendrobium_brymerianum	Orchidaceae_NC1791	NC1791	NC_035323	linear	chloroplast	complete	https://www.ncbi.nlm.nih.gov	151830	72	0.45369	0.396542	0.284724	0.425116	0.378319	0.163934	1.06557	613.5	23624	80.1955	35436	80.1955	11790	80.0733
				Dendrobium_crepidatum	Dendrobium_crepidatum	Orchidaceae_NC1796	NC1796	NC_035331	linear	chloroplast	complete	https://www.ncbi.nlm.nih.gov	151717	72	0.454196	0.396444	0.283439	0.42532	0.378026	0.163934	1.06557	612	23620	80.182	35430	80.182	11788	80.0598
				Dendrobium_chrysanthum	Dendrobium_chrysanthum	Orchidaceae_NC1794	NC1794	NC_035336	linear	chloroplast	complete	https://www.ncbi.nlm.nih.gov	151790	72	0.454098	0.396025	0.284367	0.425061	0.378163	0.163934	1.06557	612.484	23614	80.1616	35421	80.1616	11784	80.0326
				Dendrobium_aphyllum	Dendrobium_aphyllum	Orchidaceae_NC1790	NC1790	NC_035322	linear	chloroplast	complete	https://www.ncbi.nlm.nih.gov	151524	72	0.454284	0.396404	0.28357	0.425344	0.378086	0.163934	1.06557	611.661	23620	80.182	35430	80.182	11787	80.053
				Dendrobium_loddigesii	Dendrobium_loddigesii	Orchidaceae_NC1809	NC1809	NC_036355	circular	chloroplast	complete	https://www.ncbi.nlm.nih.gov	152493	68	0.455138	0.398993	0.283244	0.427065	0.379125	0.140351	1.07018	619.345	22202	75.3683	33303	75.3683	11078	75.2377
				Dendrobium_parishii	Dendrobium_parishii	Orchidaceae_NC1815	NC1815	NC_035339	linear	chloroplast	complete	https://www.ncbi.nlm.nih.gov	151689	72	0.454128	0.395869	0.283601	0.424998	0.377866	0.163934	1.06557	611.952	23620	80.182	35430	80.182	11786	80.0462
				Dendrobium_primulinum	Dendrobium_primulinum	Orchidaceae_NC1817	NC1817	NC_035321	circular	chloroplast	complete	https://www.ncbi.nlm.nih.gov	150767	72	0.454062	0.396028	0.284684	0.425045	0.378258	0.163934	1.06557	611.565	23620	80.182	35430	80.182	11787	80.053
			-	Orchidaceae_RL0364	Orchidaceae_RL0364	Orchidaceae_RL0364	RL0364	-	-	-	-	-	152366	69	0.463088	0.400478	0.286433	0.431783	0.383333	0.190476	1.09231	561.877	23144	78.5661	34716	78.5661	11539	78.3686
			Dendrobium	Dendrobium_gratiosissimum	Dendrobium_gratiosissimum	Orchidaceae_NC1804	NC1804	NC_035327	linear	chloroplast	complete	https://www.ncbi.nlm.nih.gov	151829	72	0.453823	0.39635	0.285047	0.425086	0.378407	0.163934	1.06557	611.855	23616	80.1684	35424	80.1684	11785	80.0394
				Dendrobium_wardianum	Dendrobium_wardianum	Orchidaceae_NC1821	NC1821	NC_035329	linear	chloroplast	complete	https://www.ncbi.nlm.nih.gov	151788	71	0.454914	0.398841	0.282779	0.426878	0.378845	0.166667	1.06667	610.574	23156	78.6068	34734	78.6068	11555	78.4773
			-	Orchidaceae_RL0401	Orchidaceae_RL0401	Orchidaceae_RL0401	RL0401	-	-	-	-	-	149725	67	0.462283	0.401429	0.284417	0.431856	0.38271	0.147541	1.09375	549.516	22276	75.6195	33414	75.6195	11106	75.4279
			Dendrobium	Dendrobium_devonianum	Dendrobium_devonianum	Orchidaceae_NC1798	NC1798	NC_035325	linear	chloroplast	complete	https://www.ncbi.nlm.nih.gov	151945	72	0.453737	0.396533	0.283894	0.425135	0.378055	0.163934	1.06557	611.419	23614	80.1616	35421	80.1616	11784	80.0326
			-	Orchidaceae_RL0399	Orchidaceae_RL0399	Orchidaceae_RL0399	RL0399	-	-	-	-	-	151306	69	0.463406	0.400303	0.284089	0.431854	0.382599	0.126984	1.09231	562.338	23164	78.634	34746	78.634	11547	78.423
			Dendrobium	Dendrobium_pendulum	Dendrobium_pendulum	Orchidaceae_NC1816	NC1816	NC_029705	circular	chloroplast	complete	https://www.ncbi.nlm.nih.gov	153038	76	0.456766	0.398977	0.282476	0.427872	0.379406	0.222222	1.09524	613.905	24218	82.212	36327	82.212	12086	82.0837
				Dendrobium_falconeri	Dendrobium_falconeri	Orchidaceae_NC1801	NC1801	NC_035326	linear	chloroplast	complete	https://www.ncbi.nlm.nih.gov	151890	72	0.45394	0.396133	0.282401	0.425036	0.377491	0.163934	1.06557	611.565	23618	80.1752	35427	80.1752	11786	80.0462
			-	Orchidaceae_RL0359	Orchidaceae_RL0359	Orchidaceae_RL0359	RL0359	-	-	-	-	-	151768	68	0.462182	0.398141	0.282957	0.430161	0.381093	0.193548	1.11594	577.261	25330	85.9868	37995	85.9868	12610	85.6425
			Dendrobium	Dendrobium_candidum	Dendrobium_candidum	Orchidaceae_NC1792	NC1792	NC_035745	circular	plastid	complete	https://www.ncbi.nlm.nih.gov	152094	75	0.457203	0.399539	0.283553	0.428371	0.380098	0.206349	1.07937	616.571	24406	82.8502	36609	82.8502	12180	82.7221
				Dendrobium_catenatum	Dendrobium_catenatum	Orchidaceae_NC1793	NC1793	KX507360	circular	chloroplast	complete	https://www.ncbi.nlm.nih.gov	152185	77	0.457524	0.399976	0.28478	0.42875	0.38076	0.203125	1.09524	533.524	21120	71.6953	31680	71.6953	10537	71.5634
				Dendrobium_officinale	Dendrobium_officinale	Orchidaceae_NC1813	NC1813	NC_024019	circular	chloroplast	complete	https://www.ncbi.nlm.nih.gov	152221	76	0.457203	0.399531	0.283585	0.428367	0.380106	0.206349	1.09524	616.571	24406	82.8502	36609	82.8502	12180	82.7221
			-	Orchidaceae_RL0402	Orchidaceae_RL0402	Orchidaceae_RL0402	RL0402	-	-	-	-	-	153405	48	0.463056	0.401085	0.284732	0.43207	0.382958	0.139535	1.12308	562.108	23156	78.6068	34734	78.6068	11542	78.389
			Dendrobium	Dendrobium_nobile	Dendrobium_nobile	Orchidaceae_NC1812	NC1812	NC_029456	circular	chloroplast	complete	https://www.ncbi.nlm.nih.gov	153660	77	0.456665	0.398963	0.283224	0.427814	0.379617	0.222222	1.11111	612.857	24214	82.1984	36321	82.1984	12084	82.0701
				Dendrobium_hercoglossum	Dendrobium_hercoglossum	Orchidaceae_NC1806	NC1806	NC_035328	linear	chloroplast	complete	https://www.ncbi.nlm.nih.gov	151939	72	0.454229	0.396891	0.283358	0.42556	0.378159	0.163934	1.06557	611.71	23620	80.182	35430	80.182	11787	80.053
				Dendrobium_huoshanense	Dendrobium_huoshanense	Orchidaceae_NC1807	NC1807	NC_028430	circular	chloroplast	complete	https://www.ncbi.nlm.nih.gov	153188	76	0.456657	0.399293	0.283599	0.427975	0.379849	0.206349	1.09524	617.667	24408	82.8569	36612	82.8569	12181	82.7289
				Dendrobium_wilsonii	Dendrobium_wilsonii	Orchidaceae_NC1822	NC1822	NC_035330	linear	chloroplast	complete	https://www.ncbi.nlm.nih.gov	152080	72	0.454386	0.396681	0.28345	0.425534	0.378172	0.163934	1.06557	611.806	23618	80.1752	35427	80.1752	11786	80.0462
				Dendrobium_moniliforme	Dendrobium_moniliforme	Orchidaceae_NC1811	NC1811	NC_035154	linear	chloroplast	complete	https://www.ncbi.nlm.nih.gov	148778	73	0.454742	0.397722	0.285005	0.426232	0.379156	0.175	1.1	619.05	23206	78.7766	34809	78.7766	11580	78.6471
				Dendrobium_xichouense	Dendrobium_xichouense	Orchidaceae_NC1823	NC1823	NC_035341	linear	chloroplast	complete	https://www.ncbi.nlm.nih.gov	152052	72	0.454275	0.396331	0.283221	0.425303	0.377942	0.163934	1.06557	611.855	23620	80.182	35430	80.182	11787	80.053
				Dendrobium_fanjingshanense	Dendrobium_fanjingshanense	Orchidaceae_NC1802	NC1802	NC_035344	linear	chloroplast	complete	https://www.ncbi.nlm.nih.gov	152108	72	0.454395	0.396175	0.283022	0.425285	0.377864	0.163934	1.06557	611.806	23618	80.1752	35427	80.1752	11786	80.0462
	Arecales	Arecaceae	Eugeissona	Eugeissona_tristis	Eugeissona_tristis	Arecaceae_NC282	NC282	NC_029963	circular	plastid	complete	https://www.ncbi.nlm.nih.gov	155304	82	0.457701	0.398212	0.289969	0.427956	0.38196	0.188406	1.08696	623.696	27062	91.8664	40593	91.8664	13496	91.6599
			Eremospatha	Eremospatha_macrocarpa	Eremospatha_macrocarpa	Arecaceae_NC281	NC281	NC_029964	circular	plastid	complete	https://www.ncbi.nlm.nih.gov	154031	86	0.457438	0.396796	0.287526	0.427117	0.380587	0.194444	1.08333	637.375	28906	98.1261	43359	98.1261	14418	97.9218
			-	Arecaceae_RL1034	Arecaceae_RL1034	Arecaceae_RL1034	RL1034	-	-	-	-	-	156942	76	0.462872	0.399328	0.28752	0.4311	0.38324	0.144928	1.12676	572.958	25920	87.9897	38880	87.9897	12914	87.7071
			Salacca	Salacca_ramosiana	Salacca_ramosiana	Arecaceae_NC294	NC294	NC_029954	circular	plastid	complete	https://www.ncbi.nlm.nih.gov	157047	86	0.456166	0.39719	0.28641	0.426678	0.379922	0.194444	1.08333	637.542	28890	98.0718	43335	98.0718	14408	97.8538
			Metroxylon	Metroxylon_warburgii	Metroxylon_warburgii	Arecaceae_NC285	NC285	NC_029959	circular	plastid	complete	https://www.ncbi.nlm.nih.gov	157516	86	0.457532	0.395339	0.285474	0.426435	0.379448	0.197183	1.08451	644.704	28792	97.7392	43188	97.7392	14359	97.5211
			Pigafetta	Pigafetta_elata	Pigafetta_elata	Arecaceae_NC289	NC289	NC_029956	circular	plastid	complete	https://www.ncbi.nlm.nih.gov	157708	87	0.458878	0.396035	0.285756	0.427456	0.380223	0.197183	1.09859	583.479	26102	88.6075	39153	88.6075	13014	88.3863
			-	Arecaceae_RL1026	Arecaceae_RL1026	Arecaceae_RL1026	RL1026	-	-	-	-	-	157590	76	0.465871	0.400438	0.288745	0.433155	0.385018	0.130435	1.10294	567.088	24568	83.4001	36852	83.4001	12228	83.0481
				Arecaceae_RL1025	Arecaceae_RL1025	Arecaceae_RL1025	RL1025	-	-	-	-	-	157913	75	0.467398	0.400872	0.288875	0.434135	0.385715	0.132353	1.13433	553.746	23618	80.1752	35427	80.1752	12048	81.8256
			Nypa	Nypa_fruticans	Nypa_fruticans	Arecaceae_NC286	NC286	NC_029958	circular	plastid	complete	https://www.ncbi.nlm.nih.gov	158391	86	0.455808	0.398716	0.282543	0.427262	0.379022	0.194444	1.08451	634.648	28418	96.4695	42627	96.4695	14174	96.2646
			Tahina	Tahina_spectabilis	Tahina_spectabilis	Arecaceae_NC297	NC297	NC_029952	circular	plastid	complete	https://www.ncbi.nlm.nih.gov	126251	79	0.455345	0.394987	0.286995	0.425166	0.379109	0.197183	1	648.514	28586	97.0399	42879	97.0399	14258	96.8351
			Chuniophoenix	Chuniophoenix_nana	Chuniophoenix_nana	Arecaceae_NC276	NC276	NC_029966	circular	plastid	complete	https://www.ncbi.nlm.nih.gov	153806	86	0.454404	0.396665	0.285408	0.425535	0.378826	0.194444	1.08333	637.417	28886	98.0583	43329	98.0583	14423	97.9557
			-	Arecaceae_RL1058	Arecaceae_RL1058	Arecaceae_RL1058	RL1058	-	-	-	-	-	159129	75	0.465943	0.40072	0.289344	0.433332	0.385336	0.132353	1.10448	550.746	23618	80.1752	35427	80.1752	11984	81.3909
				Arecaceae_RL1014	Arecaceae_RL1014	Arecaceae_RL1014	RL1014	-	-	-	-	-	155330	75	0.461929	0.398664	0.287064	0.430297	0.382553	0.132353	1.11268	581.07	26266	89.1642	39399	89.1642	13087	88.8821
				Arecaceae_RL0179	Arecaceae_RL0179	Arecaceae_RL0179	RL0179	-	-	-	-	-	160070	74	0.46701	0.400255	0.291118	0.433633	0.386128	0.134328	1.13433	553.836	23640	80.2498	35460	80.2498	12059	81.9003
			Caryota	Caryota_mitis	Caryota_mitis	Arecaceae_NC274	NC274	NC_029948	circular	plastid	complete	https://www.ncbi.nlm.nih.gov	159819	86	0.455421	0.39608	0.287242	0.425751	0.379581	0.194444	1.08333	636.458	28896	98.0922	43344	98.0922	14414	97.8946
			Arenga	Arenga_caudata	Arenga_caudata	Arecaceae_NC270	NC270	NC_029971	circular	plastid	complete	https://www.ncbi.nlm.nih.gov	159744	86	0.455169	0.394557	0.287241	0.424863	0.378989	0.197183	1.08451	642.296	28732	97.5355	43098	97.5355	14331	97.3309
			-	Arecaceae_RL1059	Arecaceae_RL1059	Arecaceae_RL1059	RL1059	-	-	-	-	-	159381	75	0.465007	0.399838	0.28872	0.432423	0.384522	0.132353	1.10448	553.567	23616	80.1684	35424	80.1684	12046	81.812
			Wallichia	Wallichia_densiflora	Wallichia_densiflora	Arecaceae_NC300	NC300	NC_029949	circular	plastid	complete	https://www.ncbi.nlm.nih.gov	159717	85	0.454348	0.394902	0.286397	0.424625	0.378549	0.194444	1.06944	637.792	28892	98.0786	43338	98.0786	14411	97.8742
			-	Arecaceae_RL1027	Arecaceae_RL1027	Arecaceae_RL1027	RL1027	-	-	-	-	-	159982	75	0.464918	0.39903	0.28899	0.431974	0.384313	0.132353	1.13433	553.522	23612	80.1548	35418	80.1548	12044	81.7984
			Corypha	Corypha_lecomtei	Corypha_lecomtei	Arecaceae_NC279	NC279	NC_029965	circular	plastid	complete	https://www.ncbi.nlm.nih.gov	154342	86	0.455446	0.395887	0.287126	0.425666	0.379486	0.194444	1.08333	635.917	28886	98.0583	43329	98.0583	14408	97.8538
			Bismarckia	Bismarckia_nobilis	Bismarckia_nobilis	Arecaceae_NC271	NC271	NC_020366	circular	plastid	complete	https://www.ncbi.nlm.nih.gov	158210	86	0.455912	0.395865	0.286952	0.425889	0.379576	0.194444	1.08333	635.25	28868	97.9971	43302	97.9971	14392	97.7452
			Borassodendron	Borassodendron_machadonis	Borassodendron_machadonis	Arecaceae_NC272	NC272	NC_029969	circular	plastid	complete	https://www.ncbi.nlm.nih.gov	158144	86	0.455537	0.396238	0.288302	0.425887	0.380025	0.194444	1.08333	636.417	28886	98.0583	43329	98.0583	14408	97.8538
			Lodoicea	Lodoicea_maldivica	Lodoicea_maldivica	Arecaceae_NC284	NC284	NC_029960	circular	plastid	complete	https://www.ncbi.nlm.nih.gov	159010	86	0.455473	0.396463	0.287487	0.425968	0.379808	0.194444	1.08333	636.375	28890	98.0718	43335	98.0718	14410	97.8674
			Sabal	Sabal_domingensis	Sabal_domingensis	Arecaceae_NC293	NC293	NC_026444	circular	plastid	complete	https://www.ncbi.nlm.nih.gov	157835	86	0.455551	0.396719	0.287141	0.426135	0.379804	0.194444	1.08333	637.667	28928	98.2008	43392	98.2008	14427	97.9829
			Trithrinax	Trithrinax_brasiliensis	Trithrinax_brasiliensis	Arecaceae_NC298	NC298	NC_029951	circular	plastid	complete	https://www.ncbi.nlm.nih.gov	158487	87	0.456339	0.3974	0.286472	0.426869	0.38007	0.194444	1.09722	577.458	26230	89.042	39345	89.042	13078	88.821
			Leucothrinax	Leucothrinax_morrisii	Leucothrinax_morrisii	Arecaceae_NC283	NC283	NC_029961	circular	plastid	complete	https://www.ncbi.nlm.nih.gov	158452	86	0.455708	0.396821	0.286432	0.426264	0.379654	0.194444	1.08333	638.292	28934	98.2212	43401	98.2212	14430	98.0033
			-	Arecaceae_RL0136	Arecaceae_RL0136	Arecaceae_RL0136	RL0136	-	-	-	-	-	158229	76	0.463974	0.400763	0.288948	0.432368	0.384561	0.130435	1.13043	561.043	24674	83.7599	37011	83.7599	12280	83.4012
			Phoenix	Phoenix_dactylifera	Phoenix_dactylifera	Arecaceae_NC287	NC287	NC_013991	circular	chloroplast	complete	https://www.ncbi.nlm.nih.gov	158462	95	0.456289	0.397256	0.287303	0.426773	0.380283	0.162037	1.18056	636.708	28916	98.1601	43374	98.1601	14421	97.9421
			Colpothrinax	Colpothrinax_cookii	Colpothrinax_cookii	Arecaceae_NC278	NC278	NC_028026	circular	plastid	complete	https://www.ncbi.nlm.nih.gov	157867	86	0.455384	0.39647	0.2854	0.425927	0.379085	0.194444	1.08333	637.875	28930	98.2076	43395	98.2076	14428	97.9897
			Pritchardia	Pritchardia_thurstonii	Pritchardia_thurstonii	Arecaceae_NC291	NC291	NC_029955	circular	plastid	complete	https://www.ncbi.nlm.nih.gov	157909	86	0.454662	0.3958	0.286824	0.425231	0.379095	0.194444	1.08333	638.792	28934	98.2212	43401	98.2212	14430	98.0033
			Washingtonia	Washingtonia_robusta	Washingtonia_robusta	Arecaceae_NC301	NC301	NC_029974	circular	plastid	complete	https://www.ncbi.nlm.nih.gov	157866	86	0.455294	0.396733	0.287043	0.426014	0.37969	0.180556	1.08333	636.708	28918	98.1669	43377	98.1669	14422	97.9489
			Brahea	Brahea_brandegeei	Brahea_brandegeei	Arecaceae_NC273	NC273	NC_029968	circular	plastid	complete	https://www.ncbi.nlm.nih.gov	158733	86	0.454794	0.396185	0.286157	0.42549	0.379046	0.194444	1.08333	634.583	28810	97.8003	43215	97.8003	14368	97.5822
			-	Arecaceae_RL0045	Arecaceae_RL0045	Arecaceae_RL0045	RL0045	-	-	-	-	-	158516	75	0.462924	0.400402	0.288358	0.431663	0.383895	0.132353	1.10606	568.091	23758	80.6504	35637	80.6504	12131	82.3893
			Chamaerops	Chamaerops_humilis	Chamaerops_humilis	Arecaceae_NC275	NC275	NC_029967	circular	plastid	complete	https://www.ncbi.nlm.nih.gov	158653	86	0.455019	0.396543	0.285219	0.425781	0.378927	0.194444	1.08333	638.042	28930	98.2076	43395	98.2076	14428	97.9897
			-	Arecaceae_RL0154	Arecaceae_RL0154	Arecaceae_RL0154	RL0154	-	-	-	-	-	157084	76	0.462194	0.39956	0.286562	0.430877	0.382772	0.115942	1.09859	571.479	25856	87.7724	38784	87.7724	12881	87.483
			Acoelorraphe	Acoelorraphe_wrightii	Acoelorraphe_wrightii	Arecaceae_NC267	NC267	NC_029973	circular	plastid	complete	https://www.ncbi.nlm.nih.gov	158503	86	0.454905	0.396859	0.286386	0.425882	0.379383	0.194444	1.08333	636.75	28916	98.1601	43374	98.1601	14421	97.9421
			Serenoa	Serenoa_repens	Serenoa_repens	Arecaceae_NC295	NC295	NC_029953	circular	plastid	complete	https://www.ncbi.nlm.nih.gov	158952	86	0.455341	0.396682	0.287052	0.426011	0.379692	0.194444	1.08333	635.792	28902	98.1126	43353	98.1126	14407	97.8471
			Phytelephas	Phytelephas_aequatorialis	Phytelephas_aequatorialis	Arecaceae_NC288	NC288	NC_029957	circular	plastid	complete	https://www.ncbi.nlm.nih.gov	159075	86	0.455704	0.396957	0.285433	0.42633	0.379364	0.194444	1.08333	637.625	28928	98.2008	43392	98.2008	14429	97.9965
			Pseudophoenix	Pseudophoenix_vinifera	Pseudophoenix_vinifera	Arecaceae_NC292	NC292	NC_020364	circular	plastid	complete	https://www.ncbi.nlm.nih.gov	157829	86	0.456193	0.396495	0.284558	0.426344	0.379082	0.194444	1.08333	635.417	28892	98.0786	43338	98.0786	14404	97.8267
			Podococcus	Podococcus_barteri	Podococcus_barteri	Arecaceae_NC290	NC290	NC_027276	circular	chloroplast	complete	https://www.ncbi.nlm.nih.gov	157688	90	0.45381	0.399237	0.294234	0.426523	0.382427	0.197183	1.1	562.071	24714	83.8957	37071	83.8957	12322	83.6865
			Syagrus	Syagrus_coronata	Syagrus_coronata	Arecaceae_NC296	NC296	NC_029241	circular	chloroplast	complete	https://www.ncbi.nlm.nih.gov	155053	84	0.455919	0.397352	0.287038	0.426635	0.380103	0.194444	1.05556	634.917	28800	97.7663	43200	97.7663	14365	97.5618
			Cocos	Cocos_nucifera	Cocos_nucifera	Arecaceae_NC277	NC277	NC_022417	circular	chloroplast	complete	https://www.ncbi.nlm.nih.gov	154731	85	0.455737	0.39737	0.285748	0.426553	0.379618	0.194444	1.06944	635.75	28862	97.9768	43293	97.9768	14396	97.7723
			Acrocomia	Acrocomia_aculeata	Acrocomia_aculeata	Arecaceae_NC268	NC268	MG020488	circular	chloroplast	complete	https://www.ncbi.nlm.nih.gov	155829	86	0.455044	0.397313	0.285011	0.426179	0.379123	0.194444	1.08333	635.583	28842	97.9089	43263	97.9089	14386	97.7044
			Elaeis	Elaeis_guineensis	Elaeis_guineensis	Arecaceae_NC280	NC280	NC_017602	circular	chloroplast	complete	https://www.ncbi.nlm.nih.gov	156973	86	0.455395	0.396887	0.286257	0.426141	0.379513	0.194444	1.08333	635.625	28838	97.8953	43257	97.8953	14384	97.6908
			-	Arecaceae_RL0881	Arecaceae_RL0881	Arecaceae_RL0881	RL0881	-	-	-	-	-	156995	48	0.46622	0.401181	0.2891	0.433701	0.3855	0.162791	1.10448	553.567	23616	80.1684	35424	80.1684	12046	81.812
				Arecaceae_RL1062	Arecaceae_RL1062	Arecaceae_RL1062	RL1062	-	-	-	-	-	157676	75	0.466186	0.400957	0.287509	0.433572	0.384884	0.132353	1.13433	553.299	23602	80.1209	35403	80.1209	12039	81.7645
				Arecaceae_RL0586	Arecaceae_RL0586	Arecaceae_RL0586	RL0586	-	-	-	-	-	155513	52	0.466594	0.401844	0.2881	0.434219	0.385513	0.148936	1.10448	553.343	23604	80.1276	35406	80.1276	12040	81.7713
			Areca	Areca_vestiaria	Areca_vestiaria	Arecaceae_NC269	NC269	NC_029972	circular	plastid	complete	https://www.ncbi.nlm.nih.gov	130917	79	0.45497	0.397619	0.286719	0.426294	0.379769	0.194444	1	634.875	28774	97.6781	43161	97.6781	14352	97.4735
			-	Arecaceae_RL0883	Arecaceae_RL0883	Arecaceae_RL0883	RL0883	-	-	-	-	-	157298	75	0.461909	0.400406	0.287993	0.431158	0.383436	0.147059	1.09859	571.479	25848	87.7453	38772	87.7453	12878	87.4626
				Arecaceae_RL0145	Arecaceae_RL0145	Arecaceae_RL0145	RL0145	-	-	-	-	-	158640	76	0.463456	0.402311	0.288337	0.432884	0.384701	0.130435	1.10145	559.609	24610	83.5427	36915	83.5427	12248	83.1839
			Veitchia	Veitchia_arecina	Veitchia_arecina	Arecaceae_NC299	NC299	NC_029950	circular	plastid	complete	https://www.ncbi.nlm.nih.gov	157170	86	0.455282	0.397053	0.286332	0.426167	0.379555	0.194444	1.08333	636.5	28812	97.807	43218	97.807	14371	97.6026
			-	Arecaceae_RL1061	Arecaceae_RL1061	Arecaceae_RL1061	RL1061	-	-	-	-	-	159196	76	0.464969	0.400989	0.288867	0.432979	0.384941	0.130435	1.10294	565.5	24488	83.1285	36732	83.1285	12187	82.7696
		Dasypogonaceae	Kingia	Kingia_australis	Kingia_australis	Dasypogonaceae_NC1027	NC1027	JX051651	linear	chloroplast	partial_genome	https://www.ncbi.nlm.nih.gov	159778	86	0.457193	0.397455	0.287492	0.427324	0.380713	0.194444	1.08333	634.333	28894	98.0854	43341	98.0854	14412	97.881
			Baxteria	Baxteria_australis	Baxteria_australis	Dasypogonaceae_NC1026	NC1026	NC_029970	circular	plastid	complete	https://www.ncbi.nlm.nih.gov	158858	86	0.458666	0.397553	0.284212	0.42811	0.380144	0.194444	1.08333	634.917	28910	98.1397	43365	98.1397	14420	97.9353
	Commelinales	Pontederiaceae	-	Pontederiaceae_RL0554	Pontederiaceae_RL0554	Pontederiaceae_RL0554	RL0554	-	-	-	-	-	156519	49	0.464718	0.397863	0.274958	0.43129	0.37918	0.181818	1.08451	576	26026	88.3495	39039	88.3495	12965	88.0535
				Pontederiaceae_RL0915	Pontederiaceae_RL0915	Pontederiaceae_RL0915	RL0915	-	-	-	-	-	158310	75	0.465535	0.397497	0.273832	0.431516	0.378955	0.176471	1.09859	580.225	26206	88.9606	39309	88.9606	13055	88.6648
		Hanguanaceae	Hanguana	Hanguana_malayana	Hanguana_malayana	Hanguanaceae_NC1349	NC1349	NC_029962	circular	plastid	complete	https://www.ncbi.nlm.nih.gov	163231	86	0.455986	0.394217	0.286889	0.425101	0.37903	0.194444	1.08333	635.542	28866	97.9904	43299	97.9904	14398	97.7859
		Commelinaceae	-	Commelinaceae_RL0261	Commelinaceae_RL0261	Commelinaceae_RL0261	RL0261	-	-	-	-	-	159693	74	0.454966	0.394069	0.276466	0.424518	0.375167	0.208955	1.12676	562.31	25388	86.1837	38082	86.1837	12768	86.7156
				Commelinaceae_RL0494	Commelinaceae_RL0494	Commelinaceae_RL0494	RL0494	-	-	-	-	-	157989	75	0.460824	0.396024	0.291331	0.428424	0.382726	0.147059	1.09859	564.211	25680	87.175	38520	87.175	12838	87.191
	Zingiberales	Heliconiaceae	Heliconia	Heliconia_collinsiana	Heliconia_collinsiana	Heliconiaceae_NC1350	NC1350	NC_020362	circular	plastid	complete	https://www.ncbi.nlm.nih.gov	161907	85	0.463194	0.39698	0.292508	0.430087	0.384227	0.194444	1.06944	631.875	28738	97.5558	43107	97.5558	14345	97.426
		Musaceae	Musella	Musella_lasiocarpa	Musella_lasiocarpa	Musaceae_NC1659	NC1659	NC_035637	circular	chloroplast	complete	https://www.ncbi.nlm.nih.gov	169178	87	0.460165	0.396301	0.290384	0.428233	0.382283	0.194444	1.11268	627.972	27828	94.4667	41742	94.4667	14174	96.2646
			Musa	Musa_acuminata	Musa_acuminata_subsp._malaccensis	Musaceae_NC1655	NC1655	HF677508	circular	chloroplast	complete	https://www.ncbi.nlm.nih.gov	169972	86	0.459753	0.396318	0.288952	0.428035	0.381674	0.157143	1.12857	648	28076	95.3086	42114	95.3086	14004	95.11
				Musa_itinerans	Musa_itinerans	Musaceae_NC1657	NC1657	NC_035723	circular	chloroplast	complete	https://www.ncbi.nlm.nih.gov	168985	88	0.458783	0.393973	0.288894	0.426378	0.38055	0.183099	1.12676	633.718	28046	95.2067	42069	95.2067	13990	95.0149
				Musa_textilis	Musa_textilis	Musaceae_NC1658	NC1658	NC_022926	circular	plastid	complete	https://www.ncbi.nlm.nih.gov	161347	86	0.460146	0.395685	0.289128	0.427915	0.381653	0.194444	1.08333	640.208	28768	97.6577	43152	97.6577	14350	97.4599
				Musa_balbisiana	Musa_balbisiana	Musaceae_NC1656	NC1656	NC_028439	circular	chloroplast	complete	https://www.ncbi.nlm.nih.gov	169503	89	0.460087	0.39566	0.28899	0.427873	0.381579	0.194444	1.125	640.958	28796	97.7527	43194	97.7527	14363	97.5482
		Strelitziaceae	Ravenala	Ravenala_madagascariensis	Ravenala_madagascariensis	Strelitziaceae_NC2782	NC2782	NC_022927	circular	plastid	complete	https://www.ncbi.nlm.nih.gov	166170	83	0.45805	0.394706	0.292151	0.426378	0.381635	0.2	1.07143	635.571	27474	93.265	41211	93.265	13997	95.0625
		Marantaceae	-	Marantaceae_RL0933	Marantaceae_RL0933	Marantaceae_RL0933	RL0933	-	-	-	-	-	171625	76	0.465095	0.395721	0.290189	0.430408	0.383668	0.304348	1.15714	585.171	26012	88.302	39018	88.302	12973	88.1079
		Zingiberaceae	Curcuma	Curcuma_roscoeana	Curcuma_roscoeana	Zingiberaceae_NC2908	NC2908	NC_022928	circular	plastid	complete	https://www.ncbi.nlm.nih.gov	159512	86	0.45506	0.390137	0.27504	0.422599	0.373413	0.194444	1.08333	635.542	28682	97.3657	43023	97.3657	14326	97.2969
				Curcuma_flaviflora	Curcuma_flaviflora	Zingiberaceae_NC2907	NC2907	NC_028729	circular	chloroplast	complete	https://www.ncbi.nlm.nih.gov	160478	86	0.456519	0.390655	0.274834	0.423587	0.374003	0.197183	1.08451	641.07	28546	96.9041	42819	96.9041	14251	96.7876
			-	Zingiberaceae_RL0649	Zingiberaceae_RL0649	Zingiberaceae_RL0649	RL0649	-	-	-	-	-	162461	75	0.458464	0.394448	0.27223	0.426456	0.375047	0.132353	1.12676	579.507	26076	88.5192	39114	88.5192	13017	88.4067
			Zingiber	Zingiber_spectabile	Zingiber_spectabile	Zingiberaceae_NC2909	NC2909	NC_020363	circular	plastid	complete	https://www.ncbi.nlm.nih.gov	155890	85	0.452791	0.389195	0.272306	0.420993	0.371431	0.194444	1.06944	635.667	28618	97.1485	42927	97.1485	14308	97.1747
			-	Zingiberaceae_RL0657	Zingiberaceae_RL0657	Zingiberaceae_RL0657	RL0657	-	-	-	-	-	161233	75	0.461842	0.393407	0.273362	0.427625	0.376204	0.132353	1.11268	631.014	28356	96.2591	42534	96.2591	14150	96.1016
				Zingiberaceae_RL0727	Zingiberaceae_RL0727	Zingiberaceae_RL0727	RL0727	-	-	-	-	-	162509	75	0.462201	0.395087	0.270127	0.428644	0.375805	0.161765	1.08451	580.859	26182	88.8791	39273	88.8791	13063	88.7191
				Zingiberaceae_RL0124	Zingiberaceae_RL0124	Zingiberaceae_RL0124	RL0124	-	-	-	-	-	161325	75	0.461352	0.395597	0.272025	0.428474	0.376324	0.132353	1.12676	568.901	25670	87.141	38505	87.141	12805	86.9669
				Zingiberaceae_RL0080	Zingiberaceae_RL0080	Zingiberaceae_RL0080	RL0080	-	-	-	-	-	161854	75	0.461119	0.394242	0.271556	0.427681	0.375639	0.147059	1.12676	580.859	26180	88.8723	39270	88.8723	13062	88.7123
				Zingiberaceae_RL0506	Zingiberaceae_RL0506	Zingiberaceae_RL0506	RL0506	-	-	-	-	-	161630	75	0.461053	0.394867	0.271959	0.42796	0.37596	0.147059	1.12676	569.07	25672	87.1478	38508	87.1478	12808	86.9872
				Zingiberaceae_RL0581	Zingiberaceae_RL0581	Zingiberaceae_RL0581	RL0581	-	-	-	-	-	161472	75	0.459947	0.395038	0.274071	0.427493	0.376352	0.147059	1.09859	569.07	25672	87.1478	38508	87.1478	12808	86.9872
				Zingiberaceae_RL0117	Zingiberaceae_RL0117	Zingiberaceae_RL0117	RL0117	-	-	-	-	-	161601	75	0.459947	0.395038	0.273918	0.427493	0.376301	0.132353	1.09859	569.07	25672	87.1478	38508	87.1478	12808	86.9872
			Amomum	Amomum_compactum	Amomum_compactum	Zingiberaceae_NC2905	NC2905	NC_036992	circular	chloroplast	complete	https://www.ncbi.nlm.nih.gov	163553	87	0.454455	0.391322	0.272737	0.422888	0.372838	0.180556	1.09722	614.958	27764	94.2494	41646	94.2494	13870	94.1999
				Amomum_krervanh	Amomum_krervanh	Zingiberaceae_NC2906	NC2906	NC_036935	circular	chloroplast	complete	https://www.ncbi.nlm.nih.gov	162766	87	0.454557	0.391591	0.272974	0.423074	0.37304	0.180556	1.09722	616.458	27760	94.2359	41640	94.2359	13880	94.2679
	Poales	Bromeliaceae	Tillandsia	Tillandsia_usneoides	Tillandsia_usneoides	Bromeliaceae_NC711	NC711	KY293680	circular	chloroplast	complete	https://www.ncbi.nlm.nih.gov	159657	86	0.459129	0.395932	0.284189	0.427531	0.37975	0.194444	1.08333	634.5	28918	98.1669	43377	98.1669	14427	97.9829
		Typhaceae	-	Typhaceae_RL0375	Typhaceae_RL0375	Typhaceae_RL0375	RL0375	-	-	-	-	-	162669	76	0.466939	0.399787	0.287193	0.433363	0.38464	0.144928	1.12676	570.254	25788	87.5416	38682	87.5416	12847	87.2521
		Bromeliaceae	Ananas	Ananas_comosus	Ananas_comosus	Bromeliaceae_NC710	NC710	NC_026220	circular	chloroplast	complete	https://www.ncbi.nlm.nih.gov	159636	85	0.46022	0.396901	0.287416	0.42856	0.381512	0.180556	1.06944	637.208	28932	98.2144	43398	98.2144	14431	98.0101
		Typhaceae	Typha	Typha_latifolia	Typha_latifolia	Typhaceae_NC2869	NC2869	NC_013823	circular	chloroplast	complete	https://www.ncbi.nlm.nih.gov	161572	86	0.46111	0.397885	0.278228	0.429498	0.379075	0.194444	1.08333	634.125	28866	97.9904	43299	97.9904	14400	97.7995
		Juncaceae	-	Juncaceae_RL0368	Juncaceae_RL0368	Juncaceae_RL0368	RL0368	-	-	-	-	-	161499	50	0.443979	0.388812	0.235176	0.416395	0.355989	0.155556	1.09434	495.509	16836	57.1526	25254	57.1526	8439	57.3146
		Cyperaceae	Hypolytrum	Hypolytrum_nemorum	Hypolytrum_nemorum	Cyperaceae_NC1021	NC1021	NC_036036	circular	chloroplast	complete	https://www.ncbi.nlm.nih.gov	180648	89	0.44522	0.382519	0.247979	0.41387	0.358573	0.202899	1.17391	640.304	26892	91.2893	40338	91.2893	13682	92.9231
			Carex	Carex_siderosticta	Carex_siderosticta	Cyperaceae_NC1020	NC1020	NC_027250	circular	plastid	complete	https://www.ncbi.nlm.nih.gov	195251	82	0.437598	0.385197	0.238036	0.411397	0.35361	0.1875	1.15625	557.297	22706	77.0792	34059	77.0792	11398	77.411
				Carex_neurocarpa	Carex_neurocarpa	Cyperaceae_NC1019	NC1019	NC_036037	circular	chloroplast	complete	https://www.ncbi.nlm.nih.gov	181397	81	0.435127	0.383782	0.230637	0.409455	0.349849	0.184615	1.14062	567.141	23010	78.1112	34515	78.1112	11550	78.4434
			-	Cyperaceae_RL0534	Cyperaceae_RL0534	Cyperaceae_RL0534	RL0534	-	-	-	-	-	182302	64	0.442873	0.385012	0.236824	0.413943	0.354904	0.172414	1.13846	545.354	22786	77.3508	34178	77.3485	11419	77.5537
				Cyperaceae_RL0635	Cyperaceae_RL0635	Cyperaceae_RL0635	RL0635	-	-	-	-	-	183602	45	0.445094	0.384504	0.231504	0.414799	0.353701	0.075	1.15152	535.955	22762	77.2693	34143	77.2693	11413	77.5129
				Cyperaceae_RL0568	Cyperaceae_RL0568	Cyperaceae_RL0568	RL0568	-	-	-	-	-	182646	66	0.448499	0.38713	0.232094	0.417814	0.355908	0.133333	1.18462	538.662	22540	76.5157	33810	76.5157	11309	76.8066
				Cyperaceae_RL0553	Cyperaceae_RL0553	Cyperaceae_RL0553	RL0553	-	-	-	-	-	182675	45	0.444474	0.388483	0.228236	0.416479	0.353731	0.125	1.15385	541.846	22692	77.0317	34038	77.0317	11384	77.3159
				Cyperaceae_RL0425	Cyperaceae_RL0425	Cyperaceae_RL0425	RL0425	-	-	-	-	-	182151	65	0.447507	0.387651	0.231477	0.417579	0.355545	0.186441	1.18182	542.227	23042	78.2198	34563	78.2198	11560	78.5113
				Cyperaceae_RL0472	Cyperaceae_RL0472	Cyperaceae_RL0472	RL0472	-	-	-	-	-	182139	65	0.44657	0.387665	0.230255	0.417117	0.35483	0.135593	1.15625	546.469	22584	76.6651	33876	76.6651	11326	76.922
		Joinvilleaceae	Joinvillea	Joinvillea_ascendens	Joinvillea_ascendens	Joinvilleaceae_NC1368	NC1368	NC_031427	circular	chloroplast	complete	https://www.ncbi.nlm.nih.gov	149327	78	0.462524	0.398656	0.290465	0.43059	0.383881	0.19697	1.09091	570.182	23654	80.2974	35481	80.2974	12084	82.0701
		Poaceae	Streptochaeta	Streptochaeta_spicata	Streptochaeta_spicata	Poaceae_NC2430	NC2430	NC_033862	circular	chloroplast	complete	https://www.ncbi.nlm.nih.gov	148617	83	0.458402	0.397336	0.296169	0.427869	0.383969	0.171429	1.08696	559.217	24164	82.0287	36246	82.0287	12337	83.7884
			Anomochloa	Anomochloa_marantoidea	Anomochloa_marantoidea	Poaceae_NC2097	NC2097	NC_014062	circular	chloroplast	complete	https://www.ncbi.nlm.nih.gov	138412	85	0.4586	0.394018	0.294002	0.426309	0.382207	0.15942	1.07246	562.304	24194	82.1305	36291	82.1305	12344	83.8359
			Leptaspis	Leptaspis_banksii	Leptaspis_banksii	Poaceae_NC2262	NC2262	NC_033863	circular	chloroplast	complete	https://www.ncbi.nlm.nih.gov	141810	75	0.463357	0.398701	0.296808	0.431029	0.386288	0.180328	1.11475	605.213	23104	78.4303	34656	78.4303	11808	80.1956
				Leptaspis_zeylanica	Leptaspis_zeylanica	Poaceae_NC2263	NC2263	NC_033864	circular	chloroplast	complete	https://www.ncbi.nlm.nih.gov	141946	75	0.462207	0.398241	0.295718	0.430224	0.385388	0.180328	1.11475	606.885	23104	78.4303	34656	78.4303	11808	80.1956
			Puelia	Puelia_olyriformis	Puelia_olyriformis	Poaceae_NC2375	NC2375	NC_023449	circular	chloroplast	complete	https://www.ncbi.nlm.nih.gov	140344	86	0.45998	0.395753	0.303447	0.427867	0.386393	0.171429	1.1	556.586	24404	82.8434	36606	82.8434	12458	84.6102
			Streptogyna	Streptogyna_americana	Streptogyna_americana	Poaceae_NC2431	NC2431	NC_036683	circular	chloroplast	complete	https://www.ncbi.nlm.nih.gov	140761	81	0.461768	0.395117	0.301104	0.428443	0.385996	0.102941	1.07463	555.794	23468	79.666	35202	79.666	11990	81.4317
			Ehrharta	Ehrharta_bulbosa	Ehrharta_bulbosa	Poaceae_NC2186	NC2186	NC_036715	circular	chloroplast	complete	https://www.ncbi.nlm.nih.gov	135137	83	0.457835	0.3966	0.299492	0.427217	0.384642	0.171429	1.10145	562.826	24378	82.7551	36567	82.7551	12445	84.5219
			Humbertochloa	Humbertochloa_bambusiuscula	Humbertochloa_bambusiuscula	Poaceae_NC2242	NC2242	NC_036691	circular	chloroplast	complete	https://www.ncbi.nlm.nih.gov	137797	83	0.461291	0.395069	0.299533	0.42818	0.385298	0.171429	1.1	558.086	24526	83.2575	36789	83.2575	12518	85.0177
			Phyllorachis	Phyllorachis_sagittata	Phyllorachis_sagittata	Poaceae_NC2352	NC2352	NC_036698	circular	chloroplast	complete	https://www.ncbi.nlm.nih.gov	137864	88	0.459961	0.395224	0.299409	0.427593	0.384865	0.161765	1.10448	565.567	23658	80.311	35487	80.311	12085	82.0769
			Chikusichloa	Chikusichloa_aquatica	Chikusichloa_aquatica	Poaceae_NC2146	NC2146	NC_027184	circular	chloroplast	complete	https://www.ncbi.nlm.nih.gov	136563	83	0.463315	0.39578	0.30159	0.429547	0.386895	0.171429	1.1	558.129	24536	83.2915	36804	83.2915	12524	85.0584
			Rhynchoryza	Rhynchoryza_subulata	Rhynchoryza_subulata	Poaceae_NC2378	NC2378	NC_016718	circular	plastid	complete	https://www.ncbi.nlm.nih.gov	136303	83	0.462423	0.396278	0.300585	0.42935	0.386428	0.171429	1.1	558.429	24552	83.3458	36828	83.3458	12532	85.1127
			Zizania	Zizania_aquatica	Zizania_aquatica	Poaceae_NC2478	NC2478	NC_026967	circular	plastid	complete	https://www.ncbi.nlm.nih.gov	136364	84	0.460844	0.397007	0.300816	0.428925	0.386222	0.171429	1.10145	549.652	23800	80.793	35700	80.793	12156	82.5591
				Zizania_latifolia	Zizania_latifolia	Poaceae_NC2479	NC2479	NC_029401	circular	chloroplast	complete	https://www.ncbi.nlm.nih.gov	136461	83	0.46147	0.396216	0.301066	0.428843	0.386251	0.171429	1.1	558.771	24554	83.3526	36831	83.3526	12533	85.1195
			Prosphytochloa	Prosphytochloa_prehensilis	Prosphytochloa_prehensilis	Poaceae_NC2367	NC2367	MF460972	circular	chloroplast	complete	https://www.ncbi.nlm.nih.gov	136145	83	0.462708	0.394455	0.299519	0.428582	0.385561	0.171429	1.1	558.043	24552	83.3458	36828	83.3458	12520	85.0312
			Leersia	Leersia_tisserantii	Leersia_tisserantii	Poaceae_NC2261	NC2261	NC_016677	circular	plastid	complete	https://www.ncbi.nlm.nih.gov	136551	83	0.462246	0.393752	0.301215	0.427999	0.385737	0.171429	1.1	557.314	24518	83.2304	36777	83.2304	12503	84.9158
				Leersia_japonica	Leersia_japonica	Poaceae_NC2259	NC2259	NC_034766	circular	chloroplast	complete	https://www.ncbi.nlm.nih.gov	134074	87	0.460528	0.39451	0.300234	0.427519	0.385091	0.15493	1.10294	540.882	23052	78.2538	34578	78.2538	11770	79.9375
				Leersia_perrieri	Leersia_perrieri	Poaceae_NC2260	NC2260	KY347906	circular	chloroplast	complete	https://www.ncbi.nlm.nih.gov	136196	83	0.46089	0.393878	0.300534	0.427384	0.3851	0.171429	1.1	557.486	24518	83.2304	36777	83.2304	12503	84.9158
			Oryza	Oryza_meyeriana	Oryza_meyeriana	Poaceae_NC2319	NC2319	NC_034765	circular	chloroplast	complete	https://www.ncbi.nlm.nih.gov	136133	86	0.461061	0.395615	0.298884	0.428338	0.385186	0.157143	1.10294	549.088	23484	79.7203	35226	79.7203	11996	81.4724
				Oryza_brachyantha	Oryza_brachyantha	Poaceae_NC2309	NC2309	NC_030596	circular	chloroplast	complete	https://www.ncbi.nlm.nih.gov	134604	83	0.461214	0.394858	0.300644	0.428036	0.385572	0.171429	1.1	558.6	24554	83.3526	36831	83.3526	12531	85.1059
				Oryza_ridleyi	Oryza_ridleyi	Poaceae_NC2325	NC2325	NC_034764	circular	chloroplast	complete	https://www.ncbi.nlm.nih.gov	135731	87	0.460464	0.396503	0.301541	0.428483	0.386169	0.15493	1.10294	553.5	23634	80.2295	35451	80.2295	12071	81.9818
				Oryza_longiglumis	Oryza_longiglumis	Poaceae_NC2316	NC2316	NC_034763	circular	chloroplast	complete	https://www.ncbi.nlm.nih.gov	135641	87	0.460203	0.395958	0.30149	0.42808	0.385884	0.15493	1.10294	553.103	23616	80.1684	35424	80.1684	12062	81.9207
				Oryza_australiensis	Oryza_australiensis	Poaceae_NC2307	NC2307	NC_024608	circular	chloroplast	complete	https://www.ncbi.nlm.nih.gov	135224	83	0.46178	0.394855	0.300738	0.428317	0.385791	0.171429	1.10145	564.391	24400	82.8298	36600	82.8298	12454	84.583
				Oryza_latifolia	Oryza_latifolia	Poaceae_NC2315	NC2315	NC_034762	circular	chloroplast	complete	https://www.ncbi.nlm.nih.gov	135190	87	0.461611	0.395894	0.300595	0.428753	0.386033	0.15493	1.10145	550.478	23788	80.7523	35682	80.7523	12148	82.5048
				Oryza_alta	Oryza_alta	Poaceae_NC2306	NC2306	NC_034760	circular	chloroplast	complete	https://www.ncbi.nlm.nih.gov	135175	87	0.461661	0.396193	0.300361	0.428927	0.386072	0.15493	1.10145	550.565	23788	80.7523	35682	80.7523	12148	82.5048
				Oryza_grandiglumis	Oryza_grandiglumis	Poaceae_NC2314	NC2314	NC_034761	circular	chloroplast	complete	https://www.ncbi.nlm.nih.gov	135150	87	0.461659	0.396364	0.300087	0.429012	0.386037	0.15493	1.10145	550.565	23788	80.7523	35682	80.7523	12148	82.5048
				Oryza_rhizomatis	Oryza_rhizomatis	Poaceae_NC2324	NC2324	NC_034758	circular	chloroplast	complete	https://www.ncbi.nlm.nih.gov	134796	87	0.461661	0.396095	0.300578	0.428878	0.386111	0.15493	1.10145	550.565	23788	80.7523	35682	80.7523	12148	82.5048
				Oryza_eichingeri	Oryza_eichingeri	Poaceae_NC2311	NC2311	NC_034759	circular	chloroplast	complete	https://www.ncbi.nlm.nih.gov	134821	87	0.46138	0.396234	0.302731	0.428807	0.386782	0.15493	1.10294	554.868	23634	80.2295	35451	80.2295	12071	81.9818
				Oryza_officinalis	Oryza_officinalis	Poaceae_NC2322	NC2322	NC_027463	circular	chloroplast	complete	https://www.ncbi.nlm.nih.gov	134911	83	0.463514	0.394974	0.304721	0.429244	0.387736	0.115942	1.09091	580	23990	81.438	35985	81.438	12249	83.1907
				Oryza_minuta	Oryza_minuta	Poaceae_NC2320	NC2320	NC_030298	circular	chloroplast	complete	https://www.ncbi.nlm.nih.gov	135094	89	0.457341	0.395407	0.304603	0.426374	0.385783	0.1	1.10448	563.91	23482	79.7135	35223	79.7135	11995	81.4656
				Oryza_punctata	Oryza_punctata	Poaceae_NC2323	NC2323	NC_027676	circular	chloroplast	complete	https://www.ncbi.nlm.nih.gov	134604	100	0.460248	0.395832	0.298562	0.42804	0.384881	0.169014	1.08696	550.348	23768	80.6844	35652	80.6844	12138	82.4368
				Oryza_glaberrima	Oryza_glaberrima	Poaceae_NC2312	NC2312	NC_024175	circular	plastid	complete	https://www.ncbi.nlm.nih.gov	132629	83	0.460924	0.395323	0.30309	0.428123	0.386446	0.173913	1.10294	569.162	24274	82.4021	36411	82.4021	12391	84.1551
				Oryza_nivara	Oryza_nivara	Poaceae_NC2321	NC2321	NC_005973	circular	chloroplast	complete	https://www.ncbi.nlm.nih.gov	134494	119	0.461386	0.39525	0.30301	0.428318	0.386549	0.171429	1.11594	561.957	24358	82.6872	36537	82.6872	12433	84.4404
				Oryza_rufipogon	Oryza_rufipogon	Poaceae_NC2326	NC2326	NC_017835	circular	chloroplast	complete	https://www.ncbi.nlm.nih.gov	134544	77	0.459072	0.391788	0.302306	0.42543	0.384389	0.047619	1.08065	569.667	22326	75.7893	33489	75.7893	11417	77.5401
				Oryza_sativa	Oryza_sativa	Poaceae_NC2327	NC2327	NC_031333	circular	chloroplast	complete	https://www.ncbi.nlm.nih.gov	134502	100	0.459526	0.395427	0.300599	0.427477	0.385184	0.169014	1.08696	550	23754	80.6368	35631	80.6368	12131	82.3893
				Oryza_coarctata	Oryza_coarctata	Poaceae_NC2310	NC2310	NC_036934	circular	chloroplast	complete	https://www.ncbi.nlm.nih.gov	134750	82	0.463702	0.396648	0.303416	0.430175	0.387922	0.115942	1.10448	553.075	23102	78.4235	34653	78.4235	11805	80.1752
				Oryza_barthii	Oryza_barthii	Poaceae_NC2308	NC2308	NC_027460	circular	chloroplast	complete	https://www.ncbi.nlm.nih.gov	134674	82	0.462235	0.393812	0.302753	0.428023	0.386267	0.115942	1.10294	569.868	24276	82.4089	36414	82.4089	12392	84.1619
				Oryza_meridionalis	Oryza_meridionalis	Poaceae_NC2318	NC2318	NC_016927	circular	chloroplast	complete	https://www.ncbi.nlm.nih.gov	134558	75	0.459175	0.391979	0.30233	0.425577	0.384494	0.047619	1.08065	569.667	22326	75.7893	33489	75.7893	11417	77.5401
				Oryza_longistaminata	Oryza_longistaminata	Poaceae_NC2317	NC2317	NC_027462	circular	chloroplast	complete	https://www.ncbi.nlm.nih.gov	134567	83	0.461804	0.394296	0.302728	0.42805	0.386276	0.115942	1.08955	574.164	24098	81.8046	36147	81.8046	12303	83.5575
				Oryza_glumipatula	Oryza_glumipatula	Poaceae_NC2313	NC2313	NC_027461	circular	chloroplast	complete	https://www.ncbi.nlm.nih.gov	134583	83	0.461869	0.394384	0.302812	0.428126	0.386355	0.115942	1.08955	574.119	24096	81.7978	36144	81.7978	12302	83.5507
			Buergersiochloa	Buergersiochloa_bambusoides	Buergersiochloa_bambusoides	Poaceae_NC2135	NC2135	NC_026968	circular	plastid	complete	https://www.ncbi.nlm.nih.gov	138122	83	0.459641	0.397503	0.301058	0.428572	0.386067	0.171429	1.08571	555.857	24550	83.339	36825	83.339	12452	84.5694
			Pariana	Pariana_campestris	Pariana_campestris	Poaceae_NC2340	NC2340	NC_027491	circular	plastid	complete	https://www.ncbi.nlm.nih.gov	140120	83	0.459843	0.395762	0.299139	0.427803	0.384915	0.171429	1.07143	558.557	24508	83.1964	36762	83.1964	12510	84.9633
				Pariana_radiciflora	Pariana_radiciflora	Poaceae_NC2341	NC2341	NC_026972	circular	plastid	complete	https://www.ncbi.nlm.nih.gov	140361	80	0.460025	0.395438	0.29901	0.427731	0.384824	0.171429	1.07143	558.043	24508	83.1964	36762	83.1964	12510	84.9633
			Diandrolyra	Diandrolyra_sp.	Diandrolyra_sp._Clark_1301	Poaceae_NC2168	NC2168	NC_026960	circular	plastid	complete	https://www.ncbi.nlm.nih.gov	137469	80	0.45958	0.397003	0.297909	0.428291	0.38483	0.171429	1.07143	559.371	24554	83.3526	36831	83.3526	12531	85.1059
			Raddia	Raddia_brasiliensis	Raddia_brasiliensis	Poaceae_NC2376	NC2376	NC_026966	circular	plastid	complete	https://www.ncbi.nlm.nih.gov	135739	84	0.458272	0.395781	0.299252	0.427026	0.384435	0.171429	1.08571	557.143	24482	83.1082	36723	83.1082	12493	84.8479
			Cryptochloa	Cryptochloa_strictiflora	Cryptochloa_strictiflora	Poaceae_NC2159	NC2159	JX235348	circular	chloroplast	partial_genome	https://www.ncbi.nlm.nih.gov	135033	82	0.458784	0.394689	0.294632	0.426736	0.382702	0.171429	1.08571	559.714	24540	83.305	36810	83.305	12524	85.0584
			Lithachne	Lithachne_pauciflora	Lithachne_pauciflora	Poaceae_NC2267	NC2267	NC_026970	circular	plastid	complete	https://www.ncbi.nlm.nih.gov	135362	80	0.457396	0.393964	0.292477	0.42568	0.381279	0.171429	1.07143	559.414	24522	83.2439	36783	83.2439	12515	84.9973
			Chusquea	Chusquea_spectabilis	Chusquea_spectabilis	Poaceae_NC2152	NC2152	NC_026959	circular	plastid	complete	https://www.ncbi.nlm.nih.gov	136848	83	0.459153	0.396282	0.297375	0.427717	0.38427	0.171429	1.1	558.643	24536	83.2915	36804	83.2915	12524	85.0584
				Chusquea_circinata	Chusquea_circinata	Poaceae_NC2150	NC2150	NC_027490	circular	plastid	complete	https://www.ncbi.nlm.nih.gov	137951	84	0.459516	0.397835	0.300353	0.428676	0.385902	0.171429	1.08571	560.229	24552	83.3458	36828	83.3458	12532	85.1127
				Chusquea_liebmannii	Chusquea_liebmannii	Poaceae_NC2151	NC2151	NC_026969	circular	plastid	complete	https://www.ncbi.nlm.nih.gov	138001	82	0.458722	0.396675	0.300279	0.427698	0.385225	0.117647	1.08824	562.632	23968	81.3633	35952	81.3633	12240	83.1296
			Rhipidocladum	Rhipidocladum_pittieri	Rhipidocladum_pittieri	Poaceae_NC2377	NC2377	NC_036700	circular	chloroplast	complete	https://www.ncbi.nlm.nih.gov	136314	86	0.45829	0.398695	0.299029	0.428493	0.385338	0.140845	1.11429	546.086	23922	81.2071	35883	81.2071	12217	82.9734
			Merostachys	Merostachys_sp.	Merostachys_sp._Greco_18	Poaceae_NC2279	NC2279	KT373815	circular	chloroplast	complete	https://www.ncbi.nlm.nih.gov	136334	86	0.46002	0.397872	0.299879	0.428946	0.385924	0.171429	1.11429	560.829	24560	83.3729	36840	83.3729	12537	85.1467
			Olmeca	Olmeca_reflexa	Olmeca_reflexa	Poaceae_NC2302	NC2302	NC_026965	circular	plastid	complete	https://www.ncbi.nlm.nih.gov	136213	83	0.46014	0.395028	0.299355	0.427584	0.384841	0.144928	1.08696	560.913	24274	82.4021	36411	82.4021	12393	84.1687
			Otatea	Otatea_acuminata	Otatea_acuminata	Poaceae_NC2330	NC2330	NC_026971	circular	plastid	complete	https://www.ncbi.nlm.nih.gov	136351	83	0.459628	0.395786	0.299482	0.427707	0.384965	0.144928	1.08696	561.609	24304	82.5039	36456	82.5039	12408	84.2706
				Otatea_glauca	Otatea_glauca	Poaceae_NC2331	NC2331	NC_028631	circular	plastid	complete	https://www.ncbi.nlm.nih.gov	136377	84	0.459526	0.397244	0.299079	0.428385	0.385283	0.171429	1.08571	559.971	24554	83.3526	36831	83.3526	12533	85.1195
			Guadua	Guadua_angustifolia	Guadua_angustifolia	Poaceae_NC2225	NC2225	NC_029749	circular	chloroplast	complete	https://www.ncbi.nlm.nih.gov	135331	85	0.459474	0.397132	0.299148	0.428303	0.385251	0.171429	1.1	560.314	24540	83.305	36810	83.305	12526	85.072
				Guadua_chacoensis	Guadua_chacoensis	Poaceae_NC2226	NC2226	NC_029232	circular	chloroplast	complete	https://www.ncbi.nlm.nih.gov	135403	85	0.460537	0.397375	0.299351	0.428956	0.385754	0.171429	1.1	560.443	24554	83.3526	36831	83.3526	12533	85.1195
				Guadua_weberbaueri	Guadua_weberbaueri	Poaceae_NC2227	NC2227	NC_026991	circular	plastid	complete	https://www.ncbi.nlm.nih.gov	135324	81	0.460357	0.397111	0.298774	0.428734	0.385414	0.171429	1.08571	559.2	24540	83.305	36810	83.305	12526	85.072
			-	Poaceae_RL1043	Poaceae_RL1043	Poaceae_RL1043	RL1043	-	-	-	-	-	137830	72	0.465671	0.40019	0.296575	0.432931	0.387479	0.106061	1.1	545.229	24144	81.9608	36216	81.9608	12308	83.5914
				Poaceae_RL1044	Poaceae_RL1044	Poaceae_RL1044	RL1044	-	-	-	-	-	135573	72	0.466996	0.399554	0.297648	0.433275	0.388066	0.106061	1.11594	551.826	24086	81.7639	36129	81.7639	12286	83.442
				Poaceae_RL1051	Poaceae_RL1051	Poaceae_RL1051	RL1051	-	-	-	-	-	137842	72	0.46701	0.399891	0.297703	0.43345	0.388201	0.106061	1.13043	551.913	24086	81.7639	36129	81.7639	12286	83.442
			Hickelia	Hickelia_madagascariensis	Hickelia_madagascariensis	Poaceae_NC2233	NC2233	NC_026962	circular	plastid	complete	https://www.ncbi.nlm.nih.gov	138276	83	0.458322	0.395835	0.29905	0.427079	0.384402	0.173913	1.10145	546.435	23590	80.0801	35385	80.0801	12051	81.846
			Neololeba	Neololeba_atra	Neololeba_atra	Poaceae_NC2295	NC2295	NC_026964	circular	plastid	complete	https://www.ncbi.nlm.nih.gov	139395	83	0.45928	0.396039	0.301287	0.42766	0.385536	0.144928	1.08696	561.652	24304	82.5039	36456	82.5039	12408	84.2706
			Greslania	Greslania_sp.	Greslania_sp._McPherson_19217	Poaceae_NC2224	NC2224	NC_026961	circular	plastid	complete	https://www.ncbi.nlm.nih.gov	139351	83	0.458399	0.395242	0.299496	0.426821	0.384379	0.144928	1.08696	562.304	24296	82.4767	36444	82.4767	12404	84.2434
			Bambusa	Bambusa_bambos	Bambusa_bambos	Poaceae_NC2121	NC2121	NC_026957	circular	plastid	complete	https://www.ncbi.nlm.nih.gov	139606	83	0.46098	0.396244	0.300957	0.428612	0.386061	0.171429	1.1	559.414	24550	83.339	36825	83.339	12531	85.1059
			-	Poaceae_RL1050	Poaceae_RL1050	Poaceae_RL1050	RL1050	-	-	-	-	-	139465	72	0.471954	0.400403	0.299002	0.436179	0.390454	0.106061	1.13846	548.215	22650	76.8891	33974	76.8869	11562	78.5249
				Poaceae_RL0077	Poaceae_RL0077	Poaceae_RL0077	RL0077	-	-	-	-	-	135675	72	0.467629	0.399293	0.298237	0.433461	0.388386	0.106061	1.10145	551	24086	81.7639	36129	81.7639	12286	83.442
			Bambusa	Bambusa_arnhemica	Bambusa_arnhemica	Poaceae_NC2120	NC2120	NC_026958	circular	plastid	complete	https://www.ncbi.nlm.nih.gov	139289	83	0.463189	0.397939	0.300564	0.430564	0.38723	0.176471	1.10294	571.412	24386	82.7823	36579	82.7823	12449	84.549
			-	Poaceae_RL0149	Poaceae_RL0149	Poaceae_RL0149	RL0149	-	-	-	-	-	137766	72	0.467806	0.39918	0.298163	0.433493	0.388383	0.106061	1.13043	550.304	24056	81.662	36084	81.662	12271	83.3401
				Poaceae_RL1072	Poaceae_RL1072	Poaceae_RL1072	RL1072	-	-	-	-	-	137558	72	0.467806	0.399245	0.298306	0.433526	0.388452	0.106061	1.10145	550.304	24056	81.662	36084	81.662	12271	83.3401
				Poaceae_RL0070	Poaceae_RL0070	Poaceae_RL0070	RL0070	-	-	-	-	-	139528	72	0.471445	0.400509	0.297742	0.435977	0.3899	0.106061	1.13636	542.727	22772	77.3033	34157	77.301	11623	78.9391
				Poaceae_RL0071	Poaceae_RL0071	Poaceae_RL0071	RL0071	-	-	-	-	-	139528	72	0.471445	0.400523	0.297742	0.435985	0.389905	0.106061	1.13636	542.727	22771	77.2999	34156	77.2988	11623	78.9391
			Bambusa	Bambusa_multiplex	Bambusa_multiplex	Poaceae_NC2123	NC2123	NC_024668	circular	chloroplast	complete	https://www.ncbi.nlm.nih.gov	139394	85	0.460671	0.3967	0.300923	0.428685	0.386098	0.157143	1.1	559.757	24542	83.3118	36813	83.3118	12527	85.0788
			-	Poaceae_RL1070	Poaceae_RL1070	Poaceae_RL1070	RL1070	-	-	-	-	-	135700	72	0.467967	0.399128	0.298443	0.433547	0.388513	0.106061	1.13043	551.913	24086	81.7639	36129	81.7639	12286	83.442
				Poaceae_RL0074	Poaceae_RL0074	Poaceae_RL0074	RL0074	-	-	-	-	-	135651	72	0.467904	0.399147	0.298444	0.433526	0.388498	0.106061	1.10145	551.304	24086	81.7639	36129	81.7639	12286	83.442
				Poaceae_RL1073	Poaceae_RL1073	Poaceae_RL1073	RL1073	-	-	-	-	-	135569	72	0.467942	0.399151	0.297842	0.433547	0.388312	0.106061	1.13043	550.957	24086	81.7639	36129	81.7639	12286	83.442
			Bambusa	Bambusa_oldhamii	Bambusa_oldhamii	Poaceae_NC5	NC5	NC_012927	circular	chloroplast	complete	https://www.ncbi.nlm.nih.gov	139350	85	0.464565	0.397312	0.301596	0.430939	0.387824	0.114286	1.1	555.643	24450	82.9995	36675	82.9995	12481	84.7664
			-	Poaceae_RL1081	Poaceae_RL1081	Poaceae_RL1081	RL1081	-	-	-	-	-	134879	68	0.470354	0.398516	0.298582	0.434435	0.389139	0.206349	1.09375	554.906	22142	75.1646	33218	75.176	11482	77.9815
			Bambusa	Bambusa_emeiensis	Bambusa_emeiensis	Poaceae_NC2122	NC2122	NC_015830	circular	chloroplast	complete	https://www.ncbi.nlm.nih.gov	139493	84	0.460188	0.396635	0.30033	0.428411	0.385717	0.171429	1.08571	560.1	24554	83.3526	36831	83.3526	12533	85.1195
			-	Poaceae_RL1045	Poaceae_RL1045	Poaceae_RL1045	RL1045	-	-	-	-	-	135648	72	0.467967	0.39929	0.297853	0.433629	0.38837	0.106061	1.13043	551.913	24086	81.7639	36129	81.7639	12286	83.442
				Poaceae_RL1071	Poaceae_RL1071	Poaceae_RL1071	RL1071	-	-	-	-	-	135657	72	0.467917	0.399375	0.297853	0.433646	0.388381	0.106061	1.13043	551.913	24086	81.7639	36129	81.7639	12286	83.442
				Poaceae_RL0170	Poaceae_RL0170	Poaceae_RL0170	RL0170	-	-	-	-	-	135724	72	0.467891	0.399347	0.297813	0.433619	0.38835	0.106061	1.13043	550.957	24086	81.7639	36129	81.7639	12286	83.442
				Poaceae_RL1053	Poaceae_RL1053	Poaceae_RL1053	RL1053	-	-	-	-	-	139350	72	0.471687	0.400501	0.2986	0.436094	0.390264	0.106061	1.13846	548.215	22650	76.8891	33974	76.8869	11562	78.5249
				Poaceae_RL1075	Poaceae_RL1075	Poaceae_RL1075	RL1075	-	-	-	-	-	135735	72	0.467735	0.399287	0.297853	0.433511	0.388292	0.106061	1.10145	551.913	24086	81.7639	36129	81.7639	12286	83.442
				Poaceae_RL1087	Poaceae_RL1087	Poaceae_RL1087	RL1087	-	-	-	-	-	138094	72	0.466191	0.400515	0.298365	0.433353	0.388357	0.106061	1.14286	545.614	24154	81.9947	36231	81.9947	12467	84.6713
				Poaceae_RL1049	Poaceae_RL1049	Poaceae_RL1049	RL1049	-	-	-	-	-	135637	72	0.467853	0.399192	0.298389	0.433523	0.388478	0.106061	1.10145	551.913	24086	81.7639	36129	81.7639	12286	83.442
			Dendrocalamus	Dendrocalamus_latiflorus	Dendrocalamus_latiflorus	Poaceae_NC2166	NC2166	NC_013088	circular	chloroplast	complete	https://www.ncbi.nlm.nih.gov	139394	85	0.459045	0.396725	0.300272	0.427885	0.385347	0.140845	1.11268	555.549	24674	83.7599	37011	83.7599	12593	85.527
			-	Poaceae_RL1085	Poaceae_RL1085	Poaceae_RL1085	RL1085	-	-	-	-	-	137944	72	0.466088	0.400515	0.29824	0.433301	0.388281	0.106061	1.12857	545.614	24154	81.9947	36231	81.9947	12467	84.6713
			Neohouzeaua	Neohouzeaua_sp.	Neohouzeaua_sp._Clark_&_Attigala_1712	Poaceae_NC2294	NC2294	NC_026963	circular	plastid	complete	https://www.ncbi.nlm.nih.gov	139458	83	0.459927	0.395261	0.301602	0.427594	0.385597	0.144928	1.08696	562.087	24304	82.5039	36456	82.5039	12408	84.2706
			-	Poaceae_RL1047	Poaceae_RL1047	Poaceae_RL1047	RL1047	-	-	-	-	-	135852	72	0.467853	0.399269	0.298184	0.433561	0.388435	0.106061	1.10145	551.913	24086	81.7639	36129	81.7639	12286	83.442
			Arundinaria	Arundinaria_gigantea	Arundinaria_gigantea	Poaceae_NC2110	NC2110	NC_020341	circular	chloroplast	complete	https://www.ncbi.nlm.nih.gov	138935	83	0.460411	0.396469	0.299644	0.42844	0.385508	0.171429	1.1	560.271	24554	83.3526	36831	83.3526	12533	85.1195
				Arundinaria_appalachiana	Arundinaria_appalachiana	Poaceae_NC2108	NC2108	NC_023934	circular	chloroplast	complete	https://www.ncbi.nlm.nih.gov	139547	83	0.461015	0.396443	0.299913	0.428729	0.385791	0.171429	1.1	560.271	24554	83.3526	36831	83.3526	12533	85.1195
				Arundinaria_tecta	Arundinaria_tecta	Poaceae_NC2111	NC2111	NC_023935	circular	chloroplast	complete	https://www.ncbi.nlm.nih.gov	139499	82	0.462483	0.396508	0.300561	0.429495	0.386517	0.173913	1.10145	553.348	23968	81.3633	35952	81.3633	12199	82.8511
			-	Poaceae_RL1084	Poaceae_RL1084	Poaceae_RL1084	RL1084	-	-	-	-	-	138158	72	0.4678	0.39969	0.298273	0.433745	0.388588	0.106061	1.14493	551.739	24086	81.7639	36129	81.7639	12286	83.442
			Pseudosasa	Pseudosasa_japonica	Pseudosasa_japonica	Poaceae_NC2372	NC2372	NC_028328	circular	chloroplast	complete	https://www.ncbi.nlm.nih.gov	139641	77	0.457703	0.39317	0.304355	0.425437	0.385076	0.0461538	1.09231	564.277	22902	77.7446	34353	77.7446	11707	79.5096
			Acidosasa	Acidosasa_purpurea	Acidosasa_purpurea	Poaceae_NC2054	NC2054	NC_015820	circular	chloroplast	complete	https://www.ncbi.nlm.nih.gov	139697	82	0.46067	0.396928	0.299596	0.428799	0.385731	0.171429	1.08571	560.014	24554	83.3526	36831	83.3526	12534	85.1263
			-	Poaceae_RL1086	Poaceae_RL1086	Poaceae_RL1086	RL1086	-	-	-	-	-	137940	72	0.467063	0.40142	0.29698	0.434242	0.388488	0.106061	1.12857	545.443	24150	81.9811	36225	81.9811	12467	84.6713
				Poaceae_RL1079	Poaceae_RL1079	Poaceae_RL1079	RL1079	-	-	-	-	-	137881	72	0.468364	0.400054	0.29787	0.434209	0.388762	0.106061	1.10145	551.652	24086	81.7639	36129	81.7639	12286	83.442
			Indosasa	Indosasa_sinica	Indosasa_sinica	Poaceae_NC2249	NC2249	NC_024721	circular	chloroplast	complete	https://www.ncbi.nlm.nih.gov	139660	82	0.460696	0.397271	0.300119	0.428983	0.386029	0.171429	1.08571	559.371	24554	83.3526	36831	83.3526	12533	85.1195
			Pleioblastus	Pleioblastus_maculatus	Pleioblastus_maculatus	Poaceae_NC2360	NC2360	NC_024723	circular	chloroplast	complete	https://www.ncbi.nlm.nih.gov	139720	82	0.460696	0.397271	0.300119	0.428983	0.386029	0.171429	1.08571	559.371	24554	83.3526	36831	83.3526	12533	85.1195
			Indosasa	Indosasa_shibataeoides	Indosasa_shibataeoides	Poaceae_NC2248	NC2248	NC_036820	circular	plastid	complete	https://www.ncbi.nlm.nih.gov	139711	82	0.460585	0.397456	0.300364	0.42902	0.386135	0.171429	1.08571	560.957	24568	83.4001	36852	83.4001	12540	85.1671
			Pseudosasa	Pseudosasa_cantorii	Pseudosasa_cantorii	Poaceae_NC2371	NC2371	NC_036824	circular	plastid	complete	https://www.ncbi.nlm.nih.gov	139689	82	0.460624	0.397483	0.300217	0.429054	0.386108	0.171429	1.08571	560.957	24568	83.4001	36852	83.4001	12540	85.1671
			Oligostachyum	Oligostachyum_shiuyingianum	Oligostachyum_shiuyingianum	Poaceae_NC2301	NC2301	NC_024722	circular	chloroplast	complete	https://www.ncbi.nlm.nih.gov	139647	82	0.461121	0.397807	0.300166	0.429464	0.386365	0.171429	1.08571	559.543	24554	83.3526	36831	83.3526	12533	85.1195
			Indocalamus	Indocalamus_wilsonii	Indocalamus_wilsonii	Poaceae_NC2247	NC2247	NC_024720	circular	chloroplast	complete	https://www.ncbi.nlm.nih.gov	139962	83	0.460353	0.397289	0.298895	0.428821	0.385513	0.171429	1.08571	559.114	24554	83.3526	36831	83.3526	12533	85.1195
			Sasa	Sasa_longiligulata	Sasa_longiligulata	Poaceae_NC2392	NC2392	NC_036825	circular	plastid	complete	https://www.ncbi.nlm.nih.gov	139928	83	0.460698	0.397354	0.300361	0.429026	0.386138	0.171429	1.08571	560.957	24568	83.4001	36852	83.4001	12540	85.1671
			Ferrocalamus	Ferrocalamus_rimosivaginus	Ferrocalamus_rimosivaginus	Poaceae_NC2214	NC2214	NC_015831	circular	plastid	complete	https://www.ncbi.nlm.nih.gov	139467	84	0.460738	0.397111	0.29948	0.428924	0.385776	0.171429	1.08571	559.757	24554	83.3526	36831	83.3526	12533	85.1195
			Gelidocalamus	Gelidocalamus_tessellatus	Gelidocalamus_tessellatus	Poaceae_NC2222	NC2222	NC_024719	circular	chloroplast	complete	https://www.ncbi.nlm.nih.gov	139712	83	0.460636	0.397229	0.299818	0.428932	0.385894	0.171429	1.08571	559.371	24554	83.3526	36831	83.3526	12533	85.1195
			Shibataea	Shibataea_chiangshanensis	Shibataea_chiangshanensis	Poaceae_NC2403	NC2403	NC_036826	circular	plastid	complete	https://www.ncbi.nlm.nih.gov	139737	83	0.460109	0.397037	0.299262	0.428573	0.385469	0.171429	1.08571	561.686	24568	83.4001	36852	83.4001	12540	85.1671
			Ampelocalamus	Ampelocalamus_calcareus	Ampelocalamus_calcareus	Poaceae_NC2088	NC2088	NC_024731	circular	plastid	complete	https://www.ncbi.nlm.nih.gov	139689	83	0.460905	0.396505	0.298703	0.428705	0.385371	0.171429	1.08571	560.871	24550	83.339	36825	83.339	12531	85.1059
			Bergbambos	Bergbambos_tessellata	Bergbambos_tessellata	Poaceae_NC2124	NC2124	NC_036816	circular	plastid	complete	https://www.ncbi.nlm.nih.gov	139564	82	0.460468	0.397284	0.299615	0.428876	0.385789	0.171429	1.08571	560.957	24568	83.4001	36852	83.4001	12540	85.1671
			Indocalamus	Indocalamus_sinicus	Indocalamus_sinicus	Poaceae_NC2246	NC2246	NC_036819	circular	plastid	complete	https://www.ncbi.nlm.nih.gov	139619	83	0.460319	0.397671	0.299918	0.428995	0.385969	0.171429	1.08571	560.4	24554	83.3526	36831	83.3526	12533	85.1195
			Gaoligongshania	Gaoligongshania_megalothyrsa	Gaoligongshania_megalothyrsa	Poaceae_NC2219	NC2219	NC_024718	circular	chloroplast	complete	https://www.ncbi.nlm.nih.gov	140064	83	0.460858	0.398145	0.300294	0.429501	0.386432	0.171429	1.08571	559.114	24554	83.3526	36831	83.3526	12533	85.1195
			Kuruna	Kuruna_debilis	Kuruna_debilis	Poaceae_NC2255	NC2255	NC_036822	circular	plastid	complete	https://www.ncbi.nlm.nih.gov	139971	82	0.460751	0.397201	0.299589	0.428976	0.385847	0.171429	1.08571	560.957	24564	83.3865	36846	83.3865	12538	85.1535
			Chimonocalamus	Chimonocalamus_longiusculus	Chimonocalamus_longiusculus	Poaceae_NC2148	NC2148	NC_024714	circular	chloroplast	complete	https://www.ncbi.nlm.nih.gov	139821	82	0.460583	0.396776	0.299702	0.42868	0.385687	0.171429	1.08571	559.071	24540	83.305	36810	83.305	12526	85.072
			Ampelocalamus	Ampelocalamus_actinotrichus	Ampelocalamus_actinotrichus	Poaceae_NC2087	NC2087	NC_036815	circular	plastid	complete	https://www.ncbi.nlm.nih.gov	139774	82	0.460584	0.397116	0.300007	0.42885	0.385902	0.171429	1.08571	560.957	24568	83.4001	36852	83.4001	12540	85.1671
				Ampelocalamus_naibunensis	Ampelocalamus_naibunensis	Poaceae_NC2089	NC2089	NC_030767	circular	chloroplast	complete	https://www.ncbi.nlm.nih.gov	139860	82	0.460487	0.396846	0.298626	0.428666	0.38532	0.171429	1.08571	559.5	24554	83.3526	36831	83.3526	12533	85.1195
			Oldeania	Oldeania_alpina	Oldeania_alpina	Poaceae_NC2296	NC2296	NC_036813	circular	plastid	complete	https://www.ncbi.nlm.nih.gov	139599	83	0.46093	0.397601	0.299616	0.429265	0.386049	0.171429	1.08571	560.657	24554	83.3526	36831	83.3526	12533	85.1195
				Oldeania_humbertii	Oldeania_humbertii	Poaceae_NC2298	NC2298	NC_036817	circular	plastid	complete	https://www.ncbi.nlm.nih.gov	140047	83	0.460541	0.397327	0.300208	0.428934	0.386025	0.171429	1.08571	561.043	24568	83.4001	36852	83.4001	12540	85.1671
				Oldeania_cf.	Oldeania_cf._madagascariensis_PFM-2018	Poaceae_NC2297	NC2297	NC_036823	circular	plastid	complete	https://www.ncbi.nlm.nih.gov	139649	83	0.460682	0.397267	0.299658	0.428975	0.385869	0.171429	1.08571	561.043	24568	83.4001	36852	83.4001	12540	85.1671
				Oldeania_itremoensis	Oldeania_itremoensis	Poaceae_NC2300	NC2300	NC_036821	circular	plastid	complete	https://www.ncbi.nlm.nih.gov	139751	83	0.46082	0.397131	0.300031	0.428976	0.385994	0.171429	1.08571	561.043	24568	83.4001	36852	83.4001	12540	85.1671
				Oldeania_ibityensis	Oldeania_ibityensis	Poaceae_NC2299	NC2299	NC_036818	circular	plastid	complete	https://www.ncbi.nlm.nih.gov	139130	83	0.460746	0.397167	0.299446	0.428956	0.385786	0.171429	1.08571	561.343	24568	83.4001	36852	83.4001	12540	85.1671
			Thamnocalamus	Thamnocalamus_spathiflorus	Thamnocalamus_spathiflorus	Poaceae_NC2436	NC2436	NC_024724	circular	chloroplast	complete	https://www.ncbi.nlm.nih.gov	139778	83	0.460202	0.39726	0.29867	0.428731	0.385377	0.171429	1.08571	559.371	24554	83.3526	36831	83.3526	12533	85.1195
			Sarocalamus	Sarocalamus_faberi	Sarocalamus_faberi	Poaceae_NC2388	NC2388	NC_024713	circular	chloroplast	complete	https://www.ncbi.nlm.nih.gov	139629	84	0.460577	0.397404	0.299608	0.42899	0.385863	0.171429	1.08571	558.943	24554	83.3526	36831	83.3526	12530	85.0992
			-	Poaceae_RL1080	Poaceae_RL1080	Poaceae_RL1080	RL1080	-	-	-	-	-	137911	72	0.466757	0.401177	0.296479	0.433967	0.388138	0.106061	1.12857	545.229	24150	81.9811	36225	81.9811	12308	83.5914
				Poaceae_RL1074	Poaceae_RL1074	Poaceae_RL1074	RL1074	-	-	-	-	-	137997	72	0.466457	0.401339	0.29556	0.433898	0.387785	0.106061	1.14286	545.143	24146	81.9675	36219	81.9675	12303	83.5575
			Chimonobambusa	Chimonobambusa_tumidissinoda	Chimonobambusa_tumidissinoda	Poaceae_NC2147	NC2147	NC_036814	circular	plastid	complete	https://www.ncbi.nlm.nih.gov	139502	83	0.460524	0.39762	0.299554	0.429072	0.385899	0.171429	1.08571	560.7	24568	83.4001	36852	83.4001	12540	85.1671
			Indocalamus	Indocalamus_longiauritus	Indocalamus_longiauritus	Poaceae_NC2245	NC2245	NC_015803	circular	plastid	complete	https://www.ncbi.nlm.nih.gov	139668	82	0.460765	0.396941	0.299169	0.428853	0.385625	0.171429	1.08571	559.2	24554	83.3526	36831	83.3526	12533	85.1195
			Fargesia	Fargesia_yunnanensis	Fargesia_yunnanensis	Poaceae_NC2213	NC2213	NC_024717	circular	chloroplast	complete	https://www.ncbi.nlm.nih.gov	139609	83	0.460524	0.397592	0.299534	0.429058	0.385884	0.171429	1.08571	560.7	24568	83.4001	36852	83.4001	12540	85.1671
			Yushania	Yushania_levigata	Yushania_levigata	Poaceae_NC2470	NC2470	NC_024725	circular	chloroplast	complete	https://www.ncbi.nlm.nih.gov	139633	83	0.460584	0.397592	0.299915	0.429088	0.38603	0.171429	1.08571	560.7	24568	83.4001	36852	83.4001	12540	85.1671
			Drepanostachyum	Drepanostachyum_falcatum	Drepanostachyum_falcatum	Poaceae_NC2178	NC2178	MF460981	circular	chloroplast	complete	https://www.ncbi.nlm.nih.gov	139596	85	0.460177	0.397207	0.29947	0.428692	0.385618	0.171429	1.1	559.243	24554	83.3526	36831	83.3526	12533	85.1195
			Arundinaria	Arundinaria_fargesii	Arundinaria_fargesii	Poaceae_NC2109	NC2109	NC_024712	circular	chloroplast	complete	https://www.ncbi.nlm.nih.gov	139696	83	0.460494	0.397529	0.299958	0.429012	0.385994	0.171429	1.08571	560.7	24568	83.4001	36852	83.4001	12540	85.1671
			Fargesia	Fargesia_spathacea	Fargesia_spathacea	Poaceae_NC2212	NC2212	NC_024716	circular	chloroplast	complete	https://www.ncbi.nlm.nih.gov	139767	83	0.460494	0.397514	0.299675	0.429004	0.385894	0.171429	1.08571	560.7	24568	83.4001	36852	83.4001	12540	85.1671
				Fargesia_nitida	Fargesia_nitida	Poaceae_NC2211	NC2211	NC_024715	circular	chloroplast	complete	https://www.ncbi.nlm.nih.gov	139535	83	0.460578	0.39759	0.299703	0.429084	0.385957	0.171429	1.08571	560.7	24568	83.4001	36852	83.4001	12540	85.1671
				Fargesia_denudata	Fargesia_denudata	Poaceae_NC2210	NC2210	NC_034747	circular	chloroplast	complete	https://www.ncbi.nlm.nih.gov	133730	81	0.462277	0.408107	0.300436	0.435192	0.390273	0.152174	1.0625	526.312	20876	70.867	31314	70.867	10679	72.5278
			Phyllostachys	Phyllostachys_propinqua	Phyllostachys_propinqua	Poaceae_NC2355	NC2355	NC_016699	circular	chloroplast	complete	https://www.ncbi.nlm.nih.gov	139704	83	0.460356	0.396688	0.298969	0.428522	0.385338	0.171429	1.1	558.771	24554	83.3526	36831	83.3526	12533	85.1195
				Phyllostachys_edulis	Phyllostachys_edulis	Poaceae_NC2353	NC2353	NC_015817	circular	chloroplast	complete	https://www.ncbi.nlm.nih.gov	139679	84	0.460605	0.397166	0.299515	0.428885	0.385762	0.171429	1.08571	559.286	24554	83.3526	36831	83.3526	12533	85.1195
				Phyllostachys_nigra	Phyllostachys_nigra_var._henonis	Poaceae_NC2354	NC2354	NC_015826	circular	chloroplast	complete	https://www.ncbi.nlm.nih.gov	139839	84	0.460563	0.39719	0.299277	0.428877	0.385677	0.171429	1.08571	559.243	24554	83.3526	36831	83.3526	12533	85.1195
				Phyllostachys_sulphurea	Phyllostachys_sulphurea	Poaceae_NC2356	NC2356	NC_024669	circular	chloroplast	complete	https://www.ncbi.nlm.nih.gov	139731	85	0.46084	0.39738	0.299398	0.42911	0.385873	0.157143	1.1	559.243	24542	83.3118	36813	83.3118	12527	85.0788
			Brachyelytrum	Brachyelytrum_aristosum	Brachyelytrum_aristosum	Poaceae_NC2129	NC2129	NC_027470	circular	plastid	complete	https://www.ncbi.nlm.nih.gov	137399	84	0.458759	0.397167	0.293282	0.427963	0.38307	0.171429	1.10145	549.174	23754	80.6368	35631	80.6368	12133	82.4029
			Nardus	Nardus_stricta	Nardus_stricta	Poaceae_NC2290	NC2290	NC_036695	circular	chloroplast	complete	https://www.ncbi.nlm.nih.gov	135523	84	0.458196	0.395378	0.289084	0.426787	0.380886	0.171429	1.10145	548.609	23730	80.5554	35595	80.5554	12121	82.3214
			Lygeum	Lygeum_spartum	Lygeum_spartum	Poaceae_NC2274	NC2274	NC_036693	circular	chloroplast	complete	https://www.ncbi.nlm.nih.gov	137039	84	0.458645	0.39592	0.297521	0.427282	0.384028	0.171429	1.10145	548.478	23752	80.63	35628	80.63	12131	82.3893
			Phaenosperma	Phaenosperma_globosum	Phaenosperma_globosum	Poaceae_NC2348	NC2348	NC_027480	circular	plastid	complete	https://www.ncbi.nlm.nih.gov	137897	84	0.459106	0.396678	0.30006	0.427892	0.385281	0.171429	1.10145	549.522	23764	80.6708	35646	80.6708	12138	82.4368
			Melica	Melica_mutica	Melica_mutica	Poaceae_NC2277	NC2277	NC_027477	circular	plastid	complete	https://www.ncbi.nlm.nih.gov	134710	83	0.459928	0.395734	0.291604	0.427831	0.382422	0.157143	1.1	558.943	24526	83.2575	36789	83.2575	12516	85.0041
				Melica_subulata	Melica_subulata	Poaceae_NC2278	NC2278	NC_027478	circular	plastid	complete	https://www.ncbi.nlm.nih.gov	134765	83	0.461104	0.39536	0.292381	0.428232	0.382949	0.171429	1.1	558.343	24530	83.2711	36795	83.2711	12518	85.0177
			Piptatherum	Piptatherum_songaricum	Piptatherum_songaricum	Poaceae_NC2357	NC2357	NC_036699	circular	chloroplast	complete	https://www.ncbi.nlm.nih.gov	136908	83	0.458953	0.395449	0.299683	0.427201	0.384695	0.157143	1.1	559.714	24552	83.3458	36828	83.3458	12532	85.1127
			Stipa	Stipa_hymenoides	Stipa_hymenoides	Poaceae_NC2419	NC2419	NC_027464	circular	plastid	complete	https://www.ncbi.nlm.nih.gov	137742	84	0.459193	0.397146	0.300804	0.428169	0.385714	0.171429	1.10145	549.826	23790	80.759	35685	80.759	12151	82.5251
			Nassella	Nassella_hyalina	Nassella_hyalina	Poaceae_NC2291	NC2291	NC_036696	circular	chloroplast	complete	https://www.ncbi.nlm.nih.gov	137710	84	0.459716	0.396951	0.299811	0.428333	0.385493	0.171429	1.10145	550.043	23800	80.793	35700	80.793	12156	82.5591
				Nassella_neesiana	Nassella_neesiana	Poaceae_NC2292	NC2292	MF480752	circular	chloroplast	complete	https://www.ncbi.nlm.nih.gov	137700	84	0.45686	0.3956	0.300783	0.42623	0.384414	0.126761	1.09859	557.451	24662	83.7192	36993	83.7192	12587	85.4863
			Piptochaetium	Piptochaetium_avenaceum	Piptochaetium_avenaceum	Poaceae_NC2358	NC2358	NC_027483	circular	plastid	complete	https://www.ncbi.nlm.nih.gov	137701	83	0.459887	0.39469	0.297547	0.427288	0.384041	0.157143	1.1	559.5	24532	83.2779	36798	83.2779	12522	85.0448
			Ampelodesmos	Ampelodesmos_mauritanicus	Ampelodesmos_mauritanicus	Poaceae_NC2090	NC2090	NC_027466	circular	plastid	complete	https://www.ncbi.nlm.nih.gov	136937	83	0.460745	0.395634	0.300418	0.42819	0.385599	0.171429	1.1	558	24510	83.2032	36765	83.2032	12511	84.9701
			Oryzopsis	Oryzopsis_asperifolia	Oryzopsis_asperifolia	Poaceae_NC2328	NC2328	NC_027479	circular	plastid	complete	https://www.ncbi.nlm.nih.gov	134281	84	0.458875	0.396147	0.300108	0.427511	0.385043	0.171429	1.10145	550.478	23800	80.793	35700	80.793	12156	82.5591
			Stipa	Stipa_purpurea	Stipa_purpurea	Poaceae_NC2427	NC2427	NC_029390	circular	chloroplast	complete	https://www.ncbi.nlm.nih.gov	137370	84	0.459978	0.39631	0.298907	0.428144	0.385065	0.171429	1.10145	550.217	23800	80.793	35700	80.793	12156	82.5591
				Stipa_capillata	Stipa_capillata	Poaceae_NC2414	NC2414	NC_037026	circular	plastid	complete	https://www.ncbi.nlm.nih.gov	137830	81	0.456651	0.39323	0.302437	0.424941	0.384106	0.106061	1.10769	554.031	22614	76.7669	33921	76.7669	11563	78.5316
				Stipa_borysthenica	Stipa_borysthenica	Poaceae_NC2413	NC2413	NC_037025	circular	plastid	complete	https://www.ncbi.nlm.nih.gov	137825	81	0.456488	0.393185	0.302473	0.424836	0.384049	0.106061	1.10769	554.031	22614	76.7669	33921	76.7669	11563	78.5316
				Stipa_zalesskii	Stipa_zalesskii	Poaceae_NC2429	NC2429	NC_037037	circular	plastid	complete	https://www.ncbi.nlm.nih.gov	137836	81	0.456488	0.393185	0.302441	0.424836	0.384038	0.106061	1.10769	554.031	22614	76.7669	33921	76.7669	11563	78.5316
				Stipa_arabica	Stipa_arabica	Poaceae_NC2412	NC2412	NC_037024	circular	plastid	complete	https://www.ncbi.nlm.nih.gov	137757	81	0.456474	0.393177	0.302401	0.424826	0.384017	0.106061	1.10769	554.031	22610	76.7533	33915	76.7533	11561	78.5181
				Stipa_hohenackeriana	Stipa_hohenackeriana	Poaceae_NC2418	NC2418	NC_037028	circular	plastid	complete	https://www.ncbi.nlm.nih.gov	137753	81	0.456472	0.393177	0.302418	0.424825	0.384022	0.106061	1.10769	554.123	22614	76.7669	33921	76.7669	11563	78.5316
				Stipa_orientalis	Stipa_orientalis	Poaceae_NC2425	NC2425	NC_037033	circular	plastid	complete	https://www.ncbi.nlm.nih.gov	137822	81	0.456455	0.393055	0.302473	0.424755	0.383995	0.106061	1.10769	554.031	22614	76.7669	33921	76.7669	11563	78.5316
				Stipa_lessingiana	Stipa_lessingiana	Poaceae_NC2421	NC2421	NC_037030	circular	plastid	complete	https://www.ncbi.nlm.nih.gov	137829	81	0.456455	0.393217	0.302431	0.424836	0.384034	0.106061	1.10769	554.031	22614	76.7669	33921	76.7669	11563	78.5316
				Stipa_jagnobica	Stipa_jagnobica	Poaceae_NC2420	NC2420	NC_037029	circular	plastid	complete	https://www.ncbi.nlm.nih.gov	137827	81	0.456455	0.393217	0.302431	0.424836	0.384034	0.106061	1.10769	554.031	22614	76.7669	33921	76.7669	11563	78.5316
				Stipa_ovczinnikovii	Stipa_ovczinnikovii	Poaceae_NC2426	NC2426	NC_037034	circular	plastid	complete	https://www.ncbi.nlm.nih.gov	137874	81	0.456391	0.393209	0.302242	0.4248	0.383947	0.106061	1.10769	554.031	22614	76.7669	33921	76.7669	11563	78.5316
				Stipa_magnifica	Stipa_magnifica	Poaceae_NC2423	NC2423	NC_037031	circular	plastid	complete	https://www.ncbi.nlm.nih.gov	137848	81	0.456391	0.393264	0.302385	0.424827	0.384013	0.106061	1.10769	554.031	22614	76.7669	33921	76.7669	11563	78.5316
				Stipa_caucasica	Stipa_caucasica	Poaceae_NC2415	NC2415	NC_037027	circular	plastid	complete	https://www.ncbi.nlm.nih.gov	137798	81	0.456422	0.393294	0.302364	0.424858	0.384027	0.106061	1.10769	554.031	22614	76.7669	33921	76.7669	11563	78.5316
				Stipa_x	Stipa_x_brevicallosa	Poaceae_NC2428	NC2428	NC_037036	circular	plastid	complete	https://www.ncbi.nlm.nih.gov	137850	81	0.456391	0.393294	0.30262	0.424843	0.384102	0.106061	1.10769	554.031	22614	76.7669	33921	76.7669	11563	78.5316
				Stipa_narynica	Stipa_narynica	Poaceae_NC2424	NC2424	NC_037032	circular	plastid	complete	https://www.ncbi.nlm.nih.gov	137854	81	0.456284	0.393247	0.302546	0.424765	0.384026	0.106061	1.10769	554.031	22614	76.7669	33921	76.7669	11563	78.5316
				Stipa_lipskyi	Stipa_lipskyi	Poaceae_NC2422	NC2422	NC_028444	circular	chloroplast	complete	https://www.ncbi.nlm.nih.gov	137854	81	0.456319	0.393276	0.302536	0.424797	0.384043	0.106061	1.10769	553.938	22614	76.7669	33921	76.7669	11563	78.5316
			Diarrhena	Diarrhena_obovata	Diarrhena_obovata	Poaceae_NC2169	NC2169	NC_027474	circular	plastid	complete	https://www.ncbi.nlm.nih.gov	137421	83	0.460357	0.396242	0.299398	0.428299	0.385332	0.157143	1.1	560.186	24546	83.3254	36819	83.3254	12529	85.0924
			Brachypodium	Brachypodium_distachyon	Brachypodium_distachyon	Poaceae_NC2130	NC2130	NC_011032	circular	chloroplast	complete	https://www.ncbi.nlm.nih.gov	135199	81	0.458323	0.396168	0.299185	0.427246	0.384559	0.15942	1.10145	565	24440	82.9656	36660	82.9656	12475	84.7256
				Brachypodium_stacei	Brachypodium_stacei	Poaceae_NC2132	NC2132	NC_036837	circular	chloroplast	NaN	https://www.ncbi.nlm.nih.gov	136330	82	0.457454	0.394884	0.297144	0.426169	0.383161	0.142857	1.08571	560.057	24532	83.2779	36798	83.2779	12524	85.0584
				Brachypodium_hybridum	Brachypodium_hybridum	Poaceae_NC2131	NC2131	NC_036836	circular	chloroplast	complete	https://www.ncbi.nlm.nih.gov	136327	82	0.457454	0.394884	0.297144	0.426169	0.383161	0.142857	1.08571	560.057	24532	83.2779	36798	83.2779	12524	85.0584
			Torreyochloa	Torreyochloa_pallida	Torreyochloa_pallida	Poaceae_NC2447	NC2447	NC_027486	circular	plastid	complete	https://www.ncbi.nlm.nih.gov	136104	84	0.459114	0.397165	0.29281	0.428139	0.383029	0.171429	1.10145	549.348	23780	80.7251	35670	80.7251	12143	82.4708
			Phalaris	Phalaris_arundinacea	Phalaris_arundinacea	Poaceae_NC2349	NC2349	NC_027481	circular	plastid	complete	https://www.ncbi.nlm.nih.gov	135753	83	0.459002	0.395538	0.293109	0.42727	0.38255	0.171429	1.1	558.471	24520	83.2372	36780	83.2372	12513	84.9837
			Trisetum	Trisetum_cernuum	Trisetum_cernuum	Poaceae_NC2452	NC2452	NC_027487	circular	plastid	complete	https://www.ncbi.nlm.nih.gov	135539	84	0.458253	0.395841	0.291439	0.427047	0.381845	0.171429	1.10145	549.783	23778	80.7183	35667	80.7183	12142	82.464
			Avena	Avena_sativa	Avena_sativa	Poaceae_NC2116	NC2116	NC_027468	circular	plastid	complete	https://www.ncbi.nlm.nih.gov	135890	84	0.459609	0.395972	0.293393	0.42779	0.382991	0.171429	1.10145	550.13	23792	80.7658	35688	80.7658	12149	82.5115
				Avena_sterilis	Avena_sterilis	Poaceae_NC2117	NC2117	NC_031650	circular	chloroplast	complete	https://www.ncbi.nlm.nih.gov	135887	84	0.459609	0.395972	0.293362	0.42779	0.382981	0.171429	1.10145	550.13	23792	80.7658	35688	80.7658	12149	82.5115
			Anthoxanthum	Anthoxanthum_nitens	Anthoxanthum_nitens	Poaceae_NC2098	NC2098	NC_027475	circular	plastid	complete	https://www.ncbi.nlm.nih.gov	136395	84	0.457882	0.39619	0.293085	0.427036	0.382386	0.171429	1.10145	549.739	23784	80.7387	35676	80.7387	12145	82.4844
				Anthoxanthum_odoratum	Anthoxanthum_odoratum	Poaceae_NC2099	NC2099	NC_027467	circular	plastid	complete	https://www.ncbi.nlm.nih.gov	135551	83	0.457091	0.394757	0.287095	0.425924	0.379648	0.171429	1.10145	546.565	23634	80.2295	35451	80.2295	12070	81.975
			Briza	Briza_maxima	Briza_maxima	Poaceae_NC2133	NC2133	NC_027471	circular	plastid	complete	https://www.ncbi.nlm.nih.gov	136823	84	0.457686	0.396785	0.28962	0.427235	0.381364	0.171429	1.10145	550.087	23792	80.7658	35688	80.7658	12149	82.5115
			Ammophila	Ammophila_breviligulata	Ammophila_breviligulata	Poaceae_NC2086	NC2086	NC_027465	circular	plastid	complete	https://www.ncbi.nlm.nih.gov	136726	84	0.458691	0.396155	0.292986	0.427423	0.382611	0.171429	1.10145	550.304	23792	80.7658	35688	80.7658	12149	82.5115
			Agrostis	Agrostis_gigantea	Agrostis_gigantea	Poaceae_NC2076	NC2076	MF460976	circular	chloroplast	complete	https://www.ncbi.nlm.nih.gov	136705	84	0.45847	0.395823	0.292071	0.427146	0.382121	0.171429	1.11429	559.286	24544	83.3186	36816	83.3186	12525	85.0652
				Agrostis_stolonifera	Agrostis_stolonifera	Poaceae_NC2077	NC2077	NC_008591	circular	chloroplast	complete	https://www.ncbi.nlm.nih.gov	136584	85	0.459175	0.396129	0.29294	0.427652	0.382748	0.171429	1.12857	558.943	24544	83.3186	36816	83.3186	12525	85.0652
			Zingeria	Zingeria_biebersteiniana	Zingeria_biebersteiniana	Poaceae_NC2477	NC2477	MF460984	circular	chloroplast	complete	https://www.ncbi.nlm.nih.gov	135493	84	0.459239	0.395701	0.287376	0.42747	0.380772	0.171429	1.11429	558.986	24550	83.339	36825	83.339	12528	85.0856
			Puccinellia	Puccinellia_nuttalliana	Puccinellia_nuttalliana	Poaceae_NC2374	NC2374	NC_027485	circular	plastid	complete	https://www.ncbi.nlm.nih.gov	135353	84	0.45853	0.396144	0.288549	0.427337	0.381075	0.171429	1.10145	549.783	23800	80.793	35700	80.793	12153	82.5387
			Phleum	Phleum_alpinum	Phleum_alpinum	Poaceae_NC2351	NC2351	NC_027482	circular	plastid	complete	https://www.ncbi.nlm.nih.gov	135568	84	0.457415	0.396809	0.291138	0.427112	0.381787	0.171429	1.10145	549.913	23798	80.7862	35697	80.7862	12145	82.4844
			Alopecurus	Alopecurus_arundinaceus	Alopecurus_arundinaceus	Poaceae_NC2085	NC2085	MF460977	circular	chloroplast	complete	https://www.ncbi.nlm.nih.gov	136189	83	0.458185	0.395828	0.289272	0.427007	0.381095	0.171429	1.1	558.6	24552	83.3458	36828	83.3458	12522	85.0448
			Poa	Poa_annua	Poa_annua	Poaceae_NC2361	NC2361	NC_036973	circular	plastid	complete	https://www.ncbi.nlm.nih.gov	135653	87	0.457169	0.395496	0.289599	0.426333	0.380758	0.171429	1.12857	559.157	24547	83.3288	36819	83.3254	12520	85.0312
				Poa_trivialis	Poa_trivialis	Poaceae_NC2364	NC2364	NC_036975	circular	plastid	complete	https://www.ncbi.nlm.nih.gov	135208	87	0.457262	0.397017	0.291817	0.427139	0.382032	0.171429	1.11594	550.087	23798	80.7862	35697	80.7862	12145	82.4844
				Poa_nemoralis	Poa_nemoralis	Poaceae_NC2362	NC2362	NC_036974	circular	plastid	complete	https://www.ncbi.nlm.nih.gov	135845	87	0.457553	0.39691	0.29091	0.427232	0.381791	0.171429	1.11594	550.217	23796	80.7794	35694	80.7794	12145	82.4844
				Poa_palustris	Poa_palustris	Poaceae_NC2363	NC2363	NC_027484	circular	plastid	complete	https://www.ncbi.nlm.nih.gov	135446	84	0.458714	0.39655	0.291415	0.427632	0.382226	0.171429	1.10145	549.913	23798	80.7862	35697	80.7862	12145	82.4844
			Helictochloa	Helictochloa_hookeri	Helictochloa_hookeri	Poaceae_NC2231	NC2231	NC_027469	circular	plastid	complete	https://www.ncbi.nlm.nih.gov	134975	83	0.459857	0.395639	0.290112	0.427748	0.38187	0.173913	1.10294	550.897	23474	79.6863	35211	79.6863	11990	81.4317
			Holcus	Holcus_lanatus	Holcus_lanatus	Poaceae_NC2237	NC2237	NC_036689	circular	chloroplast	complete	https://www.ncbi.nlm.nih.gov	135668	84	0.457812	0.396807	0.290692	0.427309	0.38177	0.171429	1.10145	550.043	23798	80.7862	35697	80.7862	12152	82.5319
			Cynosurus	Cynosurus_cristatus	Cynosurus_cristatus	Poaceae_NC2161	NC2161	NC_036713	circular	chloroplast	complete	https://www.ncbi.nlm.nih.gov	134799	83	0.457729	0.39474	0.288464	0.426234	0.380311	0.171429	1.1	559.2	24550	83.339	36825	83.339	12528	85.0856
			Catapodium	Catapodium_rigidum	Catapodium_rigidum	Poaceae_NC2137	NC2137	NC_036711	circular	chloroplast	complete	https://www.ncbi.nlm.nih.gov	134338	83	0.458706	0.394978	0.288264	0.426842	0.380649	0.171429	1.1	559.029	24550	83.339	36825	83.339	12528	85.0856
			Dactylis	Dactylis_glomerata	Dactylis_glomerata	Poaceae_NC2162	NC2162	NC_027473	circular	plastid	complete	https://www.ncbi.nlm.nih.gov	134737	84	0.457516	0.396171	0.289088	0.426843	0.380925	0.171429	1.10145	550.043	23800	80.793	35700	80.793	12153	82.5387
			Lamarckia	Lamarckia_aurea	Lamarckia_aurea	Poaceae_NC2256	NC2256	MF460982	circular	chloroplast	complete	https://www.ncbi.nlm.nih.gov	134854	84	0.45878	0.395845	0.288209	0.427312	0.380944	0.171429	1.11429	558.986	24552	83.3458	36828	83.3458	12529	85.0924
			Deschampsia	Deschampsia_antarctica	Deschampsia_antarctica	Poaceae_NC2167	NC2167	NC_023533	circular	plastid	complete	https://www.ncbi.nlm.nih.gov	135362	86	0.457792	0.396574	0.289738	0.427183	0.381368	0.157143	1.11429	559.929	24542	83.3118	36813	83.3118	12524	85.0584
			Festuca	Festuca_ovina	Festuca_ovina	Poaceae_NC2217	NC2217	NC_019649	circular	plastid	complete	https://www.ncbi.nlm.nih.gov	133165	86	0.458047	0.396113	0.289898	0.42708	0.381353	0.157143	1.11429	558.943	24532	83.2779	36798	83.2779	12519	85.0244
				Festuca_altissima	Festuca_altissima	Poaceae_NC2215	NC2215	NC_019648	circular	plastid	complete	https://www.ncbi.nlm.nih.gov	135272	86	0.458658	0.396283	0.290715	0.42747	0.381885	0.157143	1.11429	558.643	24532	83.2779	36798	83.2779	12519	85.0244
				Festuca_arundinacea	Festuca_arundinacea	Poaceae_NC2216	NC2216	NC_011713	circular	chloroplast	complete	https://www.ncbi.nlm.nih.gov	136048	80	0.45672	0.395422	0.294981	0.426071	0.382374	0.134328	1.10606	565.318	23162	78.6272	34743	78.6272	11833	80.3654
				Festuca_pratensis	Festuca_pratensis	Poaceae_NC2218	NC2218	NC_019650	circular	plastid	complete	https://www.ncbi.nlm.nih.gov	135291	86	0.458207	0.394555	0.28993	0.426381	0.380897	0.157143	1.11429	558.557	24514	83.2168	36771	83.2168	12510	84.9633
			Lolium	Lolium_multiflorum	Lolium_multiflorum	Poaceae_NC2271	NC2271	NC_019651	circular	plastid	complete	https://www.ncbi.nlm.nih.gov	135175	86	0.457844	0.395065	0.289678	0.426455	0.380863	0.157143	1.11429	558.514	24512	83.21	36768	83.21	12509	84.9565
			-	Poaceae_RL0264	Poaceae_RL0264	Poaceae_RL0264	RL0264	-	-	-	-	-	136707	73	0.465268	0.39741	0.288295	0.431339	0.383658	0.104478	1.10145	550.304	24086	81.7639	36129	81.7639	12284	83.4284
			Littledalea	Littledalea_racemosa	Littledalea_racemosa	Poaceae_NC2270	NC2270	NC_036350	circular	chloroplast	complete	https://www.ncbi.nlm.nih.gov	136852	82	0.459065	0.397339	0.29157	0.428202	0.382658	0.173913	1.08824	554.029	23618	80.1752	35427	80.1752	12065	81.941
				Littledalea_alaica	Littledalea_alaica	Poaceae_NC2268	NC2268	MG570144	circular	chloroplast	complete	https://www.ncbi.nlm.nih.gov	136840	81	0.459832	0.39652	0.291209	0.428176	0.38252	0.173913	1.08696	563.087	24372	82.7347	36558	82.7347	12442	84.5015
				Littledalea_przevalskyi	Littledalea_przevalskyi	Poaceae_NC2269	NC2269	MG463107	circular	chloroplast	complete	https://www.ncbi.nlm.nih.gov	136862	84	0.458823	0.397259	0.292108	0.428041	0.38273	0.171429	1.10145	550.043	23800	80.793	35700	80.793	12156	82.5591
			Bromus	Bromus_vulgaris	Bromus_vulgaris	Poaceae_NC2134	NC2134	NC_027472	circular	plastid	complete	https://www.ncbi.nlm.nih.gov	136934	82	0.458822	0.396018	0.289798	0.42742	0.381546	0.171429	1.08571	559.457	24534	83.2847	36801	83.2847	12523	85.0516
			Hordeum	Hordeum_jubatum	Hordeum_jubatum	Poaceae_NC2240	NC2240	NC_027476	circular	plastid	complete	https://www.ncbi.nlm.nih.gov	136826	82	0.457757	0.396035	0.289415	0.426896	0.381069	0.171429	1.08571	559.457	24534	83.2847	36801	83.2847	12524	85.0584
				Hordeum_vulgare	Hordeum_vulgare_subsp._vulgare	Poaceae_NC2241	NC2241	NC_008590	circular	chloroplast	complete	https://www.ncbi.nlm.nih.gov	136462	83	0.457391	0.396099	0.288764	0.426745	0.380751	0.171429	1.1	560.014	24552	83.3458	36828	83.3458	12532	85.1127
			Eremopyrum	Eremopyrum_triticeum	Eremopyrum_triticeum	Poaceae_NC2201	NC2201	KY636095	linear	chloroplast	partial_genome	https://www.ncbi.nlm.nih.gov	112539	76	0.455698	0.396099	0.29169	0.425899	0.381163	0.152174	1	540.358	22638	76.8484	33957	76.8484	11576	78.6199
				Eremopyrum_bonaepartis	Eremopyrum_bonaepartis	Poaceae_NC2200	NC2200	KY636092	linear	chloroplast	partial_genome	https://www.ncbi.nlm.nih.gov	112810	76	0.458823	0.396653	0.294199	0.427738	0.383226	0.152174	1	553.938	22558	76.5768	33837	76.5768	11535	78.3415
			Pseudoroegneria	Pseudoroegneria_spicata	Pseudoroegneria_spicata	Poaceae_NC2369	NC2369	KY636118	linear	chloroplast	partial_genome	https://www.ncbi.nlm.nih.gov	114165	78	0.458549	0.396249	0.293189	0.427399	0.382662	0.15	1	557.227	23032	78.1859	34548	78.1859	11772	79.9511
			Connorochloa	Connorochloa_tenuis	Connorochloa_tenuis	Poaceae_NC2155	NC2155	MF460979	circular	chloroplast	complete	https://www.ncbi.nlm.nih.gov	134985	84	0.458463	0.396098	0.289827	0.42728	0.381463	0.171429	1.11429	559.243	24552	83.3458	36828	83.3458	12532	85.1127
			Thinopyrum	Thinopyrum_bessarabicum	Thinopyrum_bessarabicum	Poaceae_NC2442	NC2442	KY636145	linear	chloroplast	partial_genome	https://www.ncbi.nlm.nih.gov	113480	78	0.457014	0.397386	0.291266	0.4272	0.381889	0.15	1	567.844	22742	77.2014	34113	77.2014	11635	79.0206
			Elymus	Elymus_tauri	Elymus_tauri	Poaceae_NC2189	NC2189	KY636128	linear	chloroplast	partial_genome	https://www.ncbi.nlm.nih.gov	113829	74	0.464107	0.40521	0.302831	0.434664	0.390722	0.143939	1	544.34	15510	52.6512	23264	52.649	8182	55.5691
				Elymus_cognatus	Elymus_cognatus	Poaceae_NC2187	NC2187	KY636117	linear	chloroplast	partial_genome	https://www.ncbi.nlm.nih.gov	113480	78	0.456352	0.396382	0.29288	0.426367	0.381871	0.15	1	553.925	23240	78.892	34860	78.892	11876	80.6574
				Elymus_stipifolius	Elymus_stipifolius	Poaceae_NC2188	NC2188	KY636121	linear	chloroplast	partial_genome	https://www.ncbi.nlm.nih.gov	113450	78	0.45978	0.39669	0.294126	0.428234	0.383536	0.15	1	561.6	22765	77.2795	34145	77.2739	11683	79.3466
			Thinopyrum	Thinopyrum_distichum	Thinopyrum_distichum	Poaceae_NC2443	NC2443	KY636146	linear	chloroplast	partial_genome	https://www.ncbi.nlm.nih.gov	114324	78	0.457688	0.39602	0.292051	0.426855	0.381924	0.15	1	549.554	22253	75.5414	33380	75.5426	11420	77.5604
			Secale	Secale_strictum	Secale_strictum	Poaceae_NC2402	NC2402	KY636137	linear	chloroplast	partial_genome	https://www.ncbi.nlm.nih.gov	115069	78	0.455404	0.395672	0.289574	0.425538	0.380217	0.15	1	550.853	23452	79.6117	35178	79.6117	11982	81.3773
				Secale_cereale	Secale_cereale	Poaceae_NC2401	NC2401	NC_021761	circular	chloroplast	complete	https://www.ncbi.nlm.nih.gov	114843	77	0.458095	0.398114	0.292099	0.428104	0.382769	0.132353	1	570.045	23866	81.017	35799	81.017	12189	82.7832
			Triticum	Triticum_aestivum	Triticum_aestivum	Poaceae_NC2455	NC2455	NC_002762	circular	chloroplast	complete	https://www.ncbi.nlm.nih.gov	134545	83	0.459357	0.396927	0.29226	0.428142	0.382848	0.171429	1.08696	551.435	23838	80.922	35757	80.922	12176	82.6949
			Taeniatherum	Taeniatherum_caput-medusae	Taeniatherum_caput-medusae	Poaceae_NC2434	NC2434	MF460974	circular	chloroplast	complete	https://www.ncbi.nlm.nih.gov	136827	84	0.458441	0.395994	0.288846	0.427218	0.381094	0.171429	1.11429	559.243	24552	83.3458	36828	83.3458	12532	85.1127
			Triticum	Triticum_urartu	Triticum_urartu	Poaceae_NC2461	NC2461	NC_021762	circular	chloroplast	complete	https://www.ncbi.nlm.nih.gov	115773	60	0.467404	0.391885	0.288823	0.429645	0.382704	0.173077	1	679.673	22042	74.8252	33063	74.8252	11280	76.6096
				Triticum_monococcum	Triticum_monococcum	Poaceae_NC2458	NC2458	NC_021760	circular	chloroplast	complete	https://www.ncbi.nlm.nih.gov	116399	79	0.457663	0.394762	0.289244	0.426213	0.380556	0.114286	1	551.871	23928	81.2275	35892	81.2275	12220	82.9938
			Aegilops	Aegilops_ventricosa	Aegilops_ventricosa	Poaceae_NC2075	NC2075	KY636063	linear	chloroplast	partial_genome	https://www.ncbi.nlm.nih.gov	113859	78	0.455112	0.395441	0.290572	0.425276	0.380375	0.15	1	551.162	23466	79.6592	35199	79.6592	11989	81.4249
				Aegilops_cylindrica	Aegilops_cylindrica	Poaceae_NC2060	NC2060	NC_023096	circular	chloroplast	complete	https://www.ncbi.nlm.nih.gov	113490	77	0.456386	0.392451	0.290053	0.424419	0.37963	0.0882353	1	554.294	23348	79.2586	35022	79.2586	11930	81.0242
				Aegilops_tauschii	Aegilops_tauschii	Poaceae_NC2071	NC2071	NC_022133	circular	chloroplast	complete	https://www.ncbi.nlm.nih.gov	114112	80	0.454993	0.395612	0.296323	0.425302	0.382309	0.140845	1	558.471	24426	82.9181	36639	82.9181	12469	84.6849
				Aegilops_crassa	Aegilops_crassa	Poaceae_NC2059	NC2059	KY636013	linear	chloroplast	partial_genome	https://www.ncbi.nlm.nih.gov	114828	76	0.457209	0.397418	0.292234	0.427311	0.382284	0.157143	1	553.632	23549	79.9409	35324	79.9421	12052	81.8528
				Aegilops_columnaris	Aegilops_columnaris	Poaceae_NC2057	NC2057	KY636008	linear	chloroplast	partial_genome	https://www.ncbi.nlm.nih.gov	114855	76	0.47039	0.407221	0.297995	0.438805	0.39189	0.154412	1	593.786	14454	49.0665	21679	49.0619	7943	53.9459
				Aegilops_umbellulata	Aegilops_umbellulata	Poaceae_NC2073	NC2073	KY636056	linear	chloroplast	partial_genome	https://www.ncbi.nlm.nih.gov	114852	77	0.466262	0.397904	0.29664	0.43208	0.386934	0.152174	1	575.15	21479	72.914	32219	72.9151	11073	75.2037
				Aegilops_triuncialis	Aegilops_triuncialis	Poaceae_NC2072	NC2072	KY636054	linear	chloroplast	partial_genome	https://www.ncbi.nlm.nih.gov	114845	78	0.455799	0.396348	0.291842	0.426074	0.38133	0.15	1	556.254	23344	79.245	35016	79.245	11928	81.0106
				Aegilops_markgrafii	Aegilops_markgrafii	Poaceae_NC2065	NC2065	KY636033	linear	chloroplast	partial_genome	https://www.ncbi.nlm.nih.gov	114884	78	0.455977	0.396844	0.291575	0.42641	0.38147	0.15	1	556.299	23354	79.279	35030	79.2767	11935	81.0581
				Aegilops_geniculata	Aegilops_geniculata	Poaceae_NC2061	NC2061	NC_023097	circular	chloroplast	complete	https://www.ncbi.nlm.nih.gov	113893	79	0.454144	0.393087	0.290606	0.423616	0.379279	0.1	1	540	22708	77.086	34062	77.086	11610	78.8509
				Aegilops_biuncialis	Aegilops_biuncialis	Poaceae_NC2056	NC2056	KY636005	linear	chloroplast	partial_genome	https://www.ncbi.nlm.nih.gov	114916	78	0.458506	0.397189	0.29006	0.427847	0.381923	0.15	1	565.338	22399	76.0371	33596	76.0314	11761	79.8764
				Aegilops_speltoides	Aegilops_speltoides	Poaceae_NC2070	NC2070	NC_022135	circular	chloroplast	complete	https://www.ncbi.nlm.nih.gov	113536	77	0.454672	0.395248	0.294452	0.42496	0.381457	0.106061	1	561.138	22738	77.1879	34107	77.1879	11625	78.9527
			Triticum	Triticum_timopheevii	Triticum_timopheevii	Poaceae_NC2459	NC2459	NC_024764	circular	chloroplast	complete	https://www.ncbi.nlm.nih.gov	136157	82	0.455799	0.393538	0.291112	0.424669	0.38015	0.1	1.07246	553.286	23938	81.2615	35907	81.2615	12225	83.0277
				Triticum_turgidum	Triticum_turgidum	Poaceae_NC2460	NC2460	NC_024814	circular	chloroplast	complete	https://www.ncbi.nlm.nih.gov	135835	82	0.455838	0.393602	0.291375	0.42472	0.380272	0.1	1.07246	553.243	23938	81.2615	35907	81.2615	12225	83.0277
				Triticum_carthlicum	Triticum_carthlicum_var._rubiginosum	Poaceae_NC2456	NC2456	LC376795	circular	chloroplast	complete	https://www.ncbi.nlm.nih.gov	135898	82	0.456611	0.393941	0.291016	0.425276	0.380523	0.1	1.07246	553.329	23976	81.3905	35964	81.3905	12244	83.1568
				Triticum_macha	Triticum_macha	Poaceae_NC2457	NC2457	NC_025955	circular	chloroplast	complete	https://www.ncbi.nlm.nih.gov	135899	72	0.455406	0.388854	0.290012	0.42213	0.37809	0.0806452	1.06452	572.143	22462	76.2509	33693	76.2509	11487	78.0155
			Aegilops	Aegilops_comosa	Aegilops_comosa	Poaceae_NC2058	NC2058	KY636010	linear	chloroplast	partial_genome	https://www.ncbi.nlm.nih.gov	114379	78	0.457839	0.398206	0.293909	0.428023	0.383326	0.135714	1	575.032	22084	74.9678	33125	74.9655	11416	77.5333
				Aegilops_uniaristata	Aegilops_uniaristata	Poaceae_NC2074	NC2074	KY636060	linear	chloroplast	partial_genome	https://www.ncbi.nlm.nih.gov	113842	74	0.47798	0.409041	0.294264	0.443491	0.393712	0.128788	1	627	12540	42.5691	18807	42.5623	6899	46.8555
				Aegilops_bicornis	Aegilops_bicornis	Poaceae_NC2055	NC2055	NC_024831	circular	chloroplast	complete	https://www.ncbi.nlm.nih.gov	136861	82	0.455818	0.393407	0.291039	0.424612	0.380088	0.1	1.07246	553.243	23938	81.2615	35907	81.2615	12225	83.0277
				Aegilops_searsii	Aegilops_searsii	Poaceae_NC2068	NC2068	NC_024815	circular	chloroplast	complete	https://www.ncbi.nlm.nih.gov	136863	82	0.455818	0.393407	0.291058	0.424612	0.380094	0.1	1.07246	553.243	23938	81.2615	35907	81.2615	12225	83.0277
				Aegilops_kotschyi	Aegilops_kotschyi	Poaceae_NC2063	NC2063	NC_024832	circular	chloroplast	complete	https://www.ncbi.nlm.nih.gov	136868	82	0.455818	0.393407	0.2909	0.424612	0.380042	0.1	1.07246	553.243	23938	81.2615	35907	81.2615	12225	83.0277
				Aegilops_sharonensis	Aegilops_sharonensis	Poaceae_NC2069	NC2069	NC_024816	circular	chloroplast	complete	https://www.ncbi.nlm.nih.gov	136867	82	0.455818	0.393407	0.291073	0.424612	0.380099	0.1	1.07246	553.243	23938	81.2615	35907	81.2615	12225	83.0277
				Aegilops_longissima	Aegilops_longissima	Poaceae_NC2064	NC2064	NC_024830	circular	chloroplast	complete	https://www.ncbi.nlm.nih.gov	136875	82	0.455818	0.393407	0.291099	0.424612	0.380108	0.1	1.07246	553.243	23938	81.2615	35907	81.2615	12225	83.0277
			Aristida	Aristida_rufescens	Aristida_rufescens	Poaceae_NC2102	NC2102	NC_036130	circular	chloroplast	complete	https://www.ncbi.nlm.nih.gov	137659	82	0.459194	0.39677	0.295842	0.427982	0.383936	0.171429	1.08571	558.086	24506	83.1896	36759	83.1896	12507	84.943
				Aristida_purpurea	Aristida_purpurea	Poaceae_NC2101	NC2101	NC_025228	circular	plastid	complete	https://www.ncbi.nlm.nih.gov	138423	85	0.460286	0.396702	0.296447	0.428494	0.384478	0.171429	1.1	558.043	24504	83.1828	36756	83.1828	12506	84.9362
				Aristida_ternipes	Aristida_ternipes	Poaceae_NC2103	NC2103	MF460978	circular	chloroplast	complete	https://www.ncbi.nlm.nih.gov	136231	83	0.460052	0.39646	0.295666	0.428256	0.384059	0.171429	1.1	557.914	24508	83.1964	36762	83.1964	12508	84.9497
			Stipagrostis	Stipagrostis_uniplumis	Stipagrostis_uniplumis_var._uniplumis	Poaceae_NC2417	NC2417	MF460973	circular	chloroplast	complete	https://www.ncbi.nlm.nih.gov	138019	83	0.459431	0.395189	0.295415	0.42731	0.383345	0.171429	1.1	558.257	24508	83.1964	36762	83.1964	12510	84.9633
				Stipagrostis_hirtigluma	Stipagrostis_hirtigluma	Poaceae_NC2416	NC2416	NC_036112	circular	chloroplast	complete	https://www.ncbi.nlm.nih.gov	138026	82	0.459339	0.394684	0.29504	0.427018	0.383027	0.171429	1.08571	558.257	24481	83.1048	36721	83.1036	12510	84.9633
			Sartidia	Sartidia_isaloensis	Sartidia_isaloensis	Poaceae_NC2390	NC2390	NC_036117	circular	chloroplast	complete	https://www.ncbi.nlm.nih.gov	138607	82	0.458213	0.395761	0.29423	0.426987	0.382735	0.171429	1.08571	558.257	24506	83.1896	36759	83.1896	12509	84.9565
				Sartidia_dewinteri	Sartidia_dewinteri	Poaceae_NC2389	NC2389	NC_027147	circular	chloroplast	complete	https://www.ncbi.nlm.nih.gov	138074	83	0.458354	0.395402	0.295891	0.426878	0.383215	0.171429	1.1	557.871	24506	83.1896	36759	83.1896	12509	84.9565
				Sartidia_perrieri	Sartidia_perrieri	Poaceae_NC2391	NC2391	NC_027146	circular	chloroplast	complete	https://www.ncbi.nlm.nih.gov	138471	83	0.458465	0.396053	0.295098	0.427259	0.383205	0.171429	1.1	557.571	24492	83.1421	36738	83.1421	12502	84.909
			Coelachne	Coelachne_africana	Coelachne_africana	Poaceae_NC2153	NC2153	NC_035732	circular	chloroplast	complete	https://www.ncbi.nlm.nih.gov	135041	82	0.459889	0.395347	0.290985	0.427618	0.382074	0.171429	1.08571	558.729	24486	83.1217	36729	83.1217	12499	84.8886
			Isachne	Isachne_distichophylla	Isachne_distichophylla	Poaceae_NC2251	NC2251	NC_025236	circular	plastid	complete	https://www.ncbi.nlm.nih.gov	135782	83	0.457755	0.396487	0.295683	0.427121	0.383308	0.171429	1.1	557.871	24488	83.1285	36732	83.1285	12500	84.8954
				Isachne_albens	Isachne_albens	Poaceae_NC2250	NC2250	NC_035530	circular	chloroplast	complete	https://www.ncbi.nlm.nih.gov	135867	83	0.457472	0.395848	0.29534	0.42666	0.382887	0.171429	1.1	559.157	24488	83.1285	36732	83.1285	12500	84.8954
			Limnopoa	Limnopoa_meeboldii	Limnopoa_meeboldii	Poaceae_NC2266	NC2266	NC_035531	circular	chloroplast	complete	https://www.ncbi.nlm.nih.gov	134724	83	0.45783	0.395876	0.29364	0.426853	0.382449	0.171429	1.1	559.157	24488	83.1285	36732	83.1285	12500	84.8954
			Eriachne	Eriachne_mucronata	Eriachne_mucronata	Poaceae_NC2203	NC2203	NC_035529	circular	chloroplast	complete	https://www.ncbi.nlm.nih.gov	135115	83	0.461787	0.395113	0.300031	0.42845	0.385644	0.171429	1.10145	553.391	23934	81.2479	35901	81.2479	12182	82.7357
			Pheidochloa	Pheidochloa_gracilis	Pheidochloa_gracilis	Poaceae_NC2350	NC2350	NC_035534	circular	chloroplast	complete	https://www.ncbi.nlm.nih.gov	134979	83	0.461545	0.395167	0.299154	0.428356	0.385289	0.171429	1.10145	553.087	23928	81.2275	35892	81.2275	12179	82.7153
			Eriachne	Eriachne_stipacea	Eriachne_stipacea	Poaceae_NC2204	NC2204	NC_025234	circular	plastid	complete	https://www.ncbi.nlm.nih.gov	134746	83	0.460474	0.39449	0.297717	0.427482	0.384227	0.171429	1.1	558.386	24480	83.1014	36720	83.1014	12496	84.8682
				Eriachne_armittii	Eriachne_armittii	Poaceae_NC2202	NC2202	NC_034791	circular	chloroplast	complete	https://www.ncbi.nlm.nih.gov	134864	83	0.460644	0.39454	0.297477	0.427592	0.38422	0.171429	1.1	558.343	24480	83.1014	36720	83.1014	12496	84.8682
			Arundo	Arundo_plinii	Arundo_plinii	Poaceae_NC2114	NC2114	NC_034652	circular	chloroplast	complete	https://www.ncbi.nlm.nih.gov	137128	97	0.458641	0.395747	0.295904	0.427194	0.383431	0.0571429	1.11765	555	23416	79.4894	35124	79.4894	11963	81.2483
				Arundo_donax	Arundo_donax	Poaceae_NC2113	NC2113	MF035971	circular	chloroplast	complete	https://www.ncbi.nlm.nih.gov	137172	83	0.459852	0.396787	0.296117	0.428319	0.384252	0.171429	1.1	558.771	24506	83.1896	36759	83.1896	12508	84.9497
			Dregeochloa	Dregeochloa_pumilla	Dregeochloa_pumilla	Poaceae_NC2177	NC2177	NC_035526	circular	chloroplast	complete	https://www.ncbi.nlm.nih.gov	136746	83	0.461882	0.396634	0.293894	0.429258	0.384137	0.171429	1.1	558.514	24506	83.1896	36759	83.1896	12508	84.9497
			Monachather	Monachather_paradoxus	Monachather_paradoxus	Poaceae_NC2289	NC2289	NC_025237	circular	plastid	complete	https://www.ncbi.nlm.nih.gov	137625	83	0.459399	0.396843	0.296398	0.428121	0.384213	0.171429	1.1	557.871	24508	83.1964	36762	83.1964	12510	84.9633
			-	Poaceae_RL0243	Poaceae_RL0243	Poaceae_RL0243	RL0243	-	-	-	-	-	136294	72	0.46664	0.399516	0.2951	0.433078	0.387085	0.106061	1.11594	549.957	24050	81.6417	36075	81.6417	12268	83.3198
			Hakonechloa	Hakonechloa_macra	Hakonechloa_macra	Poaceae_NC2229	NC2229	NC_025235	circular	plastid	complete	https://www.ncbi.nlm.nih.gov	133960	81	0.456869	0.396071	0.300815	0.42647	0.384585	0.161765	1.10294	562.412	23994	81.4516	35991	81.4516	12253	83.2179
			Molinia	Molinia_caerulea	Molinia_caerulea	Poaceae_NC2288	NC2288	NC_033980	circular	plastid	complete	https://www.ncbi.nlm.nih.gov	137574	81	0.457391	0.396327	0.29981	0.426859	0.384509	0.161765	1.10294	562.809	24008	81.4991	36012	81.4991	12260	83.2654
			Eragrostis	Eragrostis_walteri	Eragrostis_walteri	Poaceae_NC2196	NC2196	NC_035528	circular	chloroplast	complete	https://www.ncbi.nlm.nih.gov	137056	83	0.458766	0.396416	0.291623	0.427591	0.382268	0.171429	1.1	558.729	24508	83.1964	36762	83.1964	12510	84.9633
			Elytrophorus	Elytrophorus_spicatus	Elytrophorus_spicatus	Poaceae_NC2191	NC2191	NC_025233	circular	plastid	complete	https://www.ncbi.nlm.nih.gov	136346	83	0.458422	0.397242	0.293185	0.427832	0.38295	0.171429	1.1	557.786	24506	83.1896	36759	83.1896	12509	84.9565
				Elytrophorus_globularis	Elytrophorus_globularis	Poaceae_NC2190	NC2190	NC_035527	circular	chloroplast	complete	https://www.ncbi.nlm.nih.gov	136403	83	0.458759	0.397168	0.293226	0.427964	0.383051	0.171429	1.1	558.471	24506	83.1896	36759	83.1896	12509	84.9565
			Styppeiochloa	Styppeiochloa_gynoglossa	Styppeiochloa_gynoglossa	Poaceae_NC2433	NC2433	NC_035535	circular	chloroplast	complete	https://www.ncbi.nlm.nih.gov	137458	83	0.459789	0.397296	0.296333	0.428543	0.384473	0.171429	1.1	558.3	24504	83.1828	36756	83.1828	12508	84.9497
			Crinipes	Crinipes_longifolius	Crinipes_longifolius	Poaceae_NC2158	NC2158	NC_035524	circular	chloroplast	complete	https://www.ncbi.nlm.nih.gov	138030	83	0.460176	0.397674	0.296078	0.428925	0.384642	0.171429	1.1	558.557	24508	83.1964	36762	83.1964	12510	84.9633
				Crinipes_abyssinicus	Crinipes_abyssinicus	Poaceae_NC2157	NC2157	NC_035523	circular	chloroplast	complete	https://www.ncbi.nlm.nih.gov	137909	83	0.459872	0.397689	0.297048	0.42878	0.38487	0.171429	1.1	558.557	24508	83.1964	36762	83.1964	12510	84.9633
			Merxmuellera	Merxmuellera_tsaratananensis	Merxmuellera_tsaratananensis	Poaceae_NC2280	NC2280	NC_036122	circular	chloroplast	complete	https://www.ncbi.nlm.nih.gov	136522	82	0.45902	0.397482	0.296967	0.428251	0.38449	0.171429	1.08571	557.914	24508	83.1964	36762	83.1964	12510	84.9633
			Chionochloa	Chionochloa_macra	Chionochloa_macra	Poaceae_NC2149	NC2149	NC_025230	circular	plastid	complete	https://www.ncbi.nlm.nih.gov	135720	85	0.458032	0.396184	0.293674	0.427108	0.38263	0.171429	1.1	557.957	24506	83.1896	36759	83.1896	12509	84.9565
			Cortaderia	Cortaderia_selloana	Cortaderia_selloana	Poaceae_NC2156	NC2156	NC_036681	circular	plastid	complete	https://www.ncbi.nlm.nih.gov	133885	85	0.458989	0.395745	0.294011	0.427367	0.382915	0.171429	1.1	557.957	24506	83.1896	36759	83.1896	12509	84.9565
			Danthonia	Danthonia_californica	Danthonia_californica	Poaceae_NC2164	NC2164	NC_025232	circular	plastid	complete	https://www.ncbi.nlm.nih.gov	134191	85	0.45953	0.395655	0.293735	0.427592	0.382973	0.171429	1.08571	557.957	24506	83.1896	36759	83.1896	12509	84.9565
			Phaenanthoecium	Phaenanthoecium_koestlinii	Phaenanthoecium_koestlinii	Poaceae_NC2347	NC2347	NC_035533	circular	chloroplast	complete	https://www.ncbi.nlm.nih.gov	133327	83	0.45852	0.394285	0.294133	0.426402	0.382312	0.171429	1.1	558.471	24492	83.1421	36738	83.1421	12502	84.909
			Schismus	Schismus_arabicus	Schismus_arabicus	Poaceae_NC2393	NC2393	NC_036703	circular	chloroplast	complete	https://www.ncbi.nlm.nih.gov	132811	85	0.458719	0.395331	0.292001	0.427025	0.382017	0.171429	1.1	557.829	24506	83.1896	36759	83.1896	12509	84.9565
			Tribolium	Tribolium_hispidum	Tribolium_hispidum	Poaceae_NC2448	NC2448	NC_036705	circular	chloroplast	complete	https://www.ncbi.nlm.nih.gov	132449	85	0.459082	0.394887	0.292231	0.426985	0.382067	0.171429	1.1	557.743	24500	83.1693	36750	83.1693	12506	84.9362
			Tenaxia	Tenaxia_guillarmodiae	Tenaxia_guillarmodiae	Poaceae_NC2435	NC2435	NC_029897	circular	plastid	complete	https://www.ncbi.nlm.nih.gov	132895	85	0.459082	0.395266	0.292024	0.427174	0.382124	0.171429	1.1	557.657	24492	83.1421	36738	83.1421	12502	84.909
			Rytidosperma	Rytidosperma_pallidum	Rytidosperma_pallidum	Poaceae_NC2380	NC2380	MF460980	circular	chloroplast	complete	https://www.ncbi.nlm.nih.gov	132765	83	0.459199	0.395458	0.291037	0.427329	0.381898	0.171429	1.1	557.957	24506	83.1896	36759	83.1896	12509	84.9565
				Rytidosperma_semiannulare	Rytidosperma_semiannulare	Poaceae_NC2381	NC2381	NC_036701	circular	chloroplast	complete	https://www.ncbi.nlm.nih.gov	129095	82	0.459709	0.395668	0.29131	0.427689	0.382229	0.171429	1.05714	558.043	24506	83.1896	36759	83.1896	12509	84.9565
			Centropodia	Centropodia_glauca	Centropodia_glauca	Poaceae_NC2141	NC2141	NC_029411	circular	plastid	complete	https://www.ncbi.nlm.nih.gov	134565	85	0.458955	0.395972	0.29413	0.427463	0.383019	0.171429	1.1	557.786	24508	83.1964	36762	83.1964	12510	84.9633
			-	Poaceae_RL0200	Poaceae_RL0200	Poaceae_RL0200	RL0200	-	-	-	-	-	136017	54	0.466744	0.397617	0.2903	0.43218	0.384887	0.102041	1.13043	549.957	24044	81.6213	36066	81.6213	12264	83.2926
			Nematopoa	Nematopoa_longipes	Nematopoa_longipes	Poaceae_NC2293	NC2293	NC_035532	circular	chloroplast	complete	https://www.ncbi.nlm.nih.gov	134459	83	0.459158	0.395281	0.289826	0.42722	0.381422	0.171429	1.1	559.071	24508	83.1964	36762	83.1964	12509	84.9565
			Enneapogon	Enneapogon_oblongus	Enneapogon_oblongus	Poaceae_NC2192	NC2192	NC_036682	circular	chloroplast	complete	https://www.ncbi.nlm.nih.gov	133433	85	0.459156	0.395055	0.290719	0.427106	0.381644	0.171429	1.1	557.529	24496	83.1557	36744	83.1557	12503	84.9158
			Uniola	Uniola_paniculata	Uniola_paniculata	Poaceae_NC2462	NC2462	NC_036709	circular	chloroplast	complete	https://www.ncbi.nlm.nih.gov	135322	83	0.459431	0.396164	0.293201	0.427797	0.382932	0.171429	1.1	557.829	24506	83.1896	36759	83.1896	12508	84.9497
			Eragrostis	Eragrostis_tef	Eragrostis_tef	Poaceae_NC2195	NC2195	NC_029413	circular	plastid	complete	https://www.ncbi.nlm.nih.gov	134435	85	0.459281	0.395042	0.292409	0.427162	0.382244	0.171429	1.1	557.657	24506	83.1896	36759	83.1896	12505	84.9294
				Eragrostis_minor	Eragrostis_minor	Poaceae_NC2194	NC2194	NC_029412	circular	plastid	complete	https://www.ncbi.nlm.nih.gov	135023	85	0.459198	0.395126	0.290516	0.427162	0.381613	0.171429	1.1	557.443	24492	83.1421	36738	83.1421	12498	84.8818
			Zoysia	Zoysia_macrantha	Zoysia_macrantha	Poaceae_NC2481	NC2481	NC_029418	circular	plastid	complete	https://www.ncbi.nlm.nih.gov	135845	85	0.459601	0.395431	0.293088	0.427516	0.382707	0.171429	1.1	557.229	24506	83.1896	36759	83.1896	12508	84.9497
				Zoysia_japonica	Zoysia_japonica	Poaceae_NC2480	NC2480	NC_036827	circular	plastid	complete	https://www.ncbi.nlm.nih.gov	136200	83	0.459603	0.39547	0.293053	0.427537	0.382709	0.171429	1.1	557.743	24506	83.1896	36759	83.1896	12508	84.9497
			Sporobolus	Sporobolus_heterolepis	Sporobolus_heterolepis	Poaceae_NC2407	NC2407	NC_029417	circular	plastid	complete	https://www.ncbi.nlm.nih.gov	135097	85	0.459846	0.3946	0.290839	0.427223	0.381762	0.171429	1.1	557.4	24508	83.1964	36762	83.1964	12509	84.9565
				Sporobolus_michauxianus	Sporobolus_michauxianus	Poaceae_NC2409	NC2409	NC_029416	circular	plastid	complete	https://www.ncbi.nlm.nih.gov	135617	85	0.460135	0.394816	0.293725	0.427475	0.382892	0.171429	1.1	557.829	24508	83.1964	36762	83.1964	12509	84.9565
				Sporobolus_maritimus	Sporobolus_maritimus	Poaceae_NC2408	NC2408	NC_027650	circular	chloroplast	complete	https://www.ncbi.nlm.nih.gov	135592	83	0.459374	0.394658	0.295062	0.427016	0.383031	0.171429	1.1	556.757	24462	83.0403	36693	83.0403	12486	84.8003
			Hilaria	Hilaria_rigida	Hilaria_rigida	Poaceae_NC2235	NC2235	NC_029896	circular	plastid	complete	https://www.ncbi.nlm.nih.gov	135318	83	0.459508	0.397068	0.293244	0.428288	0.383273	0.171429	1.1	556.886	24498	83.1625	36747	83.1625	12498	84.8818
				Hilaria_cenchroides	Hilaria_cenchroides	Poaceae_NC2234	NC2234	NC_029415	circular	plastid	complete	https://www.ncbi.nlm.nih.gov	134824	85	0.459115	0.396984	0.294002	0.42805	0.383367	0.171429	1.1	556.843	24498	83.1625	36747	83.1625	12499	84.8886
			Distichlis	Distichlis_bajaensis	Distichlis_bajaensis	Poaceae_NC2175	NC2175	NC_029894	circular	plastid	complete	https://www.ncbi.nlm.nih.gov	135452	82	0.45996	0.39679	0.29318	0.428375	0.38331	0.173913	1.10145	550.957	24244	82.3002	36366	82.3002	12168	82.6406
				Distichlis_spicata	Distichlis_spicata	Poaceae_NC2176	NC2176	NC_029895	circular	plastid	complete	https://www.ncbi.nlm.nih.gov	138504	85	0.460291	0.39642	0.292047	0.428356	0.382919	0.171429	1.1	559.543	24498	83.1625	36747	83.1625	12486	84.8003
			Bouteloua	Bouteloua_gracilis	Bouteloua_gracilis	Poaceae_NC2127	NC2127	NC_029892	circular	plastid	complete	https://www.ncbi.nlm.nih.gov	133742	85	0.458816	0.396518	0.288336	0.427667	0.381223	0.171429	1.1	558.086	24504	83.1828	36756	83.1828	12507	84.943
				Bouteloua_curtipendula	Bouteloua_curtipendula	Poaceae_NC2126	NC2126	NC_029414	circular	plastid	complete	https://www.ncbi.nlm.nih.gov	133865	85	0.458664	0.39612	0.289131	0.427392	0.381305	0.171429	1.1	557.014	24468	83.0606	36702	83.0606	12488	84.8139
			Halopyrum	Halopyrum_mucronatum	Halopyrum_mucronatum	Poaceae_NC2230	NC2230	NC_036688	circular	chloroplast	complete	https://www.ncbi.nlm.nih.gov	135815	85	0.459441	0.397356	0.293333	0.428399	0.383377	0.171429	1.1	557.657	24498	83.1625	36747	83.1625	12504	84.9226
			Oropetium	Oropetium_aristatum	Oropetium_aristatum	Poaceae_NC2305	NC2305	NC_036697	circular	chloroplast	complete	https://www.ncbi.nlm.nih.gov	133880	85	0.46033	0.396543	0.29328	0.428436	0.383384	0.171429	1.1	556.714	24490	83.1353	36735	83.1353	12492	84.8411
			Melanocenchris	Melanocenchris_abyssinica	Melanocenchris_abyssinica	Poaceae_NC2276	NC2276	NC_036694	circular	chloroplast	complete	https://www.ncbi.nlm.nih.gov	134878	83	0.457899	0.395731	0.290129	0.426815	0.381253	0.171429	1.1	557.314	24498	83.1625	36747	83.1625	12504	84.9226
			Dactyloctenium	Dactyloctenium_aegyptium	Dactyloctenium_aegyptium	Poaceae_NC2163	NC2163	NC_036714	circular	chloroplast	complete	https://www.ncbi.nlm.nih.gov	134889	85	0.45998	0.396835	0.295287	0.428407	0.384034	0.171429	1.1	557.443	24508	83.1964	36762	83.1964	12508	84.9497
			Trichoneura	Trichoneura_grandiglumis	Trichoneura_grandiglumis	Poaceae_NC2450	NC2450	NC_036707	circular	chloroplast	complete	https://www.ncbi.nlm.nih.gov	134286	85	0.457832	0.396498	0.288554	0.427165	0.380961	0.171429	1.1	557.957	24508	83.1964	36762	83.1964	12509	84.9565
			Vaseyochloa	Vaseyochloa_multinervosa	Vaseyochloa_multinervosa	Poaceae_NC2468	NC2468	NC_036710	circular	chloroplast	complete	https://www.ncbi.nlm.nih.gov	134891	85	0.459447	0.396874	0.293084	0.428161	0.383135	0.171429	1.1	557.786	24508	83.1964	36762	83.1964	12508	84.9497
			-	Poaceae_RL0262	Poaceae_RL0262	Poaceae_RL0262	RL0262	-	-	-	-	-	134941	72	0.465479	0.397508	0.287301	0.431493	0.383429	0.136364	1.11594	550.217	24056	81.662	36084	81.662	12270	83.3333
			Astrebla	Astrebla_pectinata	Astrebla_pectinata	Poaceae_NC2115	NC2115	NC_029891	circular	plastid	complete	https://www.ncbi.nlm.nih.gov	135737	85	0.458753	0.396528	0.292152	0.42764	0.382478	0.171429	1.1	557.571	24502	83.176	36753	83.176	12506	84.9362
			Leptochloa	Leptochloa_pluriflora	Leptochloa_pluriflora	Poaceae_NC2264	NC2264	MF460983	circular	chloroplast	complete	https://www.ncbi.nlm.nih.gov	134507	85	0.458579	0.396715	0.291011	0.427647	0.382102	0.171429	1.1	557.571	24502	83.176	36753	83.176	12506	84.9362
				Leptochloa_virgata	Leptochloa_virgata	Poaceae_NC2265	NC2265	NC_036692	circular	chloroplast	complete	https://www.ncbi.nlm.nih.gov	134500	83	0.458742	0.396864	0.290912	0.427803	0.382173	0.171429	1.1	556.243	24456	83.0199	36684	83.0199	12483	84.78
			-	Poaceae_RL0230	Poaceae_RL0230	Poaceae_RL0230	RL0230	-	-	-	-	-	135700	72	0.466099	0.397665	0.289365	0.431882	0.384376	0.136364	1.13043	550.217	24056	81.662	36084	81.662	12270	83.3333
			Oxychloris	Oxychloris_scariosa	Oxychloris_scariosa	Poaceae_NC2332	NC2332	MF460971	circular	chloroplast	complete	https://www.ncbi.nlm.nih.gov	134963	85	0.459152	0.396717	0.292376	0.427935	0.382748	0.171429	1.1	557.4	24498	83.1625	36747	83.1625	12504	84.9226
			Eustachys	Eustachys_glauca	Eustachys_glauca	Poaceae_NC2209	NC2209	NC_036685	circular	chloroplast	complete	https://www.ncbi.nlm.nih.gov	135053	85	0.459063	0.396578	0.292775	0.427821	0.382805	0.171429	1.10145	561.739	24344	82.6397	36516	82.6397	12427	84.3996
			Dichaetaria	Dichaetaria_wightii	Dichaetaria_wightii	Poaceae_NC2170	NC2170	NC_035525	circular	chloroplast	complete	https://www.ncbi.nlm.nih.gov	135248	83	0.462003	0.397543	0.297609	0.429773	0.385718	0.171429	1.1	558.686	24508	83.1964	36762	83.1964	12510	84.9633
			Alloeochaete	Alloeochaete_oreogena	Alloeochaete_oreogena	Poaceae_NC2079	NC2079	NC_035518	circular	chloroplast	complete	https://www.ncbi.nlm.nih.gov	136079	83	0.458631	0.39696	0.295798	0.427795	0.383796	0.171429	1.1	558.043	24492	83.1421	36738	83.1421	12502	84.909
				Alloeochaete_uluguruensis	Alloeochaete_uluguruensis	Poaceae_NC2080	NC2080	NC_035519	circular	chloroplast	complete	https://www.ncbi.nlm.nih.gov	139395	83	0.458201	0.396251	0.294839	0.427226	0.383097	0.171429	1.1	558.814	24506	83.1896	36759	83.1896	12509	84.9565
				Alloeochaete_namuliensis	Alloeochaete_namuliensis	Poaceae_NC2078	NC2078	NC_035517	circular	chloroplast	complete	https://www.ncbi.nlm.nih.gov	139190	83	0.45838	0.39659	0.29472	0.427485	0.38323	0.171429	1.1	558.6	24502	83.176	36753	83.176	12507	84.943
			Thysanolaena	Thysanolaena_latifolia	Thysanolaena_latifolia	Poaceae_NC2446	NC2446	NC_025238	circular	plastid	complete	https://www.ncbi.nlm.nih.gov	140097	85	0.459262	0.39641	0.296783	0.427836	0.384151	0.171429	1.1	557.657	24500	83.1693	36750	83.1693	12506	84.9362
			Centotheca	Centotheca_lappacea	Centotheca_lappacea	Poaceae_NC2140	NC2140	NC_025229	circular	plastid	complete	https://www.ncbi.nlm.nih.gov	139464	85	0.459159	0.396724	0.295829	0.427941	0.383904	0.171429	1.1	557.7	24494	83.1489	36741	83.1489	12504	84.9226
			Danthoniopsis	Danthoniopsis_dinteri	Danthoniopsis_dinteri	Poaceae_NC2165	NC2165	NC_030502	circular	chloroplast	complete	https://www.ncbi.nlm.nih.gov	139169	83	0.459145	0.396433	0.296357	0.427789	0.383978	0.171429	1.1	558.086	24508	83.1964	36762	83.1964	12510	84.9633
			Loudetia	Loudetia_simplex	Loudetia_simplex	Poaceae_NC2272	NC2272	NC_036113	circular	chloroplast	complete	https://www.ncbi.nlm.nih.gov	138600	82	0.458893	0.396346	0.299086	0.42762	0.384775	0.171429	1.08571	558.086	24508	83.1964	36762	83.1964	12510	84.9633
			Loudetiopsis	Loudetiopsis_kerstingii	Loudetiopsis_kerstingii	Poaceae_NC2273	NC2273	NC_030612	circular	chloroplast	complete	https://www.ncbi.nlm.nih.gov	138377	83	0.458308	0.395902	0.297224	0.427105	0.383811	0.171429	1.1	557.871	24508	83.1964	36762	83.1964	12510	84.9633
			Tristachya	Tristachya_humbertii	Tristachya_humbertii	Poaceae_NC2453	NC2453	NC_036115	circular	chloroplast	complete	https://www.ncbi.nlm.nih.gov	139098	82	0.458707	0.396323	0.295552	0.427515	0.383527	0.171429	1.08571	557.957	24508	83.1964	36762	83.1964	12510	84.9633
				Tristachya_leucothrix	Tristachya_leucothrix	Poaceae_NC2454	NC2454	NC_036708	circular	chloroplast	complete	https://www.ncbi.nlm.nih.gov	138918	83	0.460184	0.395945	0.298096	0.428065	0.384742	0.171429	1.1	557.529	24502	83.176	36753	83.176	12501	84.9022
			Zeugites	Zeugites_pittieri	Zeugites_pittieri	Poaceae_NC2476	NC2476	NC_030500	circular	chloroplast	complete	https://www.ncbi.nlm.nih.gov	139738	83	0.458798	0.395901	0.297919	0.42735	0.384206	0.171429	1.1	558.129	24508	83.1964	36762	83.1964	12510	84.9633
			Chasmanthium	Chasmanthium_laxum	Chasmanthium_laxum	Poaceae_NC2145	NC2145	NC_035522	circular	chloroplast	complete	https://www.ncbi.nlm.nih.gov	141203	83	0.460767	0.397269	0.297255	0.429018	0.385097	0.171429	1.1	558.129	24504	83.1828	36756	83.1828	12508	84.9497
			Gynerium	Gynerium_sagittatum	Gynerium_sagittatum	Poaceae_NC2228	NC2228	NC_036687	circular	chloroplast	complete	https://www.ncbi.nlm.nih.gov	140453	85	0.460606	0.397259	0.299189	0.428932	0.385684	0.171429	1.1	557.914	24508	83.1964	36762	83.1964	12510	84.9633
			Lecomtella	Lecomtella_madagascariensis	Lecomtella_madagascariensis	Poaceae_NC2258	NC2258	NC_024106	circular	chloroplast	complete	https://www.ncbi.nlm.nih.gov	139073	84	0.459632	0.397543	0.297161	0.428587	0.384779	0.171429	1.1	573.943	24474	83.081	36711	83.081	12493	84.8479
			Echinochloa	Echinochloa_crus-galli	Echinochloa_crus-galli	Poaceae_NC2180	NC2180	NC_028719	circular	chloroplast	complete	https://www.ncbi.nlm.nih.gov	139857	122	0.458533	0.395524	0.30034	0.427029	0.384799	0.169014	1.12676	553.648	24628	83.6038	36942	83.6038	12570	85.3708
				Echinochloa_esculenta	Echinochloa_esculenta	Poaceae_NC2181	NC2181	NC_032379	circular	chloroplast	complete	https://www.ncbi.nlm.nih.gov	139851	83	0.46052	0.396024	0.301829	0.428272	0.386124	0.171429	1.1	557.957	24510	83.2032	36765	83.2032	12511	84.9701
				Echinochloa_oryzicola	Echinochloa_oryzicola	Poaceae_NC2183	NC2183	NC_024643	circular	chloroplast	complete	https://www.ncbi.nlm.nih.gov	139891	82	0.460128	0.394779	0.303986	0.427454	0.386298	0.0895522	1.07576	562.746	23472	79.6795	35208	79.6795	11992	81.4453
				Echinochloa_stagnina	Echinochloa_stagnina	Poaceae_NC2184	NC2184	NC_036128	circular	chloroplast	complete	https://www.ncbi.nlm.nih.gov	139886	82	0.460353	0.396246	0.301545	0.4283	0.386048	0.171429	1.08571	558.343	24510	83.2032	36765	83.2032	12511	84.9701
				Echinochloa_ugandensis	Echinochloa_ugandensis	Poaceae_NC2185	NC2185	NC_036127	circular	chloroplast	complete	https://www.ncbi.nlm.nih.gov	139592	82	0.460678	0.39636	0.300879	0.428519	0.385972	0.171429	1.08571	557.786	24482	83.1082	36723	83.1082	12497	84.875
				Echinochloa_colona	Echinochloa_colona	Poaceae_NC2179	NC2179	NC_032383	circular	chloroplast	complete	https://www.ncbi.nlm.nih.gov	139719	87	0.459377	0.393593	0.302864	0.426485	0.385278	0.102941	1.08955	555.75	23546	79.9307	35319	79.9307	12029	81.6965
				Echinochloa_frumentacea	Echinochloa_frumentacea	Poaceae_NC2182	NC2182	NC_029827	circular	chloroplast	complete	https://www.ncbi.nlm.nih.gov	139593	87	0.459377	0.393593	0.302962	0.426485	0.385311	0.102941	1.08955	555.75	23546	79.9307	35319	79.9307	12029	81.6965
			Alloteropsis	Alloteropsis_cimicina	Alloteropsis_cimicina	Poaceae_NC2082	NC2082	NC_027952	circular	chloroplast	complete	https://www.ncbi.nlm.nih.gov	139317	83	0.458284	0.396219	0.299419	0.427251	0.384641	0.114286	1.1	558.171	24448	82.9927	36672	82.9927	12480	84.7596
				Alloteropsis_paniculata	Alloteropsis_paniculata	Poaceae_NC2083	NC2083	NC_032078	circular	chloroplast	complete	https://www.ncbi.nlm.nih.gov	139586	83	0.458419	0.396379	0.299456	0.427399	0.384751	0.114286	1.1	558.171	24448	82.9927	36672	82.9927	12480	84.7596
				Alloteropsis_semialata	Alloteropsis_semialata	Poaceae_NC2084	NC2084	NC_027824	circular	chloroplast	complete	https://www.ncbi.nlm.nih.gov	138209	83	0.457566	0.395941	0.299165	0.426753	0.384224	0.114286	1.1	557.7	24434	82.9452	36651	82.9452	12472	84.7052
				Alloteropsis_angusta	Alloteropsis_angusta	Poaceae_NC2081	NC2081	NC_027951	circular	chloroplast	complete	https://www.ncbi.nlm.nih.gov	140709	84	0.457393	0.396442	0.297335	0.426917	0.383723	0.114286	1.11429	558.043	24448	82.9927	36672	82.9927	12479	84.7528
			Panicum	Panicum_pygmaeum	Panicum_pygmaeum	Poaceae_NC2336	NC2336	NC_036120	circular	chloroplast	complete	https://www.ncbi.nlm.nih.gov	140996	82	0.459756	0.396898	0.299967	0.428327	0.38554	0.171429	1.08571	558.429	24506	83.1896	36759	83.1896	12509	84.9565
			Amphicarpum	Amphicarpum_muhlenbergianum	Amphicarpum_muhlenbergianum	Poaceae_NC2091	NC2091	NC_030619	circular	chloroplast	complete	https://www.ncbi.nlm.nih.gov	140810	83	0.45973	0.396734	0.300636	0.428232	0.3857	0.171429	1.1	557.957	24504	83.1828	36756	83.1828	12508	84.9497
			Entolasia	Entolasia_imbricata	Entolasia_imbricata	Poaceae_NC2193	NC2193	NC_036126	circular	chloroplast	complete	https://www.ncbi.nlm.nih.gov	140721	82	0.459626	0.395949	0.298081	0.427787	0.384552	0.171429	1.08571	558.171	24510	83.2032	36765	83.2032	12511	84.9701
			Brachiaria	Brachiaria_fragrans	Brachiaria_fragrans	Poaceae_NC2128	NC2128	NC_033879	circular	chloroplast	complete	https://www.ncbi.nlm.nih.gov	139753	82	0.459818	0.396658	0.29997	0.428238	0.385482	0.171429	1.08571	557.657	24466	83.0538	36699	83.0538	12489	84.8207
			Chasechloa	Chasechloa_madagascariensis	Chasechloa_madagascariensis	Poaceae_NC2144	NC2144	NC_033880	circular	chloroplast	complete	https://www.ncbi.nlm.nih.gov	137987	81	0.459441	0.394164	0.296296	0.426802	0.383301	0.15942	1.08696	559.261	24206	82.1712	36308	82.169	12359	83.9378
				Chasechloa_egregia	Chasechloa_egregia	Poaceae_NC2143	NC2143	NC_031299	circular	chloroplast	complete	https://www.ncbi.nlm.nih.gov	140371	82	0.460554	0.396995	0.299032	0.428774	0.385527	0.171429	1.08571	557.314	24462	83.0403	36693	83.0403	12487	84.8071
			Panicum	Panicum_lycopodioides	Panicum_lycopodioides	Poaceae_NC2334	NC2334	NC_036121	circular	chloroplast	complete	https://www.ncbi.nlm.nih.gov	138954	82	0.459298	0.396721	0.297543	0.428009	0.384521	0.171429	1.08571	557.914	24506	83.1896	36759	83.1896	12509	84.9565
			Lasiacis	Lasiacis_nigra	Lasiacis_nigra	Poaceae_NC2257	NC2257	NC_036123	circular	chloroplast	complete	https://www.ncbi.nlm.nih.gov	140431	82	0.460095	0.397057	0.299618	0.428576	0.38559	0.171429	1.08571	558	24510	83.2032	36765	83.2032	12511	84.9701
			Pseudolasiacis	Pseudolasiacis_leptolomoides	Pseudolasiacis_leptolomoides	Poaceae_NC2368	NC2368	NC_036119	circular	chloroplast	complete	https://www.ncbi.nlm.nih.gov	140480	82	0.460147	0.397672	0.300309	0.428909	0.386043	0.171429	1.08696	562.087	24352	82.6668	36528	82.6668	12432	84.4336
			Oplismenus	Oplismenus_hirtellus	Oplismenus_hirtellus	Poaceae_NC2304	NC2304	NC_030491	circular	chloroplast	complete	https://www.ncbi.nlm.nih.gov	137424	83	0.460365	0.396838	0.297409	0.428601	0.384871	0.171429	1.1	557.871	24510	83.2032	36765	83.2032	12511	84.9701
			Sacciolepis	Sacciolepis_indica	Sacciolepis_indica	Poaceae_NC2387	NC2387	NC_036702	circular	chloroplast	complete	https://www.ncbi.nlm.nih.gov	140118	85	0.459772	0.395889	0.296569	0.427831	0.384077	0.171429	1.1	557.914	24508	83.1964	36762	83.1964	12510	84.9633
			Dichanthelium	Dichanthelium_acuminatum	Dichanthelium_acuminatum	Poaceae_NC2171	NC2171	NC_030623	circular	chloroplast	complete	https://www.ncbi.nlm.nih.gov	140122	83	0.46042	0.39674	0.297119	0.42858	0.38476	0.171429	1.1	557.914	24508	83.1964	36762	83.1964	12510	84.9633
			Thyridolepis	Thyridolepis_xerophila	Thyridolepis_xerophila	Poaceae_NC2445	NC2445	NC_030616	circular	chloroplast	complete	https://www.ncbi.nlm.nih.gov	140644	83	0.459988	0.396814	0.299273	0.428401	0.385358	0.171429	1.1	557.829	24504	83.1828	36756	83.1828	12508	84.9497
			Panicum	Panicum_virgatum	Panicum_virgatum	Poaceae_NC2338	NC2338	NC_015990	circular	chloroplast	complete	https://www.ncbi.nlm.nih.gov	139619	85	0.46016	0.395964	0.298136	0.428062	0.384753	0.171429	1.1	557.914	24500	83.1693	36750	83.1693	12504	84.9226
				Panicum_capillare	Panicum_capillare	Poaceae_NC2333	NC2333	NC_030493	circular	chloroplast	complete	https://www.ncbi.nlm.nih.gov	134520	83	0.46037	0.395963	0.297922	0.428166	0.384752	0.171429	1.1	557.957	24504	83.1828	36756	83.1828	12508	84.9497
				Panicum_miliaceum	Panicum_miliaceum	Poaceae_NC2335	NC2335	NC_029732	circular	plastid	complete	https://www.ncbi.nlm.nih.gov	139826	87	0.460305	0.395416	0.296723	0.427861	0.384148	0.171429	1.1	558.686	24500	83.1693	36750	83.1693	12506	84.9362
				Panicum_sumatrense	Panicum_sumatrense	Poaceae_NC2337	NC2337	NC_032378	circular	chloroplast	complete	https://www.ncbi.nlm.nih.gov	139384	85	0.461177	0.395691	0.297516	0.428434	0.384795	0.171429	1.1	557.614	24506	83.1896	36759	83.1896	12509	84.9565
			Whiteochloa	Whiteochloa_capillipes	Whiteochloa_capillipes	Poaceae_NC2469	NC2469	NC_030618	circular	chloroplast	complete	https://www.ncbi.nlm.nih.gov	139177	83	0.460579	0.395922	0.29836	0.42825	0.384953	0.171429	1.1	557.957	24506	83.1896	36759	83.1896	12509	84.9565
			Paspalidium	Paspalidium_geminatum	Paspalidium_geminatum	Poaceae_NC2342	NC2342	NC_030494	circular	chloroplast	complete	https://www.ncbi.nlm.nih.gov	139142	83	0.460915	0.395877	0.296219	0.428396	0.384337	0.171429	1.1	557.314	24500	83.1693	36750	83.1693	12503	84.9158
			Stenotaphrum	Stenotaphrum_secundatum	Stenotaphrum_secundatum	Poaceae_NC2411	NC2411	NC_036704	circular	chloroplast	complete	https://www.ncbi.nlm.nih.gov	138907	85	0.460675	0.397015	0.297457	0.428845	0.385049	0.171429	1.1	557.486	24504	83.1828	36756	83.1828	12508	84.9497
			-	Poaceae_RL1082	Poaceae_RL1082	Poaceae_RL1082	RL1082	-	-	-	-	-	134959	72	0.46756	0.398478	0.293162	0.433019	0.3864	0.106061	1.14493	550.087	24046	81.6281	36069	81.6281	12266	83.3062
				Poaceae_RL0519	Poaceae_RL0519	Poaceae_RL0519	RL0519	-	-	-	-	-	139400	52	0.46733	0.398227	0.293369	0.432778	0.386308	0.106383	1.10145	549.783	24046	81.6281	36069	81.6281	12266	83.3062
			Cenchrus	Cenchrus_americanus	Cenchrus_americanus	Poaceae_NC2138	NC2138	NC_024171	circular	plastid	complete	https://www.ncbi.nlm.nih.gov	140718	88	0.458214	0.395388	0.296435	0.426801	0.383349	0.171429	1.12676	554.155	24659	83.709	36988	83.7079	12585	85.4727
				Cenchrus_purpureus	Cenchrus_purpureus	Poaceae_NC2139	NC2139	NC_036384	circular	chloroplast	complete	https://www.ncbi.nlm.nih.gov	138199	88	0.459934	0.39626	0.297808	0.428097	0.384667	0.128571	1.1	557.357	24456	83.0199	36684	83.0199	12483	84.78
			-	Poaceae_RL0669	Poaceae_RL0669	Poaceae_RL0669	RL0669	-	-	-	-	-	138615	72	0.466678	0.398043	0.294573	0.43236	0.386431	0.106061	1.13043	550.435	24042	81.6145	36063	81.6145	12263	83.2858
			Tricholaena	Tricholaena_monachne	Tricholaena_monachne	Poaceae_NC2449	NC2449	NC_036706	circular	chloroplast	complete	https://www.ncbi.nlm.nih.gov	139570	83	0.460348	0.395077	0.293465	0.427713	0.382963	0.171429	1.1	558.086	24504	83.1828	36756	83.1828	12508	84.9497
			Megathyrsus	Megathyrsus_maximus	Megathyrsus_maximus	Poaceae_NC2275	NC2275	NC_030489	circular	chloroplast	complete	https://www.ncbi.nlm.nih.gov	138994	83	0.460209	0.396215	0.294662	0.428212	0.383696	0.171429	1.1	558.043	24506	83.1896	36759	83.1896	12509	84.9565
			Urochloa	Urochloa_humidicola	Urochloa_humidicola	Poaceae_NC2465	NC2465	NC_030069	circular	chloroplast	complete	https://www.ncbi.nlm.nih.gov	138976	83	0.458975	0.394858	0.294636	0.426917	0.382823	0.142857	1.1	560.357	24502	83.176	36753	83.176	12507	84.943
			Eriochloa	Eriochloa_meyeriana	Eriochloa_meyeriana	Poaceae_NC2205	NC2205	NC_030624	circular	chloroplast	complete	https://www.ncbi.nlm.nih.gov	139890	83	0.459883	0.395974	0.29352	0.427928	0.383126	0.171429	1.1	558.043	24506	83.1896	36759	83.1896	12508	84.9497
			Urochloa	Urochloa_reptans	Urochloa_reptans	Poaceae_NC2466	NC2466	NC_030617	circular	chloroplast	complete	https://www.ncbi.nlm.nih.gov	140177	83	0.459655	0.396229	0.294817	0.427942	0.383567	0.171429	1.1	558.086	24506	83.1896	36759	83.1896	12509	84.9565
			Chaetium	Chaetium_bromoides	Chaetium_bromoides	Poaceae_NC2142	NC2142	NC_036712	circular	chloroplast	complete	https://www.ncbi.nlm.nih.gov	139257	85	0.459243	0.396746	0.294809	0.427994	0.383599	0.171429	1.1	557.871	24506	83.1896	36759	83.1896	12509	84.9565
			Urochloa	Urochloa_ruziziensis	Urochloa_ruziziensis	Poaceae_NC2467	NC2467	NC_030068	circular	chloroplast	complete	https://www.ncbi.nlm.nih.gov	138765	83	0.461451	0.394759	0.296479	0.428105	0.38423	0.142857	1.10145	554.913	23960	81.3361	35940	81.3361	12195	82.824
				Urochloa_brizantha	Urochloa_brizantha	Poaceae_NC2463	NC2463	NC_030067	circular	chloroplast	complete	https://www.ncbi.nlm.nih.gov	138946	83	0.459284	0.395563	0.294794	0.427424	0.383214	0.142857	1.1	560.229	24488	83.1285	36732	83.1285	12500	84.8954
				Urochloa_decumbens	Urochloa_decumbens	Poaceae_NC2464	NC2464	NC_030066	circular	chloroplast	complete	https://www.ncbi.nlm.nih.gov	138945	83	0.459556	0.395617	0.294515	0.427587	0.383229	0.142857	1.1	560.529	24506	83.1896	36759	83.1896	12509	84.9565
			Plagiantha	Plagiantha_tenella	Plagiantha_tenella	Poaceae_NC2359	NC2359	NC_030497	circular	chloroplast	complete	https://www.ncbi.nlm.nih.gov	139722	83	0.459804	0.395644	0.298144	0.427724	0.384531	0.171429	1.1	557.657	24500	83.1693	36750	83.1693	12506	84.9362
			Steinchisma	Steinchisma_laxum	Steinchisma_laxum	Poaceae_NC2410	NC2410	NC_030499	circular	chloroplast	complete	https://www.ncbi.nlm.nih.gov	139902	83	0.459417	0.395598	0.299612	0.427508	0.384876	0.171429	1.1	557.743	24500	83.1693	36750	83.1693	12506	84.9362
			Otachyrium	Otachyrium_versicolor	Otachyrium_versicolor	Poaceae_NC2329	NC2329	NC_030492	circular	chloroplast	complete	https://www.ncbi.nlm.nih.gov	140081	83	0.459657	0.394737	0.298771	0.427197	0.384388	0.171429	1.1	557.743	24500	83.1693	36750	83.1693	12506	84.9362
			Coleataenia	Coleataenia_prionitis	Coleataenia_prionitis	Poaceae_NC2154	NC2154	NC_025231	circular	plastid	complete	https://www.ncbi.nlm.nih.gov	139897	85	0.459941	0.396124	0.300931	0.428033	0.385665	0.171429	1.1	557.743	24500	83.1693	36750	83.1693	12506	84.9362
			Oncorachis	Oncorachis_ramosa	Oncorachis_ramosa	Poaceae_NC2303	NC2303	NC_030490	circular	chloroplast	complete	https://www.ncbi.nlm.nih.gov	139873	83	0.458916	0.395926	0.299169	0.427421	0.384671	0.171429	1.1	558	24508	83.1964	36762	83.1964	12510	84.9633
			Homolepis	Homolepis_isocalycia	Homolepis_isocalycia	Poaceae_NC2239	NC2239	NC_036690	circular	chloroplast	complete	https://www.ncbi.nlm.nih.gov	138875	85	0.459375	0.395773	0.299578	0.427574	0.384909	0.171429	1.1	557.957	24504	83.1828	36756	83.1828	12508	84.9497
				Homolepis_aturensis	Homolepis_aturensis	Poaceae_NC2238	NC2238	NC_036125	circular	chloroplast	complete	https://www.ncbi.nlm.nih.gov	138757	82	0.459281	0.395773	0.299825	0.427527	0.38496	0.171429	1.08571	557.957	24504	83.1828	36756	83.1828	12508	84.9497
			Hildaea	Hildaea_pallens	Hildaea_pallens	Poaceae_NC2236	NC2236	NC_036124	circular	chloroplast	complete	https://www.ncbi.nlm.nih.gov	139145	82	0.45915	0.396139	0.298407	0.427645	0.384565	0.171429	1.08571	557.914	24508	83.1964	36762	83.1964	12510	84.9633
			Streptostachys	Streptostachys_asperifolia	Streptostachys_asperifolia	Poaceae_NC2432	NC2432	NC_036116	circular	chloroplast	complete	https://www.ncbi.nlm.nih.gov	140576	82	0.459616	0.396543	0.300295	0.428079	0.385484	0.171429	1.08571	557.571	24504	83.1828	36756	83.1828	12508	84.9497
			Axonopus	Axonopus_fissifolius	Axonopus_fissifolius	Poaceae_NC2118	NC2118	NC_030501	circular	chloroplast	complete	https://www.ncbi.nlm.nih.gov	139250	83	0.459256	0.396333	0.300263	0.427794	0.385284	0.171429	1.1	557.7	24502	83.176	36753	83.176	12507	84.943
				Axonopus_ramosus	Axonopus_ramosus	Poaceae_NC2119	NC2119	NC_036129	circular	chloroplast	complete	https://www.ncbi.nlm.nih.gov	139596	82	0.459491	0.397033	0.299256	0.428262	0.38526	0.171429	1.08571	557.657	24504	83.1828	36756	83.1828	12508	84.9497
			-	Poaceae_RL1083	Poaceae_RL1083	Poaceae_RL1083	RL1083	-	-	-	-	-	139372	71	0.46671	0.397661	0.296268	0.432186	0.38688	0.123077	1.11594	550.174	24050	81.6417	36075	81.6417	12268	83.3198
			Paspalum	Paspalum_glaziovii	Paspalum_glaziovii	Poaceae_NC2345	NC2345	NC_030496	circular	chloroplast	complete	https://www.ncbi.nlm.nih.gov	139255	83	0.460128	0.396578	0.300709	0.428353	0.385805	0.171429	1.1	557.571	24502	83.176	36753	83.176	12507	84.943
			-	Poaceae_RL0244	Poaceae_RL0244	Poaceae_RL0244	RL0244	-	-	-	-	-	135125	72	0.466604	0.398209	0.297806	0.432406	0.387539	0.106061	1.14493	550.087	24052	81.6484	36078	81.6484	12269	83.3265
				Poaceae_RL0459	Poaceae_RL0459	Poaceae_RL0459	RL0459	-	-	-	-	-	135201	72	0.46645	0.398156	0.298039	0.432303	0.387548	0.121212	1.13043	549.913	24044	81.6213	36066	81.6213	12265	83.2994
			Paspalum	Paspalum_fimbriatum	Paspalum_fimbriatum	Poaceae_NC2344	NC2344	NC_030495	circular	chloroplast	complete	https://www.ncbi.nlm.nih.gov	140804	83	0.459564	0.396215	0.300195	0.42789	0.385325	0.171429	1.1	557.314	24492	83.1421	36738	83.1421	12502	84.909
				Paspalum_dilatatum	Paspalum_dilatatum	Poaceae_NC2343	NC2343	NC_030614	circular	chloroplast	complete	https://www.ncbi.nlm.nih.gov	135950	83	0.459934	0.396295	0.30047	0.428115	0.385566	0.171429	1.1	557.529	24500	83.1693	36750	83.1693	12506	84.9362
				Paspalum_paniculatum	Paspalum_paniculatum	Poaceae_NC2346	NC2346	NC_036114	circular	chloroplast	complete	https://www.ncbi.nlm.nih.gov	157507	82	0.459882	0.396277	0.300589	0.428079	0.385582	0.171429	1.08571	557.614	24504	83.1828	36756	83.1828	12508	84.9497
			Arundinella	Arundinella_deppeana	Arundinella_deppeana	Poaceae_NC2112	NC2112	NC_030620	circular	chloroplast	complete	https://www.ncbi.nlm.nih.gov	140804	83	0.458161	0.396528	0.294353	0.427344	0.383014	0.171429	1.1	557.829	24504	83.1828	36756	83.1828	12508	84.9497
			Garnotia	Garnotia_thailandica	Garnotia_thailandica	Poaceae_NC2221	NC2221	NC_035042	circular	chloroplast	complete	https://www.ncbi.nlm.nih.gov	139668	82	0.457637	0.394381	0.291774	0.426009	0.381264	0.173913	1.10145	544.174	23554	79.9579	35331	79.9579	12033	81.7237
				Garnotia_tenella	Garnotia_tenella	Poaceae_NC2220	NC2220	NC_035051	circular	chloroplast	complete	https://www.ncbi.nlm.nih.gov	139629	81	0.457332	0.395149	0.291457	0.42624	0.381312	0.173913	1.08696	545.13	23594	80.0937	35391	80.0937	12053	81.8595
			Arthraxon	Arthraxon_microphyllus	Arthraxon_microphyllus	Poaceae_NC2106	NC2106	NC_035050	circular	chloroplast	complete	https://www.ncbi.nlm.nih.gov	139858	82	0.456481	0.394184	0.290182	0.425332	0.380282	0.173913	1.10145	544.783	23580	80.0462	35370	80.0462	12040	81.7713
				Arthraxon_hispidus	Arthraxon_hispidus	Poaceae_NC2104	NC2104	NC_035048	circular	chloroplast	complete	https://www.ncbi.nlm.nih.gov	140507	82	0.456478	0.394744	0.291517	0.425611	0.380913	0.173913	1.10145	545.174	23582	80.053	35373	80.053	12041	81.778
				Arthraxon_lanceolatus	Arthraxon_lanceolatus	Poaceae_NC2105	NC2105	NC_035017	circular	chloroplast	complete	https://www.ncbi.nlm.nih.gov	140381	82	0.45705	0.394276	0.29103	0.425663	0.380786	0.173913	1.10145	545.087	23580	80.0462	35370	80.0462	12040	81.7713
				Arthraxon_prionodes	Arthraxon_prionodes	Poaceae_NC2107	NC2107	NC_030613	circular	chloroplast	complete	https://www.ncbi.nlm.nih.gov	140486	83	0.457898	0.395335	0.290942	0.426617	0.381392	0.171429	1.1	557.614	24496	83.1557	36744	83.1557	12498	84.8818
			Tripsacum	Tripsacum_dactyloides	Tripsacum_dactyloides	Poaceae_NC2451	NC2451	MG386499	circular	chloroplast	complete	https://www.ncbi.nlm.nih.gov	141050	74	0.464542	0.396554	0.293809	0.430548	0.384968	0.163934	1.09836	577.82	22074	74.9338	33111	74.9338	11253	76.4262
			Zea	Zea_mays	Zea_mays	Poaceae_NC2473	NC2473	NC_001666	circular	chloroplast	complete	https://www.ncbi.nlm.nih.gov	140384	111	0.458702	0.396483	0.294865	0.427593	0.38335	0.171429	1.08571	557.571	24466	83.0538	36699	83.0538	12487	84.8071
				Zea_diploperennis	Zea_diploperennis	Poaceae_NC2471	NC2471	NC_030377	circular	plastid	complete	https://www.ncbi.nlm.nih.gov	140608	82	0.459073	0.39739	0.295936	0.428232	0.384133	0.173913	1.10145	563.478	24386	82.7823	36579	82.7823	12448	84.5422
				Zea_perennis	Zea_perennis	Poaceae_NC2475	NC2475	NC_030300	circular	plastid	complete	https://www.ncbi.nlm.nih.gov	140647	83	0.45939	0.396174	0.294671	0.427782	0.383412	0.171429	1.1	557.957	24506	83.1896	36759	83.1896	12507	84.943
				Zea_luxurians	Zea_luxurians	Poaceae_NC2472	NC2472	NC_030301	circular	plastid	complete	https://www.ncbi.nlm.nih.gov	140710	83	0.459287	0.3964	0.294403	0.427844	0.383364	0.171429	1.1	557.957	24506	83.1896	36759	83.1896	12507	84.943
				Zea_nicaraguensis	Zea_nicaraguensis	Poaceae_NC2474	NC2474	KU291447	circular	chloroplast	complete	https://www.ncbi.nlm.nih.gov	140465	82	0.459721	0.395567	0.294621	0.427644	0.383303	0.173913	1.10145	560.87	24284	82.436	36426	82.436	12396	84.1891
			Polytoca	Polytoca_digitata	Polytoca_digitata	Poaceae_NC2366	NC2366	NC_035044	circular	chloroplast	complete	https://www.ncbi.nlm.nih.gov	140892	82	0.457267	0.395123	0.293658	0.426195	0.382016	0.173913	1.10145	545.087	23594	80.0937	35391	80.0937	12051	81.846
			Andropogon	Andropogon_burmanicus	Andropogon_burmanicus	Poaceae_NC2093	NC2093	NC_035038	circular	chloroplast	complete	https://www.ncbi.nlm.nih.gov	140898	83	0.459939	0.396799	0.295216	0.428369	0.383985	0.171429	1.1	558.643	24508	83.1964	36762	83.1964	12508	84.9497
			Parahyparrhenia	Parahyparrhenia_siamensis	Parahyparrhenia_siamensis	Poaceae_NC2339	NC2339	NC_035033	circular	chloroplast	complete	https://www.ncbi.nlm.nih.gov	140355	83	0.459738	0.396249	0.292426	0.427994	0.382805	0.171429	1.1	558.814	24508	83.1964	36762	83.1964	12508	84.9497
			Eriochrysis	Eriochrysis_laxa	Eriochrysis_laxa	Poaceae_NC2207	NC2207	NC_029883	circular	chloroplast	complete	https://www.ncbi.nlm.nih.gov	140135	85	0.459308	0.396068	0.295108	0.427688	0.383495	0.171429	1.1	558.771	24508	83.1964	36762	83.1964	12508	84.9497
				Eriochrysis_cf.	Eriochrysis_cf._cayennensis_365-2	Poaceae_NC2206	NC2206	NC_029882	circular	chloroplast	complete	https://www.ncbi.nlm.nih.gov	140426	85	0.459308	0.395936	0.295147	0.427622	0.383464	0.171429	1.1	558.771	24508	83.1964	36762	83.1964	12508	84.9497
			Ischaemum	Ischaemum_afrum	Ischaemum_afrum	Poaceae_NC2252	NC2252	NC_030488	circular	chloroplast	complete	https://www.ncbi.nlm.nih.gov	141097	83	0.460008	0.396556	0.293249	0.428282	0.383271	0.171429	1.1	557.914	24508	83.1964	36762	83.1964	12508	84.9497
			Rottboellia	Rottboellia_cochinchinensis	Rottboellia_cochinchinensis	Poaceae_NC2379	NC2379	NC_030615	circular	chloroplast	complete	https://www.ncbi.nlm.nih.gov	140336	83	0.459853	0.396023	0.294259	0.427938	0.383378	0.171429	1.1	557.914	24508	83.1964	36762	83.1964	12509	84.9565
			-	Poaceae_RL0539	Poaceae_RL0539	Poaceae_RL0539	RL0539	-	-	-	-	-	139636	48	0.466959	0.398368	0.293108	0.432663	0.386145	0.0697674	1.13043	550.13	24050	81.6417	36075	81.6417	12266	83.3062
			Mnesithea	Mnesithea_helferi	Mnesithea_helferi	Poaceae_NC2287	NC2287	NC_035036	circular	chloroplast	complete	https://www.ncbi.nlm.nih.gov	140801	83	0.459691	0.396596	0.29477	0.428143	0.383686	0.171429	1.1	558.814	24508	83.1964	36762	83.1964	12508	84.9497
			Eremochloa	Eremochloa_ophiuroides	Eremochloa_ophiuroides	Poaceae_NC2199	NC2199	NC_036716	circular	chloroplast	complete	https://www.ncbi.nlm.nih.gov	139061	83	0.459634	0.397461	0.295271	0.428547	0.384122	0.144928	1.10294	561.75	23974	81.3837	35961	81.3837	12241	83.1364
				Eremochloa_ciliaris	Eremochloa_ciliaris	Poaceae_NC2197	NC2197	NC_035028	circular	chloroplast	complete	https://www.ncbi.nlm.nih.gov	138970	83	0.458714	0.396678	0.29355	0.427696	0.382981	0.171429	1.1	559.157	24500	83.1693	36750	83.1693	12504	84.9226
				Eremochloa_eriopoda	Eremochloa_eriopoda	Poaceae_NC2198	NC2198	NC_035023	circular	chloroplast	complete	https://www.ncbi.nlm.nih.gov	138995	83	0.459247	0.396248	0.292983	0.427747	0.382826	0.171429	1.1	559.157	24506	83.1896	36759	83.1896	12507	84.943
			Kerriochloa	Kerriochloa_siamensis	Kerriochloa_siamensis	Poaceae_NC2254	NC2254	NC_035009	circular	chloroplast	complete	https://www.ncbi.nlm.nih.gov	138335	82	0.460621	0.395847	0.294379	0.428234	0.383615	0.173913	1.10145	563.783	24410	82.8637	36616	82.866	12462	84.6373
			Saccharum	Saccharum_arundinaceum	Saccharum_arundinaceum	Poaceae_NC2382	NC2382	NC_030777	circular	chloroplast	complete	https://www.ncbi.nlm.nih.gov	141210	85	0.460228	0.397024	0.297728	0.428626	0.384994	0.15942	1.08696	563.304	24354	82.6736	36531	82.6736	12431	84.4268
			Eulaliopsis	Eulaliopsis_binata	Eulaliopsis_binata	Poaceae_NC2208	NC2208	NC_035049	circular	chloroplast	complete	https://www.ncbi.nlm.nih.gov	141091	83	0.459994	0.396922	0.295513	0.428458	0.384143	0.171429	1.1	558.171	24506	83.1896	36759	83.1896	12507	84.943
			Dimeria	Dimeria_ornithopoda	Dimeria_ornithopoda	Poaceae_NC2174	NC2174	NC_035020	circular	chloroplast	complete	https://www.ncbi.nlm.nih.gov	140629	83	0.460274	0.395831	0.29683	0.428053	0.384312	0.171429	1.1	559.114	24504	83.1828	36756	83.1828	12506	84.9362
			-	Poaceae_RL0552	Poaceae_RL0552	Poaceae_RL0552	RL0552	-	-	-	-	-	139678	50	0.467082	0.398389	0.29328	0.432736	0.38625	0.111111	1.13043	549.783	24040	81.6077	36060	81.6077	12261	83.2722
			Pogonatherum	Pogonatherum_paniceum	Pogonatherum_paniceum	Poaceae_NC2365	NC2365	NC_029881	circular	chloroplast	complete	https://www.ncbi.nlm.nih.gov	139205	83	0.460158	0.396626	0.295334	0.428392	0.384039	0.171429	1.1	558.771	24508	83.1964	36762	83.1964	12508	84.9497
			Germainia	Germainia_capitata	Germainia_capitata	Poaceae_NC2223	NC2223	NC_035046	circular	chloroplast	complete	https://www.ncbi.nlm.nih.gov	139817	83	0.460469	0.397405	0.29601	0.428937	0.384628	0.171429	1.1	558.214	24508	83.1964	36762	83.1964	12508	84.9497
			Sorghum	Sorghum_timorense	Sorghum_timorense	Poaceae_NC2406	NC2406	NC_023800	circular	chloroplast	complete	https://www.ncbi.nlm.nih.gov	140629	84	0.459531	0.395145	0.296677	0.427338	0.383784	0.144928	1.11594	565.609	24382	82.7687	36573	82.7687	12445	84.5219
			Saccharum	Saccharum_hildebrandtii	Saccharum_hildebrandtii	Poaceae_NC2383	NC2383	NC_036118	circular	chloroplast	complete	https://www.ncbi.nlm.nih.gov	140901	82	0.459974	0.396863	0.295252	0.428419	0.38403	0.171429	1.08571	557.829	24508	83.1964	36762	83.1964	12508	84.9497
			Hemisorghum	Hemisorghum_mekongense	Hemisorghum_mekongense	Poaceae_NC2232	NC2232	NC_035022	circular	chloroplast	complete	https://www.ncbi.nlm.nih.gov	140765	83	0.459763	0.396754	0.295735	0.428259	0.384084	0.171429	1.1	558.214	24508	83.1964	36762	83.1964	12508	84.9497
			Sorghum	Sorghum_bicolor	Sorghum_bicolor	Poaceae_NC2405	NC2405	NC_008602	circular	chloroplast	complete	https://www.ncbi.nlm.nih.gov	140754	84	0.459937	0.396838	0.295672	0.428388	0.384149	0.171429	1.11429	557.271	24462	83.0403	36693	83.0403	12485	84.7935
			Pseudosorghum	Pseudosorghum_fasciculare	Pseudosorghum_fasciculare	Poaceae_NC2373	NC2373	NC_035024	circular	chloroplast	complete	https://www.ncbi.nlm.nih.gov	140474	83	0.459514	0.3965	0.295546	0.428007	0.383853	0.171429	1.1	557.614	24506	83.1896	36759	83.1896	12500	84.8954
			Miscanthus	Miscanthus_x	Miscanthus_x_giganteus	Poaceae_NC2286	NC2286	NC_035753	circular	chloroplast	complete	https://www.ncbi.nlm.nih.gov	141345	105	0.457852	0.396867	0.294842	0.427359	0.383186	0.142857	1.09859	554.831	24562	83.3797	36843	83.3797	12535	85.1331
				Miscanthus_sacchariflorus	Miscanthus_sacchariflorus	Poaceae_NC2283	NC2283	NC_028720	circular	chloroplast	complete	https://www.ncbi.nlm.nih.gov	141332	122	0.45744	0.3959	0.294492	0.42667	0.382611	0.169014	1.12676	553.563	24618	83.5698	36927	83.5698	12563	85.3233
				Miscanthus_sinensis	Miscanthus_sinensis	Poaceae_NC2284	NC2284	NC_028721	circular	chloroplast	complete	https://www.ncbi.nlm.nih.gov	141372	122	0.457597	0.395942	0.294381	0.426769	0.38264	0.169014	1.12676	553.521	24618	83.5698	36927	83.5698	12563	85.3233
				Miscanthus_floridulus	Miscanthus_floridulus	Poaceae_NC2281	NC2281	NC_035750	circular	chloroplast	complete	https://www.ncbi.nlm.nih.gov	141356	105	0.457534	0.396933	0.294693	0.427234	0.383053	0.142857	1.09859	555.169	24580	83.4408	36870	83.4408	12544	85.1942
				Miscanthus_transmorrisonensis	Miscanthus_transmorrisonensis	Poaceae_NC2285	NC2285	NC_035752	circular	chloroplast	complete	https://www.ncbi.nlm.nih.gov	141266	105	0.457534	0.396933	0.294728	0.427234	0.383065	0.142857	1.09859	555.169	24580	83.4408	36870	83.4408	12544	85.1942
			-	Poaceae_RL0750	Poaceae_RL0750	Poaceae_RL0750	RL0750	-	-	-	-	-	141474	72	0.466906	0.398193	0.293155	0.432549	0.386084	0.121212	1.14493	551.217	24046	81.6281	36069	81.6281	12264	83.2926
			Miscanthus	Miscanthus_junceus	Miscanthus_junceus	Poaceae_NC2282	NC2282	NC_035751	circular	chloroplast	complete	https://www.ncbi.nlm.nih.gov	141149	105	0.457921	0.396829	0.295072	0.427375	0.383274	0.142857	1.09859	555.169	24580	83.4408	36870	83.4408	12544	85.1942
			Saccharum	Saccharum_spontaneum	Saccharum_spontaneum	Poaceae_NC2386	NC2386	NC_034802	circular	chloroplast	complete	https://www.ncbi.nlm.nih.gov	141168	76	0.458878	0.398234	0.294292	0.428556	0.383801	0.123077	1.07692	574.062	23338	79.2247	35007	79.2247	11923	80.9766
				Saccharum_hybrid	Saccharum_hybrid_cultivar	Poaceae_NC2384	NC2384	NC_029221	circular	chloroplast	complete	https://www.ncbi.nlm.nih.gov	141181	82	0.46046	0.396885	0.295139	0.428672	0.384161	0.171429	1.08571	556.457	24462	83.0403	36693	83.0403	12485	84.7935
				Saccharum_officinarum	Saccharum_officinarum	Poaceae_NC2385	NC2385	NC_035224	circular	chloroplast	complete	https://www.ncbi.nlm.nih.gov	141176	105	0.457872	0.396561	0.294628	0.427216	0.38302	0.142857	1.09859	555.507	24624	83.5902	36936	83.5902	12566	85.3437
			Apluda	Apluda_mutica	Apluda_mutica	Poaceae_NC2100	NC2100	NC_036684	circular	plastid	complete	https://www.ncbi.nlm.nih.gov	140299	85	0.459168	0.39661	0.293893	0.427889	0.383224	0.171429	1.1	557.486	24508	83.1964	36762	83.1964	12499	84.8886
			Sorghastrum	Sorghastrum_nutans	Sorghastrum_nutans	Poaceae_NC2404	NC2404	NC_030498	circular	chloroplast	complete	https://www.ncbi.nlm.nih.gov	141061	83	0.45964	0.396371	0.2956	0.428005	0.38387	0.171429	1.1	557.743	24508	83.1964	36762	83.1964	12508	84.9497
			Diheteropogon	Diheteropogon_amplectens	Diheteropogon_amplectens_var._catangensis	Poaceae_NC2173	NC2173	KU291497	circular	chloroplast	complete	https://www.ncbi.nlm.nih.gov	139700	83	0.46003	0.397069	0.295365	0.428549	0.384155	0.171429	1.1	557.786	24508	83.1964	36762	83.1964	12508	84.9497
			Andropogon	Andropogon_abyssinicus	Andropogon_abyssinicus	Poaceae_NC2092	NC2092	NC_035030	circular	chloroplast	complete	https://www.ncbi.nlm.nih.gov	138738	83	0.460437	0.396557	0.296924	0.428497	0.384639	0.171429	1.1	558.043	24508	83.1964	36762	83.1964	12508	84.9497
				Andropogon_distachyos	Andropogon_distachyos	Poaceae_NC2095	NC2095	NC_035041	circular	chloroplast	complete	https://www.ncbi.nlm.nih.gov	139098	83	0.460353	0.396862	0.295633	0.428607	0.384283	0.171429	1.1	558.214	24508	83.1964	36762	83.1964	12508	84.9497
			-	Poaceae_RL0236	Poaceae_RL0236	Poaceae_RL0236	RL0236	-	-	-	-	-	141409	72	0.466563	0.398484	0.293263	0.432523	0.386103	0.106061	1.14493	550	24052	81.6484	36078	81.6484	12267	83.313
			Hyparrhenia	Hyparrhenia_diplandra	Hyparrhenia_diplandra	Poaceae_NC2243	NC2243	NC_035037	circular	chloroplast	complete	https://www.ncbi.nlm.nih.gov	139175	83	0.459381	0.396441	0.295544	0.427911	0.383788	0.171429	1.1	558.986	24508	83.1964	36762	83.1964	12509	84.9565
				Hyparrhenia_subplumosa	Hyparrhenia_subplumosa	Poaceae_NC2244	NC2244	NC_030625	circular	chloroplast	complete	https://www.ncbi.nlm.nih.gov	139174	83	0.45972	0.396995	0.293571	0.428358	0.383429	0.171429	1.1	557.357	24480	83.1014	36720	83.1014	12495	84.8615
			Andropogon	Andropogon_fastigiatus	Andropogon_fastigiatus	Poaceae_NC2096	NC2096	NC_035010	circular	chloroplast	complete	https://www.ncbi.nlm.nih.gov	138658	83	0.459367	0.396951	0.297458	0.428159	0.384592	0.171429	1.10145	563.087	24354	82.6736	36531	82.6736	12431	84.4268
			Schizachyrium	Schizachyrium_tenerum	Schizachyrium_tenerum	Poaceae_NC2400	NC2400	NC_035043	circular	chloroplast	complete	https://www.ncbi.nlm.nih.gov	138555	83	0.460166	0.396201	0.294507	0.428183	0.383625	0.171429	1.1	558.214	24506	83.1896	36759	83.1896	12500	84.8954
				Schizachyrium_imberbe	Schizachyrium_imberbe	Poaceae_NC2396	NC2396	NC_035045	circular	chloroplast	complete	https://www.ncbi.nlm.nih.gov	139759	83	0.459769	0.396011	0.295183	0.42789	0.383655	0.171429	1.1	558.857	24508	83.1964	36762	83.1964	12508	84.9497
			Andropogon	Andropogon_chinensis	Andropogon_chinensis	Poaceae_NC2094	NC2094	NC_035012	circular	chloroplast	complete	https://www.ncbi.nlm.nih.gov	138817	83	0.459033	0.39623	0.295269	0.427631	0.383511	0.171429	1.1	558.9	24508	83.1964	36762	83.1964	12508	84.9497
			Schizachyrium	Schizachyrium_brevifolium	Schizachyrium_brevifolium	Poaceae_NC2394	NC2394	NC_035013	circular	chloroplast	complete	https://www.ncbi.nlm.nih.gov	138027	83	0.459456	0.395866	0.294895	0.427661	0.383406	0.171429	1.1	558.686	24494	83.1489	36741	83.1489	12501	84.9022
				Schizachyrium_exile	Schizachyrium_exile	Poaceae_NC2395	NC2395	NC_035029	circular	chloroplast	complete	https://www.ncbi.nlm.nih.gov	138519	83	0.459439	0.396209	0.294376	0.427824	0.383341	0.171429	1.1	558.643	24494	83.1489	36741	83.1489	12501	84.9022
				Schizachyrium_sanguineum	Schizachyrium_sanguineum	Poaceae_NC2397	NC2397	NC_035015	circular	chloroplast	complete	https://www.ncbi.nlm.nih.gov	139272	83	0.459675	0.396096	0.294473	0.427885	0.383415	0.171429	1.1	558.857	24508	83.1964	36762	83.1964	12508	84.9497
				Schizachyrium_spicatum	Schizachyrium_spicatum	Poaceae_NC2399	NC2399	NC_035039	circular	chloroplast	complete	https://www.ncbi.nlm.nih.gov	139205	83	0.459718	0.396058	0.293228	0.427888	0.383001	0.171429	1.1	558.857	24508	83.1964	36762	83.1964	12508	84.9497
				Schizachyrium_scoparium	Schizachyrium_scoparium	Poaceae_NC2398	NC2398	NC_035032	circular	chloroplast	complete	https://www.ncbi.nlm.nih.gov	139274	83	0.45982	0.396216	0.2938	0.428018	0.383279	0.171429	1.1	558.686	24508	83.1964	36762	83.1964	12508	84.9497
			Cymbopogon	Cymbopogon_flexuosus	Cymbopogon_flexuosus	Poaceae_NC2160	NC2160	NC_035040	circular	chloroplast	complete	https://www.ncbi.nlm.nih.gov	139715	83	0.46006	0.396468	0.294892	0.428264	0.383807	0.171429	1.1	558.514	24508	83.1964	36762	83.1964	12508	84.9497
			-	Poaceae_RL0771	Poaceae_RL0771	Poaceae_RL0771	RL0771	-	-	-	-	-	140125	72	0.467225	0.398228	0.293164	0.432726	0.386206	0.106061	1.14493	550.565	24028	81.567	36042	81.567	12255	83.2315
			Iseilema	Iseilema_macratherum	Iseilema_macratherum	Poaceae_NC2253	NC2253	NC_030611	circular	chloroplast	complete	https://www.ncbi.nlm.nih.gov	139643	83	0.45916	0.396883	0.294485	0.428022	0.38351	0.171429	1.1	557.871	24508	83.1964	36762	83.1964	12508	84.9497
			Bothriochloa	Bothriochloa_alta	Bothriochloa_alta	Poaceae_NC2125	NC2125	NC_030621	circular	chloroplast	complete	https://www.ncbi.nlm.nih.gov	137645	83	0.459826	0.396769	0.294208	0.428298	0.383601	0.171429	1.1	557.829	24508	83.1964	36762	83.1964	12508	84.9497
			Dichanthium	Dichanthium_sericeum	Dichanthium_sericeum	Poaceae_NC2172	NC2172	NC_035018	circular	chloroplast	complete	https://www.ncbi.nlm.nih.gov	138271	83	0.460295	0.396953	0.29492	0.428624	0.384056	0.171429	1.1	558.429	24508	83.1964	36762	83.1964	12508	84.9497
			-	Poaceae_RL0198	Poaceae_RL0198	Poaceae_RL0198	RL0198	-	-	-	-	-	139117	50	0.467113	0.398245	0.292293	0.432679	0.385884	0.133333	1.14493	550.261	24050	81.6417	36075	81.6417	12266	83.3062
			Capillipedium	Capillipedium_venustum	Capillipedium_venustum	Poaceae_NC2136	NC2136	NC_030622	circular	chloroplast	complete	https://www.ncbi.nlm.nih.gov	138257	83	0.460287	0.396736	0.294169	0.428512	0.383731	0.171429	1.1	558.043	24508	83.1964	36762	83.1964	12508	84.9497
			Themeda	Themeda_villosa	Themeda_villosa	Poaceae_NC2441	NC2441	NC_035021	circular	chloroplast	complete	https://www.ncbi.nlm.nih.gov	139589	83	0.460002	0.396354	0.298617	0.428178	0.384991	0.171429	1.10145	562.609	24354	82.6736	36531	82.6736	12431	84.4268
				Themeda_arundinacea	Themeda_arundinacea	Poaceae_NC2438	NC2438	NC_035014	circular	chloroplast	complete	https://www.ncbi.nlm.nih.gov	139742	83	0.460197	0.396218	0.296611	0.428207	0.384342	0.171429	1.1	558.257	24508	83.1964	36762	83.1964	12508	84.9497
			-	Poaceae_RL0421	Poaceae_RL0421	Poaceae_RL0421	RL0421	-	-	-	-	-	140017	72	0.467702	0.399532	0.293661	0.433617	0.386965	0.106061	1.13235	534.882	23036	78.1995	34554	78.1995	11759	79.8628
			Themeda	Themeda_quadrivalvis	Themeda_quadrivalvis	Poaceae_NC2439	NC2439	NC_035492	circular	chloroplast	complete	https://www.ncbi.nlm.nih.gov	138961	82	0.461482	0.396275	0.295928	0.428878	0.384562	0.173913	1.10145	563.217	24378	82.7551	36567	82.7551	12443	84.5083
				Themeda_arguens	Themeda_arguens	Poaceae_NC2437	NC2437	NC_035019	circular	chloroplast	complete	https://www.ncbi.nlm.nih.gov	138827	83	0.459628	0.396733	0.296264	0.428181	0.384209	0.171429	1.1	558.857	24508	83.1964	36762	83.1964	12508	84.9497
				Themeda_sp.	Themeda_sp._Saarela_1833	Poaceae_NC2440	NC2440	KU291484	circular	chloroplast	complete	https://www.ncbi.nlm.nih.gov	138842	83	0.460259	0.396451	0.296216	0.428355	0.384309	0.171429	1.1	558.043	24508	83.1964	36762	83.1964	12508	84.9497
Ceratophyllales	Ceratophyllales	Ceratophyllaceae	Ceratophyllum	Ceratophyllum_demersum	Ceratophyllum_demersum	Ceratophyllaceae_NC869	NC869	NC_009962	circular	chloroplast	complete	https://www.ncbi.nlm.nih.gov	156252	85	0.461846	0.403261	0.291509	0.432554	0.385539	0.194444	1.06944	635.958	28824	97.8478	43236	97.8478	14379	97.6569
Eudicots	Ranunculales	Eupteleaceae	Euptelea	Euptelea_pleiosperma	Euptelea_pleiosperma	Eupteleaceae_NC1078	NC1078	NC_029429	circular	chloroplast	complete	https://www.ncbi.nlm.nih.gov	161834	85	0.466857	0.405071	0.303714	0.435964	0.391881	0.197183	1.07246	642.783	27934	94.8265	41901	94.8265	13933	94.6278
		Papaveraceae	Coreanomecon	Coreanomecon_hylomeconoides	Coreanomecon_hylomeconoides	Papaveraceae_NC1911	NC1911	NC_031446	circular	chloroplast	complete	https://www.ncbi.nlm.nih.gov	158824	87	0.46893	0.40356	0.303459	0.436245	0.391983	0.194444	1.07042	567.085	25322	85.9597	37983	85.9597	12630	85.7783
			Papaver	Papaver_orientale	Papaver_orientale	Papaveraceae_NC1912	NC1912	MF943222	circular	chloroplast	complete	https://www.ncbi.nlm.nih.gov	152799	85	0.470059	0.404013	0.292146	0.437036	0.388739	0.194444	1.07246	568.913	24740	83.984	37110	83.984	12336	83.7816
				Papaver_rhoeas	Papaver_rhoeas	Papaveraceae_NC1913	NC1913	MF943221	circular	chloroplast	complete	https://www.ncbi.nlm.nih.gov	152905	85	0.468592	0.403129	0.295225	0.435861	0.388982	0.194444	1.07143	563.914	24862	84.3981	37293	84.3981	12397	84.1959
				Papaver_somniferum	Papaver_somniferum	Papaveraceae_NC1914	NC1914	NC_029434	circular	chloroplast	complete	https://www.ncbi.nlm.nih.gov	152931	85	0.469404	0.402972	0.29404	0.436188	0.388806	0.194444	1.07143	637.329	28150	95.5598	42225	95.5598	14041	95.3613
		Circaeasteraceae	Circaeaster	Circaeaster_agrestis	Circaeaster_agrestis	Circaeasteraceae_NC917	NC917	NC_035872	circular	chloroplast	complete	https://www.ncbi.nlm.nih.gov	151033	85	0.462311	0.397079	0.288948	0.429695	0.382779	0.2	1.1	619.757	27186	92.2873	40779	92.2873	13829	93.9215
			Kingdonia	Kingdonia_uniflora	Kingdonia_uniflora	Circaeasteraceae_NC918	NC918	NC_035873	circular	chloroplast	complete	https://www.ncbi.nlm.nih.gov	147378	78	0.460864	0.399526	0.285296	0.430195	0.381895	0.1875	1.10938	586.078	23326	79.1839	34989	79.1839	11721	79.6047
		Lardizabalaceae	Decaisnea	Decaisnea_insignis	Decaisnea_insignis	Lardizabalaceae_NC1416	NC1416	NC_035941	circular	chloroplast	complete	https://www.ncbi.nlm.nih.gov	158683	85	0.467329	0.403999	0.300289	0.435664	0.390539	0.197183	1.05797	648	28220	95.7974	42330	95.7974	14077	95.6058
			Akebia	Akebia_trifoliata	Akebia_trifoliata	Lardizabalaceae_NC1415	NC1415	NC_029427	circular	chloroplast	complete	https://www.ncbi.nlm.nih.gov	158339	85	0.463802	0.403548	0.299771	0.433675	0.38904	0.197183	1.07143	641.914	28360	96.2727	42540	96.2727	14148	96.088
				Akebia_quinata	Akebia_quinata	Lardizabalaceae_NC1414	NC1414	NC_033913	circular	chloroplast	complete	https://www.ncbi.nlm.nih.gov	157817	85	0.466731	0.404341	0.299806	0.435536	0.390293	0.194444	1.07042	636	28508	96.7751	42762	96.7751	14222	96.5906
		Menispermaceae	-	Menispermaceae_RL1024	Menispermaceae_RL1024	Menispermaceae_RL1024	RL1024	-	-	-	-	-	159011	78	0.469347	0.400739	0.296406	0.435043	0.388831	0.15493	1.07042	577.437	26078	88.526	39117	88.526	12993	88.2437
				Menispermaceae_RL0417	Menispermaceae_RL0417	Menispermaceae_RL0417	RL0417	-	-	-	-	-	158748	75	0.470196	0.40332	0.301053	0.436758	0.391523	0.132353	1.07143	562.886	25012	84.9073	37518	84.9073	12460	84.6237
			Stephania	Stephania_japonica	Stephania_japonica	Menispermaceae_NC1652	NC1652	NC_029432	circular	chloroplast	complete	https://www.ncbi.nlm.nih.gov	157719	85	0.463777	0.398161	0.302228	0.430969	0.388055	0.194444	1.07042	637.183	28512	96.7886	42768	96.7886	14222	96.5906
			-	Menispermaceae_RL0523	Menispermaceae_RL0523	Menispermaceae_RL0523	RL0523	-	-	-	-	-	163729	51	0.469329	0.401263	0.302593	0.435296	0.391062	0.108696	1.07042	575.577	26054	88.4446	39081	88.4446	12982	88.169
				Menispermaceae_RL0212	Menispermaceae_RL0212	Menispermaceae_RL0212	RL0212	-	-	-	-	-	163711	53	0.468724	0.400901	0.302802	0.434813	0.390809	0.145833	1.08451	576.465	26044	88.4106	39066	88.4106	12977	88.135
		Berberidaceae	Nandina	Nandina_domestica	Nandina_domestica	Berberidaceae_NC539	NC539	NC_008336	circular	chloroplast	complete	https://www.ncbi.nlm.nih.gov	156599	85	0.462689	0.399383	0.29416	0.431036	0.385411	0.194444	1.06944	634.292	28750	97.5966	43125	97.5966	14342	97.4056
			Gymnospermium	Gymnospermium_microrrhynchum	Gymnospermium_microrrhynchum	Berberidaceae_NC538	NC538	NC_030061	circular	chloroplast	complete	https://www.ncbi.nlm.nih.gov	160533	84	0.462127	0.400214	0.29429	0.431171	0.385544	0.202899	1.08696	552.217	23898	81.1257	35847	81.1257	12209	82.919
			Berberis	Berberis_bealei	Berberis_bealei	Berberidaceae_NC523	NC523	NC_022457	circular	chloroplast	complete	https://www.ncbi.nlm.nih.gov	164792	104	0.458878	0.396193	0.300897	0.427535	0.385323	0.114286	1.28986	648.565	27716	94.0865	41574	94.0865	13692	92.991
				Berberis_amurensis	Berberis_amurensis	Berberidaceae_NC522	NC522	NC_030062	circular	chloroplast	complete	https://www.ncbi.nlm.nih.gov	166636	94	0.46233	0.399296	0.298394	0.430813	0.386673	0.208955	1.26866	536.821	22928	77.8328	34392	77.8328	11515	78.2057
				Berberis_koreana	Berberis_koreana	Berberidaceae_NC524	NC524	NC_030063	circular	chloroplast	complete	https://www.ncbi.nlm.nih.gov	166758	94	0.463429	0.39777	0.298876	0.4306	0.386692	0.208955	1.27273	539.591	22708	77.086	34062	77.086	11405	77.4586
			Epimedium	Epimedium_koreanum	Epimedium_koreanum	Berberidaceae_NC534	NC534	NC_029943	circular	chloroplast	complete	https://www.ncbi.nlm.nih.gov	157218	82	0.457357	0.398632	0.308585	0.427995	0.388191	0.197183	1.02899	657.217	27888	94.6704	41832	94.6704	13956	94.784
				Epimedium_acuminatum	Epimedium_acuminatum	Berberidaceae_NC532	NC532	NC_029941	circular	chloroplast	complete	https://www.ncbi.nlm.nih.gov	159112	85	0.456922	0.395708	0.307884	0.426315	0.386838	0.197183	1.07143	648.257	27942	94.8537	41913	94.8537	13982	94.9606
				Epimedium_dolichostemon	Epimedium_dolichostemon	Berberidaceae_NC533	NC533	NC_029942	circular	chloroplast	complete	https://www.ncbi.nlm.nih.gov	157039	83	0.458481	0.397836	0.308111	0.428159	0.388143	0.197183	1.04348	655.435	27888	94.6704	41832	94.6704	13959	94.8044
				Epimedium_sagittatum	Epimedium_sagittatum	Berberidaceae_NC537	NC537	NC_029428	circular	chloroplast	complete	https://www.ncbi.nlm.nih.gov	158273	84	0.457763	0.398581	0.30877	0.428172	0.388371	0.197183	1.05882	660.971	27522	93.4279	41283	93.4279	13773	93.5412
				Epimedium_lishihchenii	Epimedium_lishihchenii	Berberidaceae_NC535	NC535	NC_029944	circular	chloroplast	complete	https://www.ncbi.nlm.nih.gov	157692	83	0.457029	0.394681	0.30819	0.425855	0.386634	0.197183	1.04286	647.829	27926	94.7994	41889	94.7994	13968	94.8655
				Epimedium_pseudowushanense	Epimedium_pseudowushanense	Berberidaceae_NC536	NC536	NC_029945	circular	chloroplast	complete	https://www.ncbi.nlm.nih.gov	157168	83	0.458039	0.397631	0.308275	0.427835	0.387982	0.197183	1.04348	655.174	27884	94.6568	41826	94.6568	13954	94.7704
			Sinopodophyllum	Sinopodophyllum_hexandrum	Sinopodophyllum_hexandrum	Berberidaceae_NC541	NC541	NC_027732	circular	chloroplast	complete	https://www.ncbi.nlm.nih.gov	157940	86	0.463889	0.399861	0.302251	0.431875	0.388667	0.194444	1.04286	637.457	28096	95.3765	42144	95.3765	14016	95.1915
			Podophyllum	Podophyllum_peltatum	Podophyllum_peltatum	Berberidaceae_NC540	NC540	MG593052	circular	chloroplast	complete	https://www.ncbi.nlm.nih.gov	156956	81	0.463762	0.401752	0.301535	0.432757	0.389016	0.185714	1.04478	564.265	23902	81.1392	35853	81.1392	11944	81.1193
			Dysosma	Dysosma_aurantiocaulis	Dysosma_aurantiocaulis	Berberidaceae_NC525	NC525	MG593051	circular	chloroplast	complete	https://www.ncbi.nlm.nih.gov	157263	83	0.463935	0.401474	0.302427	0.432704	0.389279	0.185714	1.04478	564.529	23902	81.1392	35853	81.1392	11944	81.1193
				Dysosma_tsayuensis	Dysosma_tsayuensis	Berberidaceae_NC530	NC530	MG593053	circular	chloroplast	complete	https://www.ncbi.nlm.nih.gov	157364	83	0.463878	0.401323	0.30151	0.432601	0.388904	0.185714	1.04478	564.618	23902	81.1392	35853	81.1392	11944	81.1193
				Dysosma_delavayi	Dysosma_delavayi	Berberidaceae_NC526	NC526	MG593045	circular	chloroplast	complete	https://www.ncbi.nlm.nih.gov	156214	81	0.463299	0.401066	0.300693	0.432182	0.388353	0.185714	1.04478	564.088	23896	81.1189	35844	81.1189	11941	81.0989
			Achlys	Achlys_triphylla	Achlys_triphylla	Berberidaceae_NC521	NC521	MG461315	circular	chloroplast	complete	https://www.ncbi.nlm.nih.gov	156237	81	0.463223	0.400288	0.302736	0.431754	0.388747	0.185714	1.04412	561.261	24075	81.7265	36113	81.7277	12029	81.6965
			Dysosma	Dysosma_majoensis	Dysosma_majoensis	Berberidaceae_NC528	NC528	MG593047	circular	chloroplast	complete	https://www.ncbi.nlm.nih.gov	156482	83	0.46314	0.401103	0.30133	0.432122	0.388524	0.185714	1.04478	564	23902	81.1392	35853	81.1392	11942	81.1057
				Dysosma_pleiantha	Dysosma_pleiantha	Berberidaceae_NC529	NC529	MG593054	circular	chloroplast	complete	https://www.ncbi.nlm.nih.gov	156840	83	0.463481	0.401078	0.301429	0.43228	0.388663	0.185714	1.04478	564	23902	81.1392	35853	81.1392	11942	81.1057
				Dysosma_versipellis	Dysosma_versipellis	Berberidaceae_NC531	NC531	MG593046	circular	chloroplast	complete	https://www.ncbi.nlm.nih.gov	156840	83	0.463398	0.401091	0.301242	0.432245	0.388577	0.185714	1.04478	564	23902	81.1392	35853	81.1392	11942	81.1057
				Dysosma_difformis	Dysosma_difformis	Berberidaceae_NC527	NC527	MG593056	circular	chloroplast	complete	https://www.ncbi.nlm.nih.gov	156654	83	0.463552	0.401198	0.301023	0.432375	0.388591	0.185714	1.04478	564	23902	81.1392	35853	81.1392	11942	81.1057
		Ranunculaceae	Hydrastis	Hydrastis_canadensis	Hydrastis_canadensis	Ranunculaceae_NC2539	NC2539	NC_034702	circular	plastid	complete	https://www.ncbi.nlm.nih.gov	160000	83	0.465154	0.402783	0.300369	0.433969	0.389436	0.183099	1.05634	623.197	27878	94.6364	41817	94.6364	13908	94.458
			Coptis	Coptis_chinensis	Coptis_chinensis	Ranunculaceae_NC2536	NC2536	NC_036485	circular	chloroplast	complete	https://www.ncbi.nlm.nih.gov	155484	82	0.457275	0.400378	0.302339	0.428827	0.386664	0.15493	1.05714	575.7	25294	85.8646	37941	85.8646	12617	85.69
				Coptis_quinquesecta	Coptis_quinquesecta	Ranunculaceae_NC2537	NC2537	MG585353	circular	chloroplast	complete	https://www.ncbi.nlm.nih.gov	154549	85	0.456723	0.403267	0.299976	0.429995	0.386655	0.194444	1.07143	648.771	28564	96.9652	42846	96.9652	14250	96.7808
			Thalictrum	Thalictrum_coreanum	Thalictrum_coreanum	Ranunculaceae_NC2546	NC2546	NC_026103	circular	plastid	complete	https://www.ncbi.nlm.nih.gov	155088	83	0.462082	0.399772	0.303079	0.430927	0.388311	0.2	1.07143	648.943	28550	96.9176	42825	96.9176	14244	96.74
			Trollius	Trollius_chinensis	Trollius_chinensis	Ranunculaceae_NC2547	NC2547	NC_031849	circular	chloroplast	complete	https://www.ncbi.nlm.nih.gov	160191	85	0.462865	0.400745	0.295165	0.431805	0.386258	0.194444	1.06944	632.583	28656	97.2775	42984	97.2775	14286	97.0253
			Megaleranthis	Megaleranthis_saniculifolia	Megaleranthis_saniculifolia	Ranunculaceae_NC2540	NC2540	NC_012615	circular	chloroplast	complete	https://www.ncbi.nlm.nih.gov	159924	85	0.462682	0.401323	0.295136	0.432002	0.38638	0.194444	1.06944	630.958	28626	97.1756	42939	97.1756	14271	96.9234
			Ranunculus	Ranunculus_reptans	Ranunculus_reptans	Ranunculaceae_NC2545	NC2545	NC_036977	circular	plastid	complete	https://www.ncbi.nlm.nih.gov	157239	85	0.459139	0.398562	0.292288	0.428851	0.38333	0.197183	1.08451	635.915	28468	96.6393	42702	96.6393	14201	96.448
				Ranunculus_austro-oreganus	Ranunculus_austro-oreganus	Ranunculaceae_NC2541	NC2541	KX639503	circular	chloroplast	complete	https://www.ncbi.nlm.nih.gov	154493	81	0.45831	0.398589	0.291837	0.42845	0.382912	0.181818	1.04545	620	25708	87.27	38562	87.27	12813	87.0212
				Ranunculus_occidentalis	Ranunculus_occidentalis	Ranunculaceae_NC2543	NC2543	NC_031651	circular	chloroplast	complete	https://www.ncbi.nlm.nih.gov	154474	80	0.459454	0.400612	0.293039	0.430033	0.384368	0.166667	1.04545	554.5	23018	78.1384	34527	78.1384	11468	77.8864
			-	Ranunculaceae_RL0221	Ranunculaceae_RL0221	Ranunculaceae_RL0221	RL0221	-	-	-	-	-	155229	50	0.463255	0.40165	0.292307	0.432453	0.385737	0.133333	1.09859	581.789	26244	89.0896	39366	89.0896	13078	88.821
			Ranunculus	Ranunculus_repens	Ranunculus_repens	Ranunculaceae_NC2544	NC2544	NC_036976	circular	plastid	complete	https://www.ncbi.nlm.nih.gov	154247	85	0.457534	0.39919	0.293845	0.428362	0.383523	0.183099	1.08451	564.803	25234	85.6609	37851	85.6609	12585	85.4727
				Ranunculus_macranthus	Ranunculus_macranthus	Ranunculaceae_NC2542	NC2542	NC_008796	circular	chloroplast	complete	https://www.ncbi.nlm.nih.gov	155129	84	0.457325	0.399689	0.292244	0.428507	0.383086	0.197183	1.07042	637.268	28520	96.8158	42780	96.8158	14227	96.6246
			Anemoclema	Anemoclema_glaucifolium	Anemoclema_glaucifolium	Ranunculaceae_NC2533	NC2533	MG010811	circular	chloroplast	complete	https://www.ncbi.nlm.nih.gov	160400	94	0.459184	0.398253	0.299629	0.428719	0.385689	0.197183	1.1831	589.775	26236	89.0624	39354	89.0624	13096	88.9432
			-	Ranunculaceae_RL0643	Ranunculaceae_RL0643	Ranunculaceae_RL0643	RL0643	-	-	-	-	-	156351	75	0.468444	0.400429	0.300239	0.434437	0.389704	0.132353	1.11429	577.886	25720	87.3107	38580	87.3107	12824	87.0959
				Ranunculaceae_RL0585	Ranunculaceae_RL0585	Ranunculaceae_RL0585	RL0585	-	-	-	-	-	156492	75	0.468688	0.400487	0.300324	0.434588	0.389833	0.117647	1.1	578.014	25726	87.3311	38589	87.3311	12827	87.1163
			Clematis	Clematis_terniflora	Clematis_terniflora	Ranunculaceae_NC2535	NC2535	NC_028000	circular	chloroplast	complete	https://www.ncbi.nlm.nih.gov	159528	90	0.457682	0.397639	0.301591	0.42766	0.385637	0.183099	1.16901	640.648	28626	97.1756	42939	97.1756	14290	97.0524
				Clematis_fusca	Clematis_fusca_var._coreana	Ranunculaceae_NC2534	NC2534	KM652489	circular	chloroplast	complete	https://www.ncbi.nlm.nih.gov	159609	92	0.458895	0.397343	0.299448	0.428119	0.385229	0.208333	1.16667	636.208	28790	97.7324	43185	97.7324	14372	97.6093
			-	Ranunculaceae_RL0754	Ranunculaceae_RL0754	Ranunculaceae_RL0754	RL0754	-	-	-	-	-	159711	52	0.469751	0.401831	0.301974	0.435791	0.391185	0.12766	1.20588	556.456	24036	81.5941	36054	81.5941	12262	83.279
				Ranunculaceae_RL0499	Ranunculaceae_RL0499	Ranunculaceae_RL0499	RL0499	-	-	-	-	-	159676	76	0.466123	0.399964	0.299861	0.433043	0.388649	0.115942	1.19718	577.183	26090	88.5668	39135	88.5668	13009	88.3523
			Gymnaconitum	Gymnaconitum_gymnandrum	Gymnaconitum_gymnandrum	Ranunculaceae_NC2538	NC2538	NC_033341	circular	chloroplast	complete	https://www.ncbi.nlm.nih.gov	157327	83	0.462874	0.398503	0.296476	0.430688	0.385951	0.185714	1.07143	638.871	28108	95.4172	42162	95.4172	14021	95.2255
			Aconitum	Aconitum_angustius	Aconitum_angustius	Ranunculaceae_NC2516	NC2516	NC_036357	circular	chloroplast	complete	https://www.ncbi.nlm.nih.gov	156109	82	0.460051	0.400328	0.30001	0.430189	0.386796	0.188406	1.07246	650	27992	95.0234	41988	95.0234	13963	94.8316
				Aconitum_finetianum	Aconitum_finetianum	Ranunculaceae_NC2523	NC2523	NC_036358	circular	chloroplast	complete	https://www.ncbi.nlm.nih.gov	155625	82	0.459921	0.400426	0.299792	0.430173	0.386713	0.188406	1.07246	650.304	27994	95.0302	41991	95.0302	13964	94.8384
				Aconitum_longecassidatum	Aconitum_longecassidatum	Ranunculaceae_NC2527	NC2527	NC_035894	circular	chloroplast	complete	https://www.ncbi.nlm.nih.gov	155524	87	0.462379	0.400306	0.299028	0.431343	0.387238	0.17619	1.07246	574.261	24858	84.3845	37287	84.3845	12396	84.1891
				Aconitum_pseudolaeve	Aconitum_pseudolaeve	Ranunculaceae_NC2529	NC2529	NC_035892	circular	chloroplast	complete	https://www.ncbi.nlm.nih.gov	155628	87	0.462708	0.400241	0.299484	0.431475	0.387478	0.17619	1.07246	572.652	24784	84.1333	37176	84.1333	12359	83.9378
				Aconitum_reclinatum	Aconitum_reclinatum	Ranunculaceae_NC2530	NC2530	MF186593	circular	chloroplast	complete	https://www.ncbi.nlm.nih.gov	157354	84	0.458237	0.398865	0.299791	0.428551	0.385631	0.173913	1.07246	644.739	27726	94.1204	41589	94.1204	13830	93.9283
				Aconitum_barbatum	Aconitum_barbatum_var._hispidum	Ranunculaceae_NC2518	NC2518	KT820664	circular	chloroplast	complete	https://www.ncbi.nlm.nih.gov	156782	86	0.4621	0.399117	0.298047	0.430609	0.386422	0.197183	1.07042	641.577	28530	96.8498	42795	96.8498	14232	96.6585
				Aconitum_sinomontanum	Aconitum_sinomontanum	Ranunculaceae_NC2531	NC2531	NC_036359	circular	chloroplast	complete	https://www.ncbi.nlm.nih.gov	157215	82	0.459932	0.400393	0.300522	0.430162	0.386949	0.188406	1.07246	650.217	27998	95.0438	41997	95.0438	13966	94.8519
				Aconitum_coreanum	Aconitum_coreanum	Ranunculaceae_NC2522	NC2522	NC_031421	circular	chloroplast	complete	https://www.ncbi.nlm.nih.gov	157029	86	0.463451	0.396639	0.29707	0.430045	0.38572	0.197183	1.07042	640.521	28514	96.7954	42771	96.7954	14224	96.6042
				Aconitum_monanthum	Aconitum_monanthum	Ranunculaceae_NC2528	NC2528	NC_031423	circular	chloroplast	complete	https://www.ncbi.nlm.nih.gov	155688	85	0.463249	0.399107	0.298114	0.431178	0.386823	0.185714	1.07143	646.071	28372	96.3134	42558	96.3134	14153	96.122
				Aconitum_austrokoreense	Aconitum_austrokoreense	Ranunculaceae_NC2517	NC2517	NC_031410	circular	chloroplast	complete	https://www.ncbi.nlm.nih.gov	155682	85	0.463876	0.400264	0.299179	0.43207	0.387773	0.185714	1.07246	633.391	27362	92.8848	41043	92.8848	13648	92.6922
				Aconitum_chiisanense	Aconitum_chiisanense	Ranunculaceae_NC2520	NC2520	NC_029829	circular	chloroplast	complete	https://www.ncbi.nlm.nih.gov	155934	85	0.464148	0.400088	0.299064	0.432118	0.387767	0.185714	1.07246	633.87	27362	92.8848	41043	92.8848	13648	92.6922
				Aconitum_jaluense	Aconitum_jaluense_subsp._jaluense	Ranunculaceae_NC2524	NC2524	KT820669	circular	chloroplast	complete	https://www.ncbi.nlm.nih.gov	155926	85	0.462738	0.398877	0.298424	0.430808	0.38668	0.185714	1.07143	646.5	28376	96.327	42564	96.327	14155	96.1356
				Aconitum_volubile	Aconitum_volubile	Ranunculaceae_NC2532	NC2532	KU556690	circular	chloroplast	complete	https://www.ncbi.nlm.nih.gov	155872	86	0.462648	0.39905	0.29842	0.430849	0.386706	0.185714	1.08571	647.1	28376	96.327	42564	96.327	14155	96.1356
				Aconitum_carmichaelii	Aconitum_carmichaelii	Ranunculaceae_NC2519	NC2519	NC_030761	circular	chloroplast	complete	https://www.ncbi.nlm.nih.gov	155737	84	0.462651	0.398452	0.299353	0.430551	0.386819	0.185714	1.08571	588.171	25834	87.6977	38751	87.6977	12884	87.5034
				Aconitum_ciliare	Aconitum_ciliare	Ranunculaceae_NC2521	NC2521	NC_031420	circular	chloroplast	complete	https://www.ncbi.nlm.nih.gov	155832	85	0.462642	0.398501	0.29862	0.430572	0.386588	0.185714	1.07143	646.5	28376	96.327	42564	96.327	14155	96.1356
				Aconitum_japonicum	Aconitum_japonicum_subsp._napiforme	Ranunculaceae_NC2525	NC2525	KT820670	circular	chloroplast	complete	https://www.ncbi.nlm.nih.gov	155878	85	0.462713	0.398501	0.298679	0.430607	0.386631	0.185714	1.07143	646.5	28376	96.327	42564	96.327	14155	96.1356
				Aconitum_kusnezoffii	Aconitum_kusnezoffii	Ranunculaceae_NC2526	NC2526	NC_031422	circular	chloroplast	complete	https://www.ncbi.nlm.nih.gov	155862	85	0.462686	0.398591	0.29862	0.430638	0.386632	0.185714	1.07143	646.5	28376	96.327	42564	96.327	14155	96.1356
	Proteales	Sabiaceae	Meliosma	Meliosma_aff.	Meliosma_aff._cuneifolia_Moore_333	Sabiaceae_NC2630	NC2630	NC_029430	circular	chloroplast	complete	https://www.ncbi.nlm.nih.gov	160357	85	0.467748	0.403756	0.303719	0.435752	0.391741	0.194444	1.07042	636	28532	96.8565	42798	96.8565	14229	96.6381
			-	Sabiaceae_RL0576	Sabiaceae_RL0576	Sabiaceae_RL0576	RL0576	-	-	-	-	-	163215	77	0.47508	0.405484	0.305647	0.440282	0.395404	0.142857	1.08571	557.486	24770	84.0858	37155	84.0858	12635	85.8123
		Nelumbonaceae	Nelumbo	Nelumbo_lutea	Nelumbo_lutea	Nelumbonaceae_NC1704	NC1704	NC_015605	circular	chloroplast	complete	https://www.ncbi.nlm.nih.gov	163206	85	0.466065	0.402073	0.296446	0.434069	0.388195	0.194444	1.06944	634	28798	97.7595	43197	97.7595	14360	97.5278
				Nelumbo_nucifera	Nelumbo_nucifera	Nelumbonaceae_NC1705	NC1705	NC_025339	circular	chloroplast	complete	https://www.ncbi.nlm.nih.gov	163330	84	0.465526	0.40183	0.296511	0.433678	0.387956	0.183099	1.07042	624.338	27896	94.6975	41844	94.6975	13909	94.4648
		Platanaceae	Platanus	Platanus_occidentalis	Platanus_occidentalis	Platanaceae_NC2053	NC2053	NC_008335	circular	chloroplast	complete	https://www.ncbi.nlm.nih.gov	161791	85	0.466116	0.402793	0.303761	0.434454	0.39089	0.194444	1.06944	636.417	28936	98.228	43404	98.228	14269	96.9098
		Proteaceae	-	Proteaceae_RL0457	Proteaceae_RL0457	Proteaceae_RL0457	RL0457	-	-	-	-	-	161371	75	0.468608	0.40214	0.298289	0.435374	0.389679	0.132353	1.08451	570.887	25802	87.5891	38703	87.5891	12857	87.32
			Macadamia	Macadamia_ternifolia	Macadamia_ternifolia	Proteaceae_NC2509	NC2509	NC_036416	circular	plastid	complete	https://www.ncbi.nlm.nih.gov	159669	88	0.462	0.402276	0.296862	0.432138	0.387046	0.166667	1.06944	635.667	28808	97.7935	43212	97.7935	14363	97.5482
			-	Proteaceae_RL0186	Proteaceae_RL0186	Proteaceae_RL0186	RL0186	-	-	-	-	-	163212	78	0.468541	0.405138	0.295436	0.436839	0.389705	0.211268	1.07042	582.803	26270	89.1778	39405	89.1778	13085	88.8685
	Buxales	Buxaceae	Pachysandra	Pachysandra_terminalis	Pachysandra_terminalis	Buxaceae_NC717	NC717	NC_029433	circular	chloroplast	complete	https://www.ncbi.nlm.nih.gov	160623	88	0.465077	0.40217	0.297416	0.433624	0.388221	0.194444	1.11268	637.183	28556	96.938	42834	96.938	14245	96.7468
			-	Buxaceae_RL0434	Buxaceae_RL0434	Buxaceae_RL0434	RL0434	-	-	-	-	-	161237	78	0.469623	0.403331	0.296842	0.436477	0.389932	0.140845	1.12676	568.732	25662	87.1139	38493	87.1139	12787	86.8446
			Buxus	Buxus_microphylla	Buxus_microphylla	Buxaceae_NC716	NC716	NC_009599	circular	chloroplast	complete	https://www.ncbi.nlm.nih.gov	159010	86	0.46398	0.400416	0.295066	0.432198	0.386487	0.194444	1.08333	636.208	28872	98.0107	43308	98.0107	14402	97.8131
	Trochodendrales	Trochodendraceae	Tetracentron	Tetracentron_sinense	Tetracentron_sinense	Trochodendraceae_NC2867	NC2867	NC_021425	circular	chloroplast	complete	https://www.ncbi.nlm.nih.gov	164467	92	0.46335	0.403664	0.29348	0.433507	0.386831	0.194444	1.16667	638.125	29000	98.4452	43500	98.4452	14465	98.241
			Trochodendron	Trochodendron_aralioides	Trochodendron_aralioides	Trochodendraceae_NC2868	NC2868	NC_021426	circular	chloroplast	complete	https://www.ncbi.nlm.nih.gov	165945	91	0.465974	0.403969	0.296816	0.434971	0.38892	0.194444	1.15278	638.542	29026	98.5335	43539	98.5335	14478	98.3293
	Saxifragales	Altingiaceae	Liquidambar	Liquidambar_formosana	Liquidambar_formosana	Altingiaceae_NC33	NC33	NC_023092	circular	chloroplast	complete	https://www.ncbi.nlm.nih.gov	160410	86	0.463814	0.400846	0.293654	0.43233	0.386105	0.194444	1.05556	636	28986	98.3977	43479	98.3977	14455	98.1731
		Daphniphyllaceae	Daphniphyllum	Daphniphyllum_oldhamii	Daphniphyllum_oldhamii	Daphniphyllaceae_NC1025	NC1025	MH191390	circular	chloroplast	complete	https://www.ncbi.nlm.nih.gov	160137	88	0.463785	0.399086	0.287705	0.431436	0.383525	0.197183	1.08451	642.507	28872	98.0107	43308	98.0107	14404	97.8267
		Hamamelidaceae	-	Hamamelidaceae_RL0269	Hamamelidaceae_RL0269	Hamamelidaceae_RL0269	RL0269	-	-	-	-	-	159919	78	0.469285	0.404146	0.287255	0.436716	0.386895	0.15493	1.08451	569.831	25732	87.3515	38598	87.3515	12824	87.0959
			Loropetalum	Loropetalum_subcordatum	Loropetalum_subcordatum	Hamamelidaceae_NC1346	NC1346	MG457805	circular	chloroplast	complete	https://www.ncbi.nlm.nih.gov	158706	85	0.465272	0.40213	0.286269	0.433701	0.384557	0.194444	1.07042	643.183	28850	97.936	43275	97.936	14398	97.7859
			Sinowilsonia	Sinowilsonia_henryi	Sinowilsonia_henryi	Hamamelidaceae_NC1348	NC1348	NC_036069	circular	chloroplast	complete	https://www.ncbi.nlm.nih.gov	158741	85	0.464604	0.404755	0.288676	0.434679	0.386011	0.2	1.07143	643.371	28498	96.7411	42747	96.7411	14212	96.5227
			Parrotia	Parrotia_subaequalis	Parrotia_subaequalis	Hamamelidaceae_NC1347	NC1347	MG334121	circular	chloroplast	complete	https://www.ncbi.nlm.nih.gov	159324	85	0.462782	0.399292	0.288252	0.431037	0.383442	0.194444	1.06944	638.208	29018	98.5063	43527	98.5063	14476	98.3157
			Hamamelis	Hamamelis_mollis	Hamamelis_mollis	Hamamelidaceae_NC1345	NC1345	MH191387	circular	chloroplast	complete	https://www.ncbi.nlm.nih.gov	159731	87	0.465353	0.401617	0.290403	0.433485	0.385791	0.2	1.08571	647.657	28682	97.3657	43023	97.3657	14312	97.2018
		Paeoniaceae	Paeonia	Paeonia_obovata	Paeonia_obovata	Paeoniaceae_NC1905	NC1905	NC_026076	circular	chloroplast	complete	https://www.ncbi.nlm.nih.gov	152698	83	0.464237	0.397053	0.299946	0.430645	0.387085	0.205882	1.07463	635.328	27092	91.9682	40638	91.9682	13471	91.4901
				Paeonia_sp.	Paeonia_sp._Sd0052	Paeoniaceae_NC1908	NC1908	KF753636	circular	chloroplast	complete	https://www.ncbi.nlm.nih.gov	152770	87	0.463546	0.399904	0.299866	0.431725	0.387772	0.202899	1.07353	577.279	24752	84.0247	37128	84.0247	12349	83.8699
				Paeonia_veitchii	Paeonia_veitchii	Paeoniaceae_NC1910	NC1910	NC_032401	circular	chloroplast	complete	https://www.ncbi.nlm.nih.gov	152682	84	0.464681	0.398729	0.298472	0.431705	0.387294	0.202899	1.07353	576.309	24758	84.0451	37137	84.0451	12352	83.8902
				Paeonia_brownii	Paeonia_brownii	Paeoniaceae_NC1902	NC1902	MH191385	circular	chloroplast	complete	https://www.ncbi.nlm.nih.gov	152228	83	0.463765	0.396224	0.302151	0.429995	0.38738	0.205882	1.07353	648.309	28100	95.39	42150	95.39	13971	94.8859
				Paeonia_delavayi	Paeonia_delavayi	Paeoniaceae_NC1903	NC1903	NC_035718	circular	chloroplast	complete	https://www.ncbi.nlm.nih.gov	154405	85	0.46548	0.398902	0.299502	0.432191	0.387961	0.205882	1.0597	660	27986	95.0031	41979	95.0031	13960	94.8112
				Paeonia_ludlowii	Paeonia_ludlowii	Paeoniaceae_NC1904	NC1904	NC_035623	circular	chloroplast	complete	https://www.ncbi.nlm.nih.gov	152687	87	0.464325	0.397638	0.300428	0.430982	0.387464	0.202899	1.07353	653.029	28054	95.2339	42081	95.2339	13994	95.0421
				Paeonia_ostii	Paeonia_ostii	Paeoniaceae_NC1906	NC1906	NC_036834	circular	chloroplast	complete	https://www.ncbi.nlm.nih.gov	152153	84	0.464464	0.398931	0.301676	0.431698	0.388357	0.195652	1.08955	586.701	24822	84.2623	37233	84.2623	12380	84.0804
				Paeonia_rockii	Paeonia_rockii	Paeoniaceae_NC1907	NC1907	MF488719	circular	chloroplast	complete	https://www.ncbi.nlm.nih.gov	152821	83	0.464825	0.397398	0.297556	0.431112	0.386593	0.205882	1.07463	636.403	27076	91.9139	40614	91.9139	13459	91.4086
				Paeonia_suffruticosa	Paeonia_suffruticosa	Paeoniaceae_NC1909	NC1909	MH191384	circular	chloroplast	complete	https://www.ncbi.nlm.nih.gov	153119	83	0.464504	0.397879	0.301274	0.431192	0.387886	0.205882	1.07463	574.97	24446	82.9859	36669	82.9859	12144	82.4776
		Penthoraceae	Penthorum	Penthorum_chinense	Penthorum_chinense	Penthoraceae_NC1926	NC1926	NC_023086	circular	chloroplast	complete	https://www.ncbi.nlm.nih.gov	156686	82	0.461372	0.396906	0.281868	0.429139	0.380049	0.173913	1.05797	629.435	27480	93.2854	41220	93.2854	13690	92.9775
		Haloragaceae	Myriophyllum	Myriophyllum_spicatum	Myriophyllum_spicatum	Haloragaceae_NC1344	NC1344	MH191392	circular	chloroplast	complete	https://www.ncbi.nlm.nih.gov	158860	82	0.458399	0.396068	0.278772	0.427234	0.377746	0.2	1.04286	639.514	28222	95.8042	42333	95.8042	14051	95.4292
		Crassulaceae	-	Crassulaceae_RL0468	Crassulaceae_RL0468	Crassulaceae_RL0468	RL0468	-	-	-	-	-	147684	77	0.466848	0.398073	0.274205	0.43246	0.379709	0.128571	1.11268	566.915	25648	87.0663	38472	87.0663	12788	86.8514
			Phedimus	Phedimus_takesimensis	Phedimus_takesimensis	Crassulaceae_NC957	NC957	NC_026065	circular	chloroplast	complete	https://www.ncbi.nlm.nih.gov	147048	84	0.461407	0.3945	0.278747	0.427954	0.378218	0.171429	1.07143	585.429	25812	87.6231	38718	87.6231	12885	87.5102
			Sedum	Sedum_sarmentosum	Sedum_sarmentosum	Crassulaceae_NC959	NC959	NC_023085	circular	chloroplast	complete	https://www.ncbi.nlm.nih.gov	150448	86	0.460437	0.393767	0.27144	0.427103	0.375215	0.197183	1.07042	633.085	28437	96.534	42656	96.5352	14197	96.4208
				Sedum_oryzifolium	Sedum_oryzifolium	Crassulaceae_NC958	NC958	NC_027837	circular	chloroplast	complete	https://www.ncbi.nlm.nih.gov	149609	84	0.461854	0.393408	0.274203	0.427631	0.376488	0.2	1.07143	607.286	26918	91.3776	40377	91.3776	13437	91.2592
		Iteaceae	-	Iteaceae_RL0761	Iteaceae_RL0761	Iteaceae_RL0761	RL0761	-	-	-	-	-	157886	78	0.464455	0.401341	0.277075	0.432898	0.380957	0.140845	1.08451	569.746	25764	87.4601	38646	87.4601	12840	87.2046
			Itea	Itea_chinensis	Itea_chinensis	Iteaceae_NC1367	NC1367	MH191391	circular	chloroplast	complete	https://www.ncbi.nlm.nih.gov	160258	88	0.458222	0.399622	0.276902	0.428922	0.378249	0.194444	1.08333	637.042	28986	98.3977	43479	98.3977	14462	98.2206
		Grossulariaceae	Ribes	Ribes_fasciculatum	Ribes_fasciculatum_var._chinense	Grossulariaceae_NC1343	NC1343	MH191388	circular	chloroplast	complete	https://www.ncbi.nlm.nih.gov	157298	86	0.461306	0.401008	0.288722	0.431157	0.383679	0.194444	1.08333	576.75	26136	88.7229	39204	88.7229	13037	88.5425
		Saxifragaceae	Saxifraga	Saxifraga_stolonifera	Saxifraga_stolonifera	Saxifragaceae_NC2703	NC2703	MH191389	circular	chloroplast	complete	https://www.ncbi.nlm.nih.gov	151066	85	0.455803	0.398853	0.284766	0.427328	0.379807	0.185714	1.1	629.871	27688	93.9914	41532	93.9914	13809	93.7857
			Heuchera	Heuchera_parviflora	Heuchera_parviflora_var._saurensis	Saxifragaceae_NC2700	NC2700	KR478645	circular	chloroplast	complete	https://www.ncbi.nlm.nih.gov	154696	85	0.461579	0.400715	0.28103	0.431147	0.381108	0.180556	1.06944	634.5	28982	98.3841	43473	98.3841	14455	98.1731
			Bergenia	Bergenia_scopulosa	Bergenia_scopulosa	Saxifragaceae_NC2699	NC2699	NC_036061	circular	chloroplast	complete	https://www.ncbi.nlm.nih.gov	156041	85	0.4628	0.401734	0.279837	0.432267	0.381457	0.180556	1.07143	629.786	27878	94.6364	41817	94.6364	13901	94.4105
			Mukdenia	Mukdenia_rossii	Mukdenia_rossii	Saxifragaceae_NC2701	NC2701	MG470844	circular	chloroplast	complete	https://www.ncbi.nlm.nih.gov	156960	85	0.461257	0.399739	0.280884	0.430498	0.380627	0.180556	1.06944	634.583	29010	98.4792	43515	98.4792	14469	98.2681
			Oresitrophe	Oresitrophe_rupifraga	Oresitrophe_rupifraga	Saxifragaceae_NC2702	NC2702	MF774190	circular	chloroplast	complete	https://www.ncbi.nlm.nih.gov	156773	85	0.462305	0.400023	0.281222	0.431164	0.381183	0.180556	1.06944	635.083	29010	98.4792	43515	98.4792	14469	98.2681
	Vitales	Vitaceae	Ampelopsis	Ampelopsis_glandulosa	Ampelopsis_glandulosa_var._brevipedunculata	Vitaceae_NC2880	NC2880	KT831767	circular	chloroplast	complete	https://www.ncbi.nlm.nih.gov	161090	88	0.460034	0.400329	0.285063	0.430182	0.381809	0.194444	1.08333	638	28952	98.2823	43428	98.2823	14453	98.1595
			-	Vitaceae_RL0418	Vitaceae_RL0418	Vitaceae_RL0418	RL0418	-	-	-	-	-	162143	77	0.465721	0.403408	0.293424	0.434564	0.387518	0.114286	1.08451	568.437	25548	86.7269	38322	86.7269	12745	86.5594
				Vitaceae_RL0665	Vitaceae_RL0665	Vitaceae_RL0665	RL0665	-	-	-	-	-	161287	78	0.465089	0.404117	0.28693	0.434603	0.385379	0.126761	1.08451	569.324	25678	87.1682	38517	87.1682	12811	87.0076
				Vitaceae_RL0734	Vitaceae_RL0734	Vitaceae_RL0734	RL0734	-	-	-	-	-	161223	77	0.465167	0.403785	0.287434	0.434476	0.385462	0.128571	1.08451	570.803	25686	87.1953	38529	87.1953	12815	87.0348
				Vitaceae_RL0504	Vitaceae_RL0504	Vitaceae_RL0504	RL0504	-	-	-	-	-	161446	78	0.464874	0.403885	0.287045	0.43438	0.385268	0.140845	1.07042	581.704	26236	89.0624	39354	89.0624	13090	88.9025
			Tetrastigma	Tetrastigma_hemsleyanum	Tetrastigma_hemsleyanum	Vitaceae_NC2881	NC2881	NC_029339	circular	chloroplast	complete	https://www.ncbi.nlm.nih.gov	159889	86	0.455514	0.399813	0.287655	0.427664	0.380994	0.126761	1.07042	584.535	25818	87.6434	38727	87.6434	12885	87.5102
			Vitis	Vitis_rotundifolia	Vitis_rotundifolia	Vitaceae_NC2892	NC2892	NC_023790	circular	chloroplast	complete	https://www.ncbi.nlm.nih.gov	160891	84	0.460121	0.400725	0.285144	0.430423	0.381997	0.194444	1.05556	635.5	28914	98.1533	43371	98.1533	14432	98.0168
				Vitis_aestivalis	Vitis_aestivalis	Vitaceae_NC2883	NC2883	NC_029454	circular	chloroplast	complete	https://www.ncbi.nlm.nih.gov	160913	86	0.459847	0.400646	0.285586	0.430246	0.382026	0.194444	1.05556	637.875	28970	98.3434	43455	98.3434	14460	98.207
				Vitis_amurensis	Vitis_amurensis	Vitaceae_NC2884	NC2884	NC_031383	circular	chloroplast	complete	https://www.ncbi.nlm.nih.gov	160953	87	0.460173	0.400774	0.285806	0.430473	0.382251	0.194444	1.06944	635.5	28914	98.1533	43371	98.1533	14432	98.0168
				Vitis_ficifolia	Vitis_ficifolia	Vitaceae_NC2888	NC2888	NC_036510	circular	chloroplast	complete	https://www.ncbi.nlm.nih.gov	160983	86	0.458773	0.399609	0.284694	0.429191	0.381026	0.194444	1.05634	641.451	28718	97.4879	43077	97.4879	14334	97.3513
				Vitis_coignetiae	Vitis_coignetiae	Vitaceae_NC2886	NC2886	NC_036371	circular	chloroplast	complete	https://www.ncbi.nlm.nih.gov	161012	86	0.459515	0.400667	0.286325	0.430091	0.382169	0.194444	1.05556	637.917	28942	98.2484	43413	98.2484	14446	98.1119
				Vitis_flexuosa	Vitis_flexuosa	Vitaceae_NC2889	NC2889	LC341205	circular	chloroplast	complete	https://www.ncbi.nlm.nih.gov	160927	86	0.459554	0.400503	0.285942	0.430029	0.382	0.194444	1.05556	637.917	28942	98.2484	43413	98.2484	14446	98.1119
				Vitis_vinifera	Vitis_vinifera	Vitaceae_NC2894	NC2894	NC_007957	circular	chloroplast	complete	https://www.ncbi.nlm.nih.gov	160928	84	0.459809	0.40076	0.285421	0.430284	0.381997	0.194444	1.05556	635.5	28886	98.0583	43329	98.0583	14418	97.9218
				Vitis_monticola	Vitis_monticola	Vitaceae_NC2890	NC2890	LC342076	circular	chloroplast	complete	https://www.ncbi.nlm.nih.gov	160996	86	0.45989	0.402725	0.28721	0.431308	0.383275	0.197183	1.05634	645.423	28876	98.0243	43314	98.0243	14413	97.8878
				Vitis_cinerea	Vitis_cinerea	Vitaceae_NC2885	NC2885	NC_036336	circular	chloroplast	complete	https://www.ncbi.nlm.nih.gov	161020	86	0.459612	0.400542	0.285821	0.430077	0.381992	0.194444	1.05556	637.792	28942	98.2484	43413	98.2484	14446	98.1119
				Vitis_acerifolia	Vitis_acerifolia	Vitaceae_NC2882	NC2882	NC_035878	circular	chloroplast	complete	https://www.ncbi.nlm.nih.gov	161012	86	0.459357	0.400455	0.285603	0.429906	0.381805	0.194444	1.05556	638.25	28938	98.2348	43407	98.2348	14444	98.0983
				Vitis_x	Vitis_x_champinii	Vitaceae_NC2895	NC2895	NC_036105	circular	chloroplast	complete	https://www.ncbi.nlm.nih.gov	161012	86	0.459364	0.40061	0.285765	0.429987	0.381913	0.194444	1.05556	637.75	28942	98.2484	43413	98.2484	14446	98.1119
				Vitis_cordifolia	Vitis_cordifolia	Vitaceae_NC2887	NC2887	NC_036509	circular	chloroplast	complete	https://www.ncbi.nlm.nih.gov	161018	86	0.459502	0.400441	0.285722	0.429971	0.381888	0.194444	1.05556	637.792	28942	98.2484	43413	98.2484	14446	98.1119
				Vitis_mustangensis	Vitis_mustangensis	Vitaceae_NC2891	NC2891	NC_036009	circular	chloroplast	complete	https://www.ncbi.nlm.nih.gov	161008	86	0.459451	0.40055	0.285813	0.430001	0.381938	0.194444	1.05556	635.833	28854	97.9496	43281	97.9496	14402	97.8131
				Vitis_rupestris	Vitis_rupestris	Vitaceae_NC2893	NC2893	NC_036764	circular	chloroplast	complete	https://www.ncbi.nlm.nih.gov	161008	86	0.460104	0.401594	0.285217	0.430849	0.382305	0.197183	1.05634	645.338	28878	98.0311	43317	98.0311	14415	97.9014
	Geraniales	Francoaceae	Viviania	Viviania_marifolia	Viviania_marifolia	Francoaceae_NC1280	NC1280	NC_023259	circular	chloroplast	complete	https://www.ncbi.nlm.nih.gov	157291	86	0.456552	0.398704	0.297873	0.427628	0.384376	0.147059	1.17647	574.941	24216	82.2052	36324	82.2052	12241	83.1364
			Francoa	Francoa_sonchifolia	Francoa_sonchifolia	Francoaceae_NC1278	NC1278	NC_021101	circular	plastid	complete	https://www.ncbi.nlm.nih.gov	157312	81	0.459871	0.399965	0.290262	0.429918	0.383366	0.197183	1.05634	562.732	25224	85.627	37836	85.627	12580	85.4387
			Melianthus	Melianthus_villosus	Melianthus_villosus	Francoaceae_NC1279	NC1279	NC_023256	circular	plastid	complete	https://www.ncbi.nlm.nih.gov	156510	80	0.457177	0.397547	0.281448	0.427362	0.378724	0.188406	1.05797	609.87	26556	90.1487	39834	90.1487	13254	90.0163
		Geraniaceae	Hypseocharis	Hypseocharis_bilobata	Hypseocharis_bilobata	Geraniaceae_NC1302	NC1302	NC_023260	circular	chloroplast	complete	https://www.ncbi.nlm.nih.gov	165002	85	0.463419	0.400757	0.311458	0.432088	0.391878	0.169014	1.08451	654.718	27414	93.0613	41121	93.0613	13958	94.7976
			Monsonia	Monsonia_speciosa	Monsonia_speciosa	Geraniaceae_NC1305	NC1305	NC_014582	circular	plastid	complete	https://www.ncbi.nlm.nih.gov	128787	76	0.470181	0.403415	0.340751	0.436798	0.404782	0.104478	1.04478	567.716	23528	79.8696	35292	79.8696	11986	81.4045
				Monsonia_marlothii	Monsonia_marlothii	Geraniaceae_NC1304	NC1304	NC_029830	circular	chloroplast	complete	https://www.ncbi.nlm.nih.gov	134416	75	0.46897	0.396155	0.328064	0.432562	0.39773	0.130435	1	563.739	23930	81.2343	35895	81.2343	12193	82.8104
				Monsonia_emarginata	Monsonia_emarginata	Geraniaceae_NC1303	NC1303	NC_029694	circular	chloroplast	complete	https://www.ncbi.nlm.nih.gov	156877	82	0.468987	0.397103	0.327091	0.433045	0.397727	0.130435	1.10145	566.043	23930	81.2343	35895	81.2343	12180	82.7221
			Geranium	Geranium_incanum	Geranium_incanum	Geraniaceae_NC1299	NC1299	NC_030045	circular	plastid	complete	https://www.ncbi.nlm.nih.gov	166252	84	0.461289	0.395489	0.318942	0.428389	0.391907	0.142857	1.11429	609.943	24920	84.595	37380	84.595	12449	84.549
				Geranium_palmatum	Geranium_palmatum	Geraniaceae_NC1301	NC1301	NC_014573	circular	plastid	complete	https://www.ncbi.nlm.nih.gov	155794	77	0.459945	0.39939	0.308589	0.429668	0.389308	0.144928	1.02941	565.765	24072	81.7163	36108	81.7163	12224	83.0209
				Geranium_maderense	Geranium_maderense	Geraniaceae_NC1300	NC1300	NC_029999	circular	plastid	complete	https://www.ncbi.nlm.nih.gov	155694	77	0.461603	0.396778	0.309972	0.429191	0.389451	0.144928	1.02899	600.957	24734	83.9636	37101	83.9636	12385	84.1144
			Erodium	Erodium_rupestre	Erodium_rupestre	Geraniaceae_NC1296	NC1296	NC_030719	circular	plastid	complete	https://www.ncbi.nlm.nih.gov	116810	75	0.465335	0.399609	0.323455	0.432472	0.396133	0.15942	1	559.087	24116	81.8657	36174	81.8657	12285	83.4352
				Erodium_trifolium	Erodium_trifolium	Geraniaceae_NC1298	NC1298	NC_024635	circular	plastid	complete	https://www.ncbi.nlm.nih.gov	123865	75	0.465424	0.400141	0.328119	0.432783	0.397895	0.15942	1	555.087	24048	81.6349	36072	81.6349	12250	83.1975
				Erodium_reichardii	Erodium_reichardii	Geraniaceae_NC1295	NC1295	NC_030721	circular	plastid	complete	https://www.ncbi.nlm.nih.gov	117753	74	0.464146	0.400287	0.324217	0.432216	0.396217	0.147059	1	565.059	24062	81.6824	36093	81.6824	12257	83.245
				Erodium_carvifolium	Erodium_carvifolium	Geraniaceae_NC1290	NC1290	NC_015083	circular	chloroplast	complete	https://www.ncbi.nlm.nih.gov	116935	75	0.465454	0.401721	0.324307	0.433588	0.397161	0.144928	1	554.13	24052	81.6484	36078	81.6484	12254	83.2247
				Erodium_manescavi	Erodium_manescavi	Geraniaceae_NC1294	NC1294	NC_030720	circular	plastid	complete	https://www.ncbi.nlm.nih.gov	116810	75	0.464422	0.401311	0.32326	0.432867	0.396331	0.15942	1	559.217	24102	81.8182	36153	81.8182	12278	83.3877
				Erodium_texanum	Erodium_texanum	Geraniaceae_NC1297	NC1297	NC_014569	circular	plastid	complete	https://www.ncbi.nlm.nih.gov	130812	78	0.467303	0.401274	0.326203	0.434289	0.39826	0.15942	1.04348	560.87	24126	81.8997	36189	81.8997	12292	83.4827
				Erodium_crassifolium	Erodium_crassifolium	Geraniaceae_NC1292	NC1292	NC_025906	circular	plastid	complete	https://www.ncbi.nlm.nih.gov	121393	76	0.465517	0.398686	0.320813	0.432102	0.395005	0.157143	1	560.314	24546	83.3254	36819	83.3254	12458	84.6102
				Erodium_gruinum	Erodium_gruinum	Geraniaceae_NC1293	NC1293	NC_025907	circular	plastid	complete	https://www.ncbi.nlm.nih.gov	142208	72	0.477522	0.408614	0.371533	0.443068	0.419223	0.118644	1.13559	525.814	19072	64.743	28608	64.743	9724	66.0418
				Erodium_absinthoides	Erodium_absinthoides	Geraniaceae_NC1289	NC1289	NC_026847	circular	chloroplast	complete	https://www.ncbi.nlm.nih.gov	162618	79	0.476795	0.407021	0.374482	0.441908	0.419432	0.118644	1.25424	530.085	19068	64.7294	28602	64.7294	9725	66.0486
				Erodium_chrysanthum	Erodium_chrysanthum	Geraniaceae_NC1291	NC1291	NC_027065	circular	chloroplast	complete	https://www.ncbi.nlm.nih.gov	168946	82	0.477617	0.40755	0.374397	0.442583	0.419855	0.116667	1.28333	544.55	19338	65.646	29007	65.646	9797	66.5376
			Pelargonium	Pelargonium_quinquelobatum	Pelargonium_quinquelobatum	Geraniaceae_NC1322	NC1322	NC_033358	circular	plastid	complete	https://www.ncbi.nlm.nih.gov	221334	122	0.458364	0.39859	0.316309	0.428477	0.391087	0.171429	1.61429	674.786	27132	92.104	40698	92.104	13802	93.7381
				Pelargonium_x	Pelargonium_x_hortorum	Geraniaceae_NC1327	NC1327	NC_008454	circular	chloroplast	complete	https://www.ncbi.nlm.nih.gov	217942	131	0.456931	0.399512	0.314183	0.428222	0.390209	0.173913	1.57971	657.13	26876	91.235	40314	91.235	13485	91.5852
				Pelargonium_transvaalense	Pelargonium_transvaalense	Geraniaceae_NC1325	NC1325	NC_031206	circular	chloroplast	complete	https://www.ncbi.nlm.nih.gov	242575	132	0.459048	0.399164	0.315127	0.429106	0.391113	0.171429	1.75714	670.2	27092	91.9682	40638	91.9682	13779	93.5819
				Pelargonium_endlicherianum	Pelargonium_endlicherianum	Geraniaceae_NC1314	NC1314	NC_033357	circular	plastid	complete	https://www.ncbi.nlm.nih.gov	230012	124	0.458479	0.40137	0.312395	0.429925	0.390748	0.171429	1.6087	657.348	26870	91.2146	40305	91.2146	13479	91.5444
				Pelargonium_spinosum	Pelargonium_spinosum	Geraniaceae_NC1323	NC1323	NC_033359	circular	plastid	complete	https://www.ncbi.nlm.nih.gov	216733	121	0.459456	0.399564	0.314191	0.42951	0.39107	0.171429	1.6	671.786	27112	92.0361	40668	92.0361	13783	93.6091
				Pelargonium_trifidum	Pelargonium_trifidum	Geraniaceae_NC1326	NC1326	NC_031204	circular	chloroplast	complete	https://www.ncbi.nlm.nih.gov	199553	116	0.456426	0.402074	0.314319	0.42925	0.39094	0.147059	1.57576	561.182	23432	79.5438	35148	79.5438	11766	79.9104
				Pelargonium_dolomiticum	Pelargonium_dolomiticum	Geraniaceae_NC1312	NC1312	NC_031195	circular	chloroplast	complete	https://www.ncbi.nlm.nih.gov	202749	117	0.458351	0.401216	0.313836	0.429784	0.391135	0.147059	1.58209	559.299	23740	80.5893	35610	80.5893	11921	80.9631
				Pelargonium_myrrhifolium	Pelargonium_myrrhifolium	Geraniaceae_NC1319	NC1319	NC_031201	circular	chloroplast	complete	https://www.ncbi.nlm.nih.gov	173272	99	0.459524	0.401495	0.315149	0.43051	0.392056	0.140845	1.26087	653.174	26814	91.0245	40221	91.0245	13453	91.3678
				Pelargonium_tetragonum	Pelargonium_tetragonum	Geraniaceae_NC1324	NC1324	NC_031205	circular	chloroplast	complete	https://www.ncbi.nlm.nih.gov	173410	99	0.460839	0.398926	0.316236	0.429883	0.392	0.140845	1.27143	657.429	27096	91.9818	40644	91.9818	13718	93.1676
				Pelargonium_exhibens	Pelargonium_exhibens	Geraniaceae_NC1315	NC1315	NC_031196	circular	chloroplast	complete	https://www.ncbi.nlm.nih.gov	171665	98	0.460348	0.399146	0.318051	0.429747	0.392515	0.142857	1.27143	660.3	27120	92.0633	40680	92.0633	13730	93.2491
				Pelargonium_exstipulatum	Pelargonium_exstipulatum	Geraniaceae_NC1316	NC1316	NC_031198	circular	chloroplast	complete	https://www.ncbi.nlm.nih.gov	168732	97	0.460469	0.397665	0.312962	0.429067	0.390365	0.169014	1.25352	656.155	27564	93.5705	41346	93.5705	13902	94.4173
				Pelargonium_dichondrifolium	Pelargonium_dichondrifolium	Geraniaceae_NC1311	NC1311	NC_028051	circular	chloroplast	complete	https://www.ncbi.nlm.nih.gov	167836	97	0.459958	0.397495	0.312686	0.428726	0.390046	0.169014	1.25352	655.141	27560	93.5569	41340	93.5569	13887	94.3154
				Pelargonium_australe	Pelargonium_australe	Geraniaceae_NC1307	NC1307	NC_028053	circular	chloroplast	complete	https://www.ncbi.nlm.nih.gov	165508	97	0.459389	0.398298	0.31068	0.428843	0.389455	0.169014	1.24286	561.129	24558	83.3661	36837	83.3661	12386	84.1212
				Pelargonium_cotyledonis	Pelargonium_cotyledonis	Geraniaceae_NC1309	NC1309	NC_028052	circular	chloroplast	complete	https://www.ncbi.nlm.nih.gov	166111	97	0.460022	0.397459	0.310976	0.428741	0.389486	0.169014	1.25352	660.38	27570	93.5909	41355	93.5909	13908	94.458
				Pelargonium_quercifolium	Pelargonium_quercifolium	Geraniaceae_NC1321	NC1321	NC_031203	circular	chloroplast	complete	https://www.ncbi.nlm.nih.gov	170569	97	0.458418	0.397085	0.311049	0.427751	0.388851	0.169014	1.25352	658.225	27572	93.5977	41358	93.5977	13906	94.4444
				Pelargonium_cucullatum	Pelargonium_cucullatum	Geraniaceae_NC1310	NC1310	NC_031193	circular	chloroplast	complete	https://www.ncbi.nlm.nih.gov	170963	97	0.457583	0.39711	0.310118	0.427347	0.38827	0.169014	1.25352	657.127	27568	93.5841	41352	93.5841	13904	94.4309
				Pelargonium_citronellum	Pelargonium_citronellum	Geraniaceae_NC1308	NC1308	NC_031194	circular	chloroplast	complete	https://www.ncbi.nlm.nih.gov	171223	97	0.457493	0.397395	0.30868	0.427444	0.387856	0.169014	1.25352	657.38	27568	93.5841	41352	93.5841	13904	94.4309
				Pelargonium_nanum	Pelargonium_nanum	Geraniaceae_NC1320	NC1320	NC_031202	circular	chloroplast	complete	https://www.ncbi.nlm.nih.gov	173496	97	0.458362	0.397148	0.310045	0.427755	0.388518	0.169014	1.25352	657.423	27572	93.5977	41358	93.5977	13904	94.4309
				Pelargonium_incrassatum	Pelargonium_incrassatum	Geraniaceae_NC1318	NC1318	NC_031200	circular	chloroplast	complete	https://www.ncbi.nlm.nih.gov	173196	97	0.459199	0.396666	0.307358	0.427933	0.387741	0.169014	1.25352	688.606	27970	94.9487	41955	94.9487	13906	94.4444
				Pelargonium_fulgidum	Pelargonium_fulgidum	Geraniaceae_NC1317	NC1317	NC_031199	circular	chloroplast	complete	https://www.ncbi.nlm.nih.gov	171502	97	0.458864	0.396735	0.308004	0.4278	0.387868	0.169014	1.25352	658.141	27574	93.6045	41361	93.6045	13898	94.3901
				Pelargonium_echinatum	Pelargonium_echinatum	Geraniaceae_NC1313	NC1313	NC_031197	circular	chloroplast	complete	https://www.ncbi.nlm.nih.gov	170212	97	0.457958	0.396996	0.30912	0.427477	0.388025	0.169014	1.25352	656.366	27576	93.6112	41364	93.6112	13899	94.3969
				Pelargonium_alternans	Pelargonium_alternans	Geraniaceae_NC1306	NC1306	NC_023261	circular	chloroplast	complete	https://www.ncbi.nlm.nih.gov	173374	97	0.457716	0.397263	0.30851	0.427489	0.38783	0.169014	1.25352	678.465	27922	94.7858	41883	94.7858	13904	94.4309
	Myrtales	Combretaceae	-	Combretaceae_RL0286	Combretaceae_RL0286	Combretaceae_RL0286	RL0286	-	-	-	-	-	153832	78	0.464377	0.399568	0.284103	0.431972	0.382682	0.169014	1.08451	581.789	26224	89.0217	39336	89.0217	13071	88.7734
				Combretaceae_RL0113	Combretaceae_RL0113	Combretaceae_RL0113	RL0113	-	-	-	-	-	153691	78	0.46406	0.398619	0.285494	0.43134	0.382724	0.140845	1.08451	582.803	26274	89.1914	39411	89.1914	13100	88.9704
				Combretaceae_RL0696	Combretaceae_RL0696	Combretaceae_RL0696	RL0696	-	-	-	-	-	160467	78	0.462599	0.39854	0.284535	0.430569	0.381891	0.183099	1.08451	570.423	25714	87.2904	38571	87.2904	12820	87.0687
[truncated: 2,092 more rows]

## Sheet: copy_num
class	order	family	genus	species	species_id	id	accD	atpA	atpB	atpE	atpF	atpH	atpI	ccsA	cemA	clpP	infA	matK	ndhA	ndhB	ndhC	ndhD	ndhE	ndhG	ndhH	ndhI	ndhJ	ndhK	petA	petB	petD	petG	petL	petN	psaC	psaI	psaJ	psbA	psbB	psbC	psbD	psbE	psbF	psbH	psbI	psbJ	psbK	psbL	psbM
[truncated: 3,654 more rows]
[truncated: 29 more columns]

[truncated: 7 more sheets: gene_length, gc.1, gc.2, gc.3, gc.12, gc.123, intron_num]
