# Supplementary material for: Comparative Analyses of 3,654 Plastid Genomes Unravel Insights Into Evolutionary Dynamics and Phylogenetic Discordance of Green Plants
Source: Front Plant Sci. 2022 Apr 11;13:808156. doi: 10.3389/fpls.2022.808156 (PMC9038950; doi:10.3389/fpls.2022.808156)
Supplement: Supplementary Table 3 — The gene blocks frequency in Streptophyta. The first column represents the gene block, and the second column is the number of times the gene block was observed in 1,517 ptDNA. [file Data_Sheet_1.ZIP]

Archive with 1 entries (1 files):
- Supplementary Table S3.xls
