# Supplementary material for: Comparative Analyses of 3,654 Plastid Genomes Unravel Insights Into Evolutionary Dynamics and Phylogenetic Discordance of Green Plants
Source: Front Plant Sci. 2022 Apr 11;13:808156. doi: 10.3389/fpls.2022.808156 (PMC9038950; doi:10.3389/fpls.2022.808156)
Supplement: Supplementary Table 4 — Description of hexadecimal colors is used in Supplementary Figures 6–8. [file Table_3.XLSX]

## Sheet: Sheet1
Class	Species	Species_ID	Tag	Tag_color	Order	Order_color	Family	Family_color
Rhodophyta	Bangiaceae_Red1	Bangiaceae_Red1	Red	#CAE1FF	Bangiales	#FF8000	Bangiaceae	#808A87
Rhodophyta	Bangiaceae_Red2	Bangiaceae_Red2	Red	#CAE2FF	Bangiales	#FF8000	Bangiaceae	#808A87
Rhodophyta	Boldiaceae_Red3	Boldiaceae_Red3	Red	#CAE3FF	Compsopogonales	#ED9121	Boldiaceae	#808069
Rhodophyta	Compsopogonaceae_Red4	Compsopogonaceae_Red4	Red	#CAE4FF	Compsopogonales	#ED9121	Compsopogonaceae	#E6E6E6
Rhodophyta	Rhodomelaceae_Red5	Rhodomelaceae_Red5	Red	#CAE5FF	Ceramiales	#8B864E	Rhodomelaceae	#F5F5F5
Rhodophyta	Rhodomelaceae_Red6	Rhodomelaceae_Red6	Red	#CAE6FF	Ceramiales	#8B864E	Rhodomelaceae	#F5F5F5
Chlorophyta	Botryococcaceae_NC2914	Chlorophyta-orderNA1-Botryococcaceae_NC2914	This study	#C67171	orderNA1	#802A2A	Botryococcaceae	#FCE6C9
ANA_Grade	Amborellaceae_NC51	ANA_Grade-Amborellales-Amborellaceae_NC51	This study	#C67171	Amborellales	#C76114	Amborellaceae	#FF0000
ANA_Grade	Cabombaceae_NC718	ANA_Grade-Nymphaeales-Cabombaceae_NC718	This study	#C67171	Nymphaeales	#F4A460	Cabombaceae	#E3170D
ANA_Grade	Cabombaceae_NC719	ANA_Grade-Nymphaeales-Cabombaceae_NC719	This study	#C67171	Nymphaeales	#F4A460	Cabombaceae	#E3170D
ANA_Grade	Hydatellaceae_NC1352	ANA_Grade-Nymphaeales-Hydatellaceae_NC1352	This study	#C67171	Nymphaeales	#F4A460	Hydatellaceae	#9C661F
ANA_Grade	Hydatellaceae_NC1353	ANA_Grade-Nymphaeales-Hydatellaceae_NC1353	This study	#C67171	Nymphaeales	#F4A460	Hydatellaceae	#9C661F
ANA_Grade	Nymphaeaceae_NC1706	ANA_Grade-Nymphaeales-Nymphaeaceae_NC1706	This study	#C67171	Nymphaeales	#F4A460	Nymphaeaceae	#FF7F50
ANA_Grade	Nymphaeaceae_NC1707	ANA_Grade-Nymphaeales-Nymphaeaceae_NC1707	This study	#C67171	Nymphaeales	#F4A460	Nymphaeaceae	#FF7F50
ANA_Grade	Nymphaeaceae_NC1708	ANA_Grade-Nymphaeales-Nymphaeaceae_NC1708	This study	#C67171	Nymphaeales	#F4A460	Nymphaeaceae	#FF7F50
ANA_Grade	Nymphaeaceae_NC1709	ANA_Grade-Nymphaeales-Nymphaeaceae_NC1709	This study	#C67171	Nymphaeales	#F4A460	Nymphaeaceae	#FF7F50
ANA_Grade	Nymphaeaceae_NC1710	ANA_Grade-Nymphaeales-Nymphaeaceae_NC1710	This study	#C67171	Nymphaeales	#F4A460	Nymphaeaceae	#FF7F50
ANA_Grade	Nymphaeaceae_NC1711	ANA_Grade-Nymphaeales-Nymphaeaceae_NC1711	This study	#C67171	Nymphaeales	#F4A460	Nymphaeaceae	#FF7F50
ANA_Grade	Nymphaeaceae_NC1712	ANA_Grade-Nymphaeales-Nymphaeaceae_NC1712	This study	#C67171	Nymphaeales	#F4A460	Nymphaeaceae	#FF7F50
ANA_Grade	Nymphaeaceae_NC4	ANA_Grade-Nymphaeales-Nymphaeaceae_NC4	This study	#C67171	Nymphaeales	#F4A460	Nymphaeaceae	#FF7F50
ANA_Grade	Nymphaeaceae_NC1713	ANA_Grade-Nymphaeales-Nymphaeaceae_NC1713	This study	#C67171	Nymphaeales	#F4A460	Nymphaeaceae	#FF7F50
ANA_Grade	Nymphaeaceae_NC1714	ANA_Grade-Nymphaeales-Nymphaeaceae_NC1714	This study	#C67171	Nymphaeales	#F4A460	Nymphaeaceae	#FF7F50
ANA_Grade	Schisandraceae_NC2704	ANA_Grade-Austrobaileyales-Schisandraceae_NC2704	This study	#C67171	Austrobaileyales	#D2B48C	Schisandraceae	#FF6347
ANA_Grade	Schisandraceae_NC2705	ANA_Grade-Austrobaileyales-Schisandraceae_NC2705	This study	#C67171	Austrobaileyales	#D2B48C	Schisandraceae	#FF6347
ANA_Grade	Schisandraceae_NC2706	ANA_Grade-Austrobaileyales-Schisandraceae_NC2706	This study	#C67171	Austrobaileyales	#D2B48C	Schisandraceae	#FF6347
ANA_Grade	Schisandraceae_NC2707	ANA_Grade-Austrobaileyales-Schisandraceae_NC2707	This study	#C67171	Austrobaileyales	#D2B48C	Schisandraceae	#FF6347
ANA_Grade	Schisandraceae_NC2708	ANA_Grade-Austrobaileyales-Schisandraceae_NC2708	This study	#C67171	Austrobaileyales	#D2B48C	Schisandraceae	#FF6347
ANA_Grade	Schisandraceae_NC2709	ANA_Grade-Austrobaileyales-Schisandraceae_NC2709	This study	#C67171	Austrobaileyales	#D2B48C	Schisandraceae	#FF6347
ANA_Grade	Schisandraceae_NC2710	ANA_Grade-Austrobaileyales-Schisandraceae_NC2710	This study	#C67171	Austrobaileyales	#D2B48C	Schisandraceae	#FF6347
Ceratophyllales	Ceratophyllaceae_NC869	Ceratophyllales-Ceratophyllales-Ceratophyllaceae_NC869	This study	#C67171	Ceratophyllales	#BC8F8F	Ceratophyllaceae	#FFC0CB
Charophyta	Chaetosphaeridiaceae_NC2925	Charophyta-Coleochaetales-Chaetosphaeridiaceae_NC2925	This study	#C67171	Coleochaetales	#A0522D	Chaetosphaeridiaceae	#B0171F
Charophyta	Characeae_NC2926	Charophyta-Charales-Characeae_NC2926	This study	#C67171	Charales	#A020F0	Characeae	#FF00FF
Charophyta	Characeae_NC2927	Charophyta-Charales-Characeae_NC2927	This study	#C67171	Charales	#A020F0	Characeae	#FF00FF
Charophyta	Chlorokybaceae_NC2946	Charophyta-Chlorokybales-Chlorokybaceae_NC2946	This study	#C67171	Chlorokybales	#DA70D6	Chlorokybaceae	#990033
Charophyta	Closteriaceae_NC2958	Charophyta-Desmidiales-Closteriaceae_NC2958	This study	#C67171	Desmidiales	#8A2BE2	Closteriaceae	#00FF00
Charophyta	Coleochaetaceae_NC2961	Charophyta-Coleochaetales-Coleochaetaceae_NC2961	This study	#C67171	Coleochaetales	#A0522D	Coleochaetaceae	#00FFFF
Charophyta	Desmidiaceae_NC2963	Charophyta-Desmidiales-Desmidiaceae_NC2963	This study	#C67171	Desmidiales	#8A2BE2	Desmidiaceae	#7FFF00
Charophyta	Desmidiaceae_NC2964	Charophyta-Desmidiales-Desmidiaceae_NC2964	This study	#C67171	Desmidiales	#8A2BE2	Desmidiaceae	#7FFF00
Charophyta	Mesostigmataceae_NC2978	Charophyta-Mesostigmatales-Mesostigmataceae_NC2978	This study	#C67171	Mesostigmatales	#9933FA	Mesostigmataceae	#40E0D0
Charophyta	Zygnemataceae_NC3058	Charophyta-Zygnematales-Zygnemataceae_NC3058	This study	#C67171	Zygnematales	#696969	Zygnemataceae	#082E54
Charophyta	Zygnemataceae_NC3059	Charophyta-Zygnematales-Zygnemataceae_NC3059	This study	#C67171	Zygnematales	#696969	Zygnemataceae	#082E54
Charophyta	Zygnemataceae_NC3060	Charophyta-Zygnematales-Zygnemataceae_NC3060	This study	#C67171	Zygnematales	#696969	Zygnemataceae	#082E54
Chloranthales	Chloranthaceae_NC870	Chloranthales-Chloranthales-Chloranthaceae_NC870	This study	#C67171	Chloranthales	#808080	Chloranthaceae	#228B22
Chloranthales	Chloranthaceae_NC871	Chloranthales-Chloranthales-Chloranthaceae_NC871	This study	#C67171	Chloranthales	#808080	Chloranthaceae	#228B22
Chlorophyta	Bracteacoccaceae_NC2915	Chlorophyta-Sphaeropleales-Bracteacoccaceae_NC2915	This study	#C67171	Sphaeropleales	#A9A9A9	Bracteacoccaceae	#6B8E23
Chlorophyta	Bracteacoccaceae_NC2916	Chlorophyta-Sphaeropleales-Bracteacoccaceae_NC2916	This study	#C67171	Sphaeropleales	#A9A9A9	Bracteacoccaceae	#6B8E23
Chlorophyta	Bracteacoccaceae_NC2917	Chlorophyta-Sphaeropleales-Bracteacoccaceae_NC2917	This study	#C67171	Sphaeropleales	#A9A9A9	Bracteacoccaceae	#6B8E23
Chlorophyta	Bryopsidaceae_NC2918	Chlorophyta-Bryopsidales-Bryopsidaceae_NC2918	This study	#C67171	Bryopsidales	#C0C0C0	Bryopsidaceae	#0000FF
Chlorophyta	Bryopsidaceae_NC2919	Chlorophyta-Bryopsidales-Bryopsidaceae_NC2919	This study	#C67171	Bryopsidales	#C0C0C0	Bryopsidaceae	#0000FF
Chlorophyta	Bryopsidaceae_NC2920	Chlorophyta-Bryopsidales-Bryopsidaceae_NC2920	This study	#C67171	Bryopsidales	#C0C0C0	Bryopsidaceae	#0000FF
Chlorophyta	Caulerpaceae_NC2921	Chlorophyta-Bryopsidales-Caulerpaceae_NC2921	This study	#C67171	Bryopsidales	#C0C0C0	Caulerpaceae	#03A89E
Chlorophyta	Caulerpaceae_NC2922	Chlorophyta-Bryopsidales-Caulerpaceae_NC2922	This study	#C67171	Bryopsidales	#C0C0C0	Caulerpaceae	#03A89E
Chlorophyta	Caulerpaceae_NC2923	Chlorophyta-Bryopsidales-Caulerpaceae_NC2923	This study	#C67171	Bryopsidales	#C0C0C0	Caulerpaceae	#03A89E
Chlorophyta	Ulvophyceae_NC3043	Chlorophyta-orderNA9-Ulvophyceae_NC3043	This study	#C67171	orderNA9	#D3D3D3	Ulvophyceae	#191970
Chlorophyta	Characiochloridaceae_NC2928	Chlorophyta-Chlamydomonadales-Characiochloridaceae_NC2928	This study	#C67171	Chlamydomonadales	#DCDCDC	Characiochloridaceae	#00C78C
Chlorophyta	Chlamydomonadaceae_NC2929	Chlorophyta-Chlamydomonadales-Chlamydomonadaceae_NC2929	This study	#C67171	Chlamydomonadales	#DCDCDC	Chlamydomonadaceae	#FFFFFF
Chlorophyta	Chlamydomonadaceae_NC2930	Chlorophyta-Chlamydomonadales-Chlamydomonadaceae_NC2930	This study	#C67171	Chlamydomonadales	#DCDCDC	Chlamydomonadaceae	#FFFFFF
Chlorophyta	Udoteaceae_NC3036	Chlorophyta-Bryopsidales-Udoteaceae_NC3036	This study	#C67171	Bryopsidales	#C0C0C0	Udoteaceae	#F0FFFF
Chlorophyta	Chlamydomonadaceae_NC2932	Chlorophyta-Chlamydomonadales-Chlamydomonadaceae_NC2932	This study	#C67171	Chlamydomonadales	#DCDCDC	Chlamydomonadaceae	#FFFFFF
Chlorophyta	Neochloridaceae_NC2992	Chlorophyta-Sphaeropleales-Neochloridaceae_NC2992	This study	#C67171	Sphaeropleales	#A9A9A9	Neochloridaceae	#CCCCCC
Chlorophyta	Chromochloridaceae_NC2957	Chlorophyta-Sphaeropleales-Chromochloridaceae_NC2957	This study	#C67171	Sphaeropleales	#A9A9A9	Chromochloridaceae	#FAFFF0
Chlorophyta	Codiaceae_NC2959	Chlorophyta-Bryopsidales-Codiaceae_NC2959	This study	#C67171	Bryopsidales	#C0C0C0	Codiaceae	#FAF0E6
Chlorophyta	Codiaceae_NC2960	Chlorophyta-Bryopsidales-Codiaceae_NC2960	This study	#C67171	Bryopsidales	#C0C0C0	Codiaceae	#FAF0E6
Chlorophyta	NA_NC2984	Chlorophyta-Pyramimonadales-NA_NC2984	This study	#C67171	Pyramimonadales	#FFFAFA	NA	#FFFFCD
Chlorophyta	Derbesiaceae_NC2962	Chlorophyta-Bryopsidales-Derbesiaceae_NC2962	This study	#C67171	Bryopsidales	#C0C0C0	Derbesiaceae	#FFF5EE
Chlorophyta	Dunaliellaceae_NC2965	Chlorophyta-Chlamydomonadales-Dunaliellaceae_NC2965	This study	#C67171	Chlamydomonadales	#DCDCDC	Dunaliellaceae	#FFFF00
Chlorophyta	Chaetopeltidaceae_NC2924	Chlorophyta-Chaetopeltidales-Chaetopeltidaceae_NC2924	This study	#C67171	Chaetopeltidales	#625B57	Chaetopeltidaceae	#FF9912
Chlorophyta	NA_NC2985	Chlorophyta-orderNA3-NA_NC2985	This study	#C67171	orderNA3	#E6C3C3	NA	#FFFFCD
Chlorophyta	Ulvophyceae_NC3044	Chlorophyta-orderNA9-Ulvophyceae_NC3044	This study	#C67171	orderNA9	#D3D3D3	Ulvophyceae	#191970
Eudicots	Acanthaceae_RL0232	Eudicots-Lamiales-Acanthaceae_RL0232	This study	#C67171	Lamiales	#F08080	Acanthaceae	#E3CF57
Eudicots	Acanthaceae_RL0412	Eudicots-Lamiales-Acanthaceae_RL0412	This study	#C67171	Lamiales	#F08080	Acanthaceae	#E3CF57
Eudicots	Acanthaceae_RL0462	Eudicots-Lamiales-Acanthaceae_RL0462	This study	#C67171	Lamiales	#F08080	Acanthaceae	#E3CF57
Eudicots	Acanthaceae_RL0606	Eudicots-Lamiales-Acanthaceae_RL0606	This study	#C67171	Lamiales	#F08080	Acanthaceae	#E3CF57
Eudicots	Acanthaceae_RL0807	Eudicots-Lamiales-Acanthaceae_RL0807	This study	#C67171	Lamiales	#F08080	Acanthaceae	#E3CF57
Eudicots	Acanthaceae_RL0907	Eudicots-Lamiales-Acanthaceae_RL0907	This study	#C67171	Lamiales	#F08080	Acanthaceae	#E3CF57
Eudicots	Acanthaceae_NC9	Eudicots-Lamiales-Acanthaceae_NC9	This study	#C67171	Lamiales	#F08080	Acanthaceae	#E3CF57
Eudicots	Acanthaceae_NC10	Eudicots-Lamiales-Acanthaceae_NC10	This study	#C67171	Lamiales	#F08080	Acanthaceae	#E3CF57
Eudicots	Acanthaceae_NC11	Eudicots-Lamiales-Acanthaceae_NC11	This study	#C67171	Lamiales	#F08080	Acanthaceae	#E3CF57
Eudicots	Actinidiaceae_RL0574	Eudicots-Ericales-Actinidiaceae_RL0574	This study	#C67171	Ericales	#CD5C5C	Actinidiaceae	#FFD700
Eudicots	Actinidiaceae_RL0598	Eudicots-Ericales-Actinidiaceae_RL0598	This study	#C67171	Ericales	#CD5C5C	Actinidiaceae	#FFD700
Eudicots	Actinidiaceae_NC15	Eudicots-Ericales-Actinidiaceae_NC15	This study	#C67171	Ericales	#CD5C5C	Actinidiaceae	#FFD700
Eudicots	Actinidiaceae_NC16	Eudicots-Ericales-Actinidiaceae_NC16	This study	#C67171	Ericales	#CD5C5C	Actinidiaceae	#FFD700
Eudicots	Actinidiaceae_NC17	Eudicots-Ericales-Actinidiaceae_NC17	This study	#C67171	Ericales	#CD5C5C	Actinidiaceae	#FFD700
Eudicots	Actinidiaceae_NC18	Eudicots-Ericales-Actinidiaceae_NC18	This study	#C67171	Ericales	#CD5C5C	Actinidiaceae	#FFD700
Eudicots	Actinidiaceae_NC19	Eudicots-Ericales-Actinidiaceae_NC19	This study	#C67171	Ericales	#CD5C5C	Actinidiaceae	#FFD700
Eudicots	Actinidiaceae_NC20	Eudicots-Ericales-Actinidiaceae_NC20	This study	#C67171	Ericales	#CD5C5C	Actinidiaceae	#FFD700
Eudicots	Actinidiaceae_NC21	Eudicots-Ericales-Actinidiaceae_NC21	This study	#C67171	Ericales	#CD5C5C	Actinidiaceae	#FFD700
Eudicots	Actinidiaceae_NC22	Eudicots-Ericales-Actinidiaceae_NC22	This study	#C67171	Ericales	#CD5C5C	Actinidiaceae	#FFD700
Eudicots	Adoxaceae_RL0901	Eudicots-Dipsacales-Adoxaceae_RL0901	This study	#C67171	Dipsacales	#A52A2A	Adoxaceae	#FF7D40
Eudicots	Adoxaceae_RL1002	Eudicots-Dipsacales-Adoxaceae_RL1002	This study	#C67171	Dipsacales	#A52A2A	Adoxaceae	#FF7D40
Eudicots	Adoxaceae_NC23	Eudicots-Dipsacales-Adoxaceae_NC23	This study	#C67171	Dipsacales	#A52A2A	Adoxaceae	#FF7D40
Eudicots	Adoxaceae_NC24	Eudicots-Dipsacales-Adoxaceae_NC24	This study	#C67171	Dipsacales	#A52A2A	Adoxaceae	#FF7D40
Eudicots	Adoxaceae_NC25	Eudicots-Dipsacales-Adoxaceae_NC25	This study	#C67171	Dipsacales	#A52A2A	Adoxaceae	#FF7D40
Eudicots	Adoxaceae_NC26	Eudicots-Dipsacales-Adoxaceae_NC26	This study	#C67171	Dipsacales	#A52A2A	Adoxaceae	#FF7D40
Eudicots	Adoxaceae_NC27	Eudicots-Dipsacales-Adoxaceae_NC27	This study	#C67171	Dipsacales	#A52A2A	Adoxaceae	#FF7D40
Eudicots	Aizoaceae_NC28	Eudicots-Caryophyllales-Aizoaceae_NC28	This study	#C67171	Caryophyllales	#B22222	Aizoaceae	#FFE384
Eudicots	Akaniaceae_NC29	Eudicots-Brassicales-Akaniaceae_NC29	This study	#C67171	Brassicales	#800000	Akaniaceae	#FF8000
Eudicots	Altingiaceae_NC33	Eudicots-Saxifragales-Altingiaceae_NC33	This study	#C67171	Saxifragales	#8B0000	Altingiaceae	#ED9121
Eudicots	Amaranthaceae_RL0176	Eudicots-Caryophyllales-Amaranthaceae_RL0176	This study	#C67171	Caryophyllales	#B22222	Amaranthaceae	#8B864E
Eudicots	Amaranthaceae_RL0206	Eudicots-Caryophyllales-Amaranthaceae_RL0206	This study	#C67171	Caryophyllales	#B22222	Amaranthaceae	#8B864E
Eudicots	Amaranthaceae_RL0211	Eudicots-Caryophyllales-Amaranthaceae_RL0211	This study	#C67171	Caryophyllales	#B22222	Amaranthaceae	#8B864E
Eudicots	Amaranthaceae_RL0214	Eudicots-Caryophyllales-Amaranthaceae_RL0214	This study	#C67171	Caryophyllales	#B22222	Amaranthaceae	#8B864E
Eudicots	Amaranthaceae_RL0220	Eudicots-Caryophyllales-Amaranthaceae_RL0220	This study	#C67171	Caryophyllales	#B22222	Amaranthaceae	#8B864E
Eudicots	Amaranthaceae_RL0395	Eudicots-Caryophyllales-Amaranthaceae_RL0395	This study	#C67171	Caryophyllales	#B22222	Amaranthaceae	#8B864E
Eudicots	Amaranthaceae_NC34	Eudicots-Caryophyllales-Amaranthaceae_NC34	This study	#C67171	Caryophyllales	#B22222	Amaranthaceae	#8B864E
Eudicots	Amaranthaceae_NC35	Eudicots-Caryophyllales-Amaranthaceae_NC35	This study	#C67171	Caryophyllales	#B22222	Amaranthaceae	#8B864E
Eudicots	Amaranthaceae_NC36	Eudicots-Caryophyllales-Amaranthaceae_NC36	This study	#C67171	Caryophyllales	#B22222	Amaranthaceae	#8B864E
Eudicots	Amaranthaceae_NC37	Eudicots-Caryophyllales-Amaranthaceae_NC37	This study	#C67171	Caryophyllales	#B22222	Amaranthaceae	#8B864E
Eudicots	Amaranthaceae_NC38	Eudicots-Caryophyllales-Amaranthaceae_NC38	This study	#C67171	Caryophyllales	#B22222	Amaranthaceae	#8B864E
Eudicots	Amaranthaceae_NC39	Eudicots-Caryophyllales-Amaranthaceae_NC39	This study	#C67171	Caryophyllales	#B22222	Amaranthaceae	#8B864E
Eudicots	Amaranthaceae_NC40	Eudicots-Caryophyllales-Amaranthaceae_NC40	This study	#C67171	Caryophyllales	#B22222	Amaranthaceae	#8B864E
Eudicots	Amaranthaceae_NC41	Eudicots-Caryophyllales-Amaranthaceae_NC41	This study	#C67171	Caryophyllales	#B22222	Amaranthaceae	#8B864E
Eudicots	Amaranthaceae_NC42	Eudicots-Caryophyllales-Amaranthaceae_NC42	This study	#C67171	Caryophyllales	#B22222	Amaranthaceae	#8B864E
Eudicots	Amaranthaceae_NC43	Eudicots-Caryophyllales-Amaranthaceae_NC43	This study	#C67171	Caryophyllales	#B22222	Amaranthaceae	#8B864E
Eudicots	Amaranthaceae_NC44	Eudicots-Caryophyllales-Amaranthaceae_NC44	This study	#C67171	Caryophyllales	#B22222	Amaranthaceae	#8B864E
Eudicots	Anacardiaceae_RL0537	Eudicots-Sapindales-Anacardiaceae_RL0537	This study	#C67171	Sapindales	#E60000	Anacardiaceae	#802A2A
Eudicots	Anacardiaceae_RL0562	Eudicots-Sapindales-Anacardiaceae_RL0562	This study	#C67171	Sapindales	#E60000	Anacardiaceae	#802A2A
Eudicots	Anacardiaceae_RL0609	Eudicots-Sapindales-Anacardiaceae_RL0609	This study	#C67171	Sapindales	#E60000	Anacardiaceae	#802A2A
Eudicots	Anacardiaceae_RL0784	Eudicots-Sapindales-Anacardiaceae_RL0784	This study	#C67171	Sapindales	#E60000	Anacardiaceae	#802A2A
Eudicots	Anacardiaceae_RL0786	Eudicots-Sapindales-Anacardiaceae_RL0786	This study	#C67171	Sapindales	#E60000	Anacardiaceae	#802A2A
Eudicots	Anacardiaceae_NC52	Eudicots-Sapindales-Anacardiaceae_NC52	This study	#C67171	Sapindales	#E60000	Anacardiaceae	#802A2A
Eudicots	Anacardiaceae_NC53	Eudicots-Sapindales-Anacardiaceae_NC53	This study	#C67171	Sapindales	#E60000	Anacardiaceae	#802A2A
Eudicots	Anacardiaceae_NC54	Eudicots-Sapindales-Anacardiaceae_NC54	This study	#C67171	Sapindales	#E60000	Anacardiaceae	#802A2A
Eudicots	Anacardiaceae_NC55	Eudicots-Sapindales-Anacardiaceae_NC55	This study	#C67171	Sapindales	#E60000	Anacardiaceae	#802A2A
Eudicots	Anacardiaceae_NC56	Eudicots-Sapindales-Anacardiaceae_NC56	This study	#C67171	Sapindales	#E60000	Anacardiaceae	#802A2A
Eudicots	Anacardiaceae_NC57	Eudicots-Sapindales-Anacardiaceae_NC57	This study	#C67171	Sapindales	#E60000	Anacardiaceae	#802A2A
Eudicots	Anacardiaceae_NC58	Eudicots-Sapindales-Anacardiaceae_NC58	This study	#C67171	Sapindales	#E60000	Anacardiaceae	#802A2A
Eudicots	Anacardiaceae_NC59	Eudicots-Sapindales-Anacardiaceae_NC59	This study	#C67171	Sapindales	#E60000	Anacardiaceae	#802A2A
Eudicots	Apiaceae_RL0222	Eudicots-Apiales-Apiaceae_RL0222	This study	#C67171	Apiales	#FF4D40	Apiaceae	#C76114
Eudicots	Apiaceae_RL0248	Eudicots-Apiales-Apiaceae_RL0248	This study	#C67171	Apiales	#FF4D40	Apiaceae	#C76114
Eudicots	Apiaceae_NC64	Eudicots-Apiales-Apiaceae_NC64	This study	#C67171	Apiales	#FF4D40	Apiaceae	#C76114
Eudicots	Apiaceae_NC65	Eudicots-Apiales-Apiaceae_NC65	This study	#C67171	Apiales	#FF4D40	Apiaceae	#C76114
Eudicots	Apiaceae_NC66	Eudicots-Apiales-Apiaceae_NC66	This study	#C67171	Apiales	#FF4D40	Apiaceae	#C76114
Eudicots	Apiaceae_NC67	Eudicots-Apiales-Apiaceae_NC67	This study	#C67171	Apiales	#FF4D40	Apiaceae	#C76114
Eudicots	Apiaceae_NC68	Eudicots-Apiales-Apiaceae_NC68	This study	#C67171	Apiales	#FF4D40	Apiaceae	#C76114
Eudicots	Apiaceae_NC69	Eudicots-Apiales-Apiaceae_NC69	This study	#C67171	Apiales	#FF4D40	Apiaceae	#C76114
Eudicots	Apiaceae_NC70	Eudicots-Apiales-Apiaceae_NC70	This study	#C67171	Apiales	#FF4D40	Apiaceae	#C76114
Eudicots	Apiaceae_NC71	Eudicots-Apiales-Apiaceae_NC71	This study	#C67171	Apiales	#FF4D40	Apiaceae	#C76114
Eudicots	Apiaceae_NC72	Eudicots-Apiales-Apiaceae_NC72	This study	#C67171	Apiales	#FF4D40	Apiaceae	#C76114
Eudicots	Apiaceae_NC73	Eudicots-Apiales-Apiaceae_NC73	This study	#C67171	Apiales	#FF4D40	Apiaceae	#C76114
Eudicots	Apiaceae_NC74	Eudicots-Apiales-Apiaceae_NC74	This study	#C67171	Apiales	#FF4D40	Apiaceae	#C76114
Eudicots	Apiaceae_NC75	Eudicots-Apiales-Apiaceae_NC75	This study	#C67171	Apiales	#FF4D40	Apiaceae	#C76114
Eudicots	Apiaceae_NC76	Eudicots-Apiales-Apiaceae_NC76	This study	#C67171	Apiales	#FF4D40	Apiaceae	#C76114
Eudicots	Apiaceae_NC77	Eudicots-Apiales-Apiaceae_NC77	This study	#C67171	Apiales	#FF4D40	Apiaceae	#C76114
Eudicots	Apiaceae_NC78	Eudicots-Apiales-Apiaceae_NC78	This study	#C67171	Apiales	#FF4D40	Apiaceae	#C76114
Eudicots	Apiaceae_NC79	Eudicots-Apiales-Apiaceae_NC79	This study	#C67171	Apiales	#FF4D40	Apiaceae	#C76114
Eudicots	Apiaceae_NC80	Eudicots-Apiales-Apiaceae_NC80	This study	#C67171	Apiales	#FF4D40	Apiaceae	#C76114
Eudicots	Apiaceae_NC81	Eudicots-Apiales-Apiaceae_NC81	This study	#C67171	Apiales	#FF4D40	Apiaceae	#C76114
Eudicots	Apiaceae_NC82	Eudicots-Apiales-Apiaceae_NC82	This study	#C67171	Apiales	#FF4D40	Apiaceae	#C76114
Eudicots	Apiaceae_NC83	Eudicots-Apiales-Apiaceae_NC83	This study	#C67171	Apiales	#FF4D40	Apiaceae	#C76114
Eudicots	Apiaceae_NC84	Eudicots-Apiales-Apiaceae_NC84	This study	#C67171	Apiales	#FF4D40	Apiaceae	#C76114
Eudicots	Apiaceae_NC85	Eudicots-Apiales-Apiaceae_NC85	This study	#C67171	Apiales	#FF4D40	Apiaceae	#C76114
Eudicots	Apiaceae_NC86	Eudicots-Apiales-Apiaceae_NC86	This study	#C67171	Apiales	#FF4D40	Apiaceae	#C76114
Eudicots	Apiaceae_NC87	Eudicots-Apiales-Apiaceae_NC87	This study	#C67171	Apiales	#FF4D40	Apiaceae	#C76114
Eudicots	Apiaceae_NC88	Eudicots-Apiales-Apiaceae_NC88	This study	#C67171	Apiales	#FF4D40	Apiaceae	#C76114
Eudicots	Apiaceae_NC89	Eudicots-Apiales-Apiaceae_NC89	This study	#C67171	Apiales	#FF4D40	Apiaceae	#C76114
Eudicots	Apiaceae_NC90	Eudicots-Apiales-Apiaceae_NC90	This study	#C67171	Apiales	#FF4D40	Apiaceae	#C76114
Eudicots	Apiaceae_NC91	Eudicots-Apiales-Apiaceae_NC91	This study	#C67171	Apiales	#FF4D40	Apiaceae	#C76114
Eudicots	Apiaceae_NC92	Eudicots-Apiales-Apiaceae_NC92	This study	#C67171	Apiales	#FF4D40	Apiaceae	#C76114
Eudicots	Apiaceae_NC93	Eudicots-Apiales-Apiaceae_NC93	This study	#C67171	Apiales	#FF4D40	Apiaceae	#C76114
Eudicots	Apiaceae_NC94	Eudicots-Apiales-Apiaceae_NC94	This study	#C67171	Apiales	#FF4D40	Apiaceae	#C76114
Eudicots	Apiaceae_NC95	Eudicots-Apiales-Apiaceae_NC95	This study	#C67171	Apiales	#FF4D40	Apiaceae	#C76114
Eudicots	Apiaceae_NC96	Eudicots-Apiales-Apiaceae_NC96	This study	#C67171	Apiales	#FF4D40	Apiaceae	#C76114
Eudicots	Apiaceae_NC97	Eudicots-Apiales-Apiaceae_NC97	This study	#C67171	Apiales	#FF4D40	Apiaceae	#C76114
Eudicots	Apocynaceae_RL0024	Eudicots-Gentianales-Apocynaceae_RL0024	This study	#C67171	Gentianales	#FFE4E1	Apocynaceae	#F4A460
Eudicots	Apocynaceae_RL0088	Eudicots-Gentianales-Apocynaceae_RL0088	This study	#C67171	Gentianales	#FFE4E1	Apocynaceae	#F4A460
Eudicots	Apocynaceae_RL0274	Eudicots-Gentianales-Apocynaceae_RL0274	This study	#C67171	Gentianales	#FFE4E1	Apocynaceae	#F4A460
Eudicots	Apocynaceae_RL0306	Eudicots-Gentianales-Apocynaceae_RL0306	This study	#C67171	Gentianales	#FFE4E1	Apocynaceae	#F4A460
Eudicots	Apocynaceae_RL0308	Eudicots-Gentianales-Apocynaceae_RL0308	This study	#C67171	Gentianales	#FFE4E1	Apocynaceae	#F4A460
Eudicots	Apocynaceae_RL0309	Eudicots-Gentianales-Apocynaceae_RL0309	This study	#C67171	Gentianales	#FFE4E1	Apocynaceae	#F4A460
Eudicots	Apocynaceae_RL0310	Eudicots-Gentianales-Apocynaceae_RL0310	This study	#C67171	Gentianales	#FFE4E1	Apocynaceae	#F4A460
Eudicots	Apocynaceae_RL0328	Eudicots-Gentianales-Apocynaceae_RL0328	This study	#C67171	Gentianales	#FFE4E1	Apocynaceae	#F4A460
Eudicots	Apocynaceae_RL0337	Eudicots-Gentianales-Apocynaceae_RL0337	This study	#C67171	Gentianales	#FFE4E1	Apocynaceae	#F4A460
Eudicots	Apocynaceae_RL0388	Eudicots-Gentianales-Apocynaceae_RL0388	This study	#C67171	Gentianales	#FFE4E1	Apocynaceae	#F4A460
Eudicots	Apocynaceae_RL0477	Eudicots-Gentianales-Apocynaceae_RL0477	This study	#C67171	Gentianales	#FFE4E1	Apocynaceae	#F4A460
Eudicots	Apocynaceae_RL0605	Eudicots-Gentianales-Apocynaceae_RL0605	This study	#C67171	Gentianales	#FFE4E1	Apocynaceae	#F4A460
Eudicots	Apocynaceae_RL0709	Eudicots-Gentianales-Apocynaceae_RL0709	This study	#C67171	Gentianales	#FFE4E1	Apocynaceae	#F4A460
Eudicots	Apocynaceae_RL0777	Eudicots-Gentianales-Apocynaceae_RL0777	This study	#C67171	Gentianales	#FFE4E1	Apocynaceae	#F4A460
Eudicots	Apocynaceae_RL0779	Eudicots-Gentianales-Apocynaceae_RL0779	This study	#C67171	Gentianales	#FFE4E1	Apocynaceae	#F4A460
Eudicots	Apocynaceae_RL0984	Eudicots-Gentianales-Apocynaceae_RL0984	This study	#C67171	Gentianales	#FFE4E1	Apocynaceae	#F4A460
Eudicots	Apocynaceae_NC98	Eudicots-Gentianales-Apocynaceae_NC98	This study	#C67171	Gentianales	#FFE4E1	Apocynaceae	#F4A460
Eudicots	Apocynaceae_NC99	Eudicots-Gentianales-Apocynaceae_NC99	This study	#C67171	Gentianales	#FFE4E1	Apocynaceae	#F4A460
Eudicots	Apocynaceae_NC100	Eudicots-Gentianales-Apocynaceae_NC100	This study	#C67171	Gentianales	#FFE4E1	Apocynaceae	#F4A460
Eudicots	Apocynaceae_NC101	Eudicots-Gentianales-Apocynaceae_NC101	This study	#C67171	Gentianales	#FFE4E1	Apocynaceae	#F4A460
Eudicots	Apocynaceae_NC102	Eudicots-Gentianales-Apocynaceae_NC102	This study	#C67171	Gentianales	#FFE4E1	Apocynaceae	#F4A460
Eudicots	Apocynaceae_NC103	Eudicots-Gentianales-Apocynaceae_NC103	This study	#C67171	Gentianales	#FFE4E1	Apocynaceae	#F4A460
Eudicots	Apocynaceae_NC104	Eudicots-Gentianales-Apocynaceae_NC104	This study	#C67171	Gentianales	#FFE4E1	Apocynaceae	#F4A460
Eudicots	Apocynaceae_NC105	Eudicots-Gentianales-Apocynaceae_NC105	This study	#C67171	Gentianales	#FFE4E1	Apocynaceae	#F4A460
Eudicots	Apocynaceae_NC106	Eudicots-Gentianales-Apocynaceae_NC106	This study	#C67171	Gentianales	#FFE4E1	Apocynaceae	#F4A460
Eudicots	Apocynaceae_NC107	Eudicots-Gentianales-Apocynaceae_NC107	This study	#C67171	Gentianales	#FFE4E1	Apocynaceae	#F4A460
Eudicots	Apocynaceae_NC108	Eudicots-Gentianales-Apocynaceae_NC108	This study	#C67171	Gentianales	#FFE4E1	Apocynaceae	#F4A460
Eudicots	Apocynaceae_NC109	Eudicots-Gentianales-Apocynaceae_NC109	This study	#C67171	Gentianales	#FFE4E1	Apocynaceae	#F4A460
Eudicots	Apocynaceae_NC110	Eudicots-Gentianales-Apocynaceae_NC110	This study	#C67171	Gentianales	#FFE4E1	Apocynaceae	#F4A460
Eudicots	Apocynaceae_NC111	Eudicots-Gentianales-Apocynaceae_NC111	This study	#C67171	Gentianales	#FFE4E1	Apocynaceae	#F4A460
Eudicots	Apocynaceae_NC112	Eudicots-Gentianales-Apocynaceae_NC112	This study	#C67171	Gentianales	#FFE4E1	Apocynaceae	#F4A460
Eudicots	Apocynaceae_NC113	Eudicots-Gentianales-Apocynaceae_NC113	This study	#C67171	Gentianales	#FFE4E1	Apocynaceae	#F4A460
Eudicots	Apocynaceae_NC114	Eudicots-Gentianales-Apocynaceae_NC114	This study	#C67171	Gentianales	#FFE4E1	Apocynaceae	#F4A460
Eudicots	Apocynaceae_NC115	Eudicots-Gentianales-Apocynaceae_NC115	This study	#C67171	Gentianales	#FFE4E1	Apocynaceae	#F4A460
Eudicots	Apocynaceae_NC116	Eudicots-Gentianales-Apocynaceae_NC116	This study	#C67171	Gentianales	#FFE4E1	Apocynaceae	#F4A460
Eudicots	Apocynaceae_NC117	Eudicots-Gentianales-Apocynaceae_NC117	This study	#C67171	Gentianales	#FFE4E1	Apocynaceae	#F4A460
Eudicots	Apocynaceae_NC118	Eudicots-Gentianales-Apocynaceae_NC118	This study	#C67171	Gentianales	#FFE4E1	Apocynaceae	#F4A460
Eudicots	Apocynaceae_NC119	Eudicots-Gentianales-Apocynaceae_NC119	This study	#C67171	Gentianales	#FFE4E1	Apocynaceae	#F4A460
Eudicots	Apocynaceae_NC120	Eudicots-Gentianales-Apocynaceae_NC120	This study	#C67171	Gentianales	#FFE4E1	Apocynaceae	#F4A460
Eudicots	Apocynaceae_NC121	Eudicots-Gentianales-Apocynaceae_NC121	This study	#C67171	Gentianales	#FFE4E1	Apocynaceae	#F4A460
Eudicots	Apocynaceae_NC122	Eudicots-Gentianales-Apocynaceae_NC122	This study	#C67171	Gentianales	#FFE4E1	Apocynaceae	#F4A460
Eudicots	Apocynaceae_NC123	Eudicots-Gentianales-Apocynaceae_NC123	This study	#C67171	Gentianales	#FFE4E1	Apocynaceae	#F4A460
Eudicots	Apocynaceae_NC124	Eudicots-Gentianales-Apocynaceae_NC124	This study	#C67171	Gentianales	#FFE4E1	Apocynaceae	#F4A460
Eudicots	Apocynaceae_NC125	Eudicots-Gentianales-Apocynaceae_NC125	This study	#C67171	Gentianales	#FFE4E1	Apocynaceae	#F4A460
Eudicots	Apocynaceae_NC126	Eudicots-Gentianales-Apocynaceae_NC126	This study	#C67171	Gentianales	#FFE4E1	Apocynaceae	#F4A460
Eudicots	Apocynaceae_NC127	Eudicots-Gentianales-Apocynaceae_NC127	This study	#C67171	Gentianales	#FFE4E1	Apocynaceae	#F4A460
Eudicots	Apocynaceae_NC128	Eudicots-Gentianales-Apocynaceae_NC128	This study	#C67171	Gentianales	#FFE4E1	Apocynaceae	#F4A460
Eudicots	Apocynaceae_NC129	Eudicots-Gentianales-Apocynaceae_NC129	This study	#C67171	Gentianales	#FFE4E1	Apocynaceae	#F4A460
Eudicots	Apocynaceae_NC130	Eudicots-Gentianales-Apocynaceae_NC130	This study	#C67171	Gentianales	#FFE4E1	Apocynaceae	#F4A460
Eudicots	Apocynaceae_NC131	Eudicots-Gentianales-Apocynaceae_NC131	This study	#C67171	Gentianales	#FFE4E1	Apocynaceae	#F4A460
Eudicots	Apocynaceae_NC132	Eudicots-Gentianales-Apocynaceae_NC132	This study	#C67171	Gentianales	#FFE4E1	Apocynaceae	#F4A460
Eudicots	Apocynaceae_NC133	Eudicots-Gentianales-Apocynaceae_NC133	This study	#C67171	Gentianales	#FFE4E1	Apocynaceae	#F4A460
Eudicots	Apocynaceae_NC134	Eudicots-Gentianales-Apocynaceae_NC134	This study	#C67171	Gentianales	#FFE4E1	Apocynaceae	#F4A460
Eudicots	Apocynaceae_NC135	Eudicots-Gentianales-Apocynaceae_NC135	This study	#C67171	Gentianales	#FFE4E1	Apocynaceae	#F4A460
Eudicots	Apocynaceae_NC136	Eudicots-Gentianales-Apocynaceae_NC136	This study	#C67171	Gentianales	#FFE4E1	Apocynaceae	#F4A460
Eudicots	Apocynaceae_NC137	Eudicots-Gentianales-Apocynaceae_NC137	This study	#C67171	Gentianales	#FFE4E1	Apocynaceae	#F4A460
Eudicots	Apocynaceae_NC138	Eudicots-Gentianales-Apocynaceae_NC138	This study	#C67171	Gentianales	#FFE4E1	Apocynaceae	#F4A460
Eudicots	Apocynaceae_NC139	Eudicots-Gentianales-Apocynaceae_NC139	This study	#C67171	Gentianales	#FFE4E1	Apocynaceae	#F4A460
Eudicots	Apocynaceae_NC140	Eudicots-Gentianales-Apocynaceae_NC140	This study	#C67171	Gentianales	#FFE4E1	Apocynaceae	#F4A460
Eudicots	Apocynaceae_NC141	Eudicots-Gentianales-Apocynaceae_NC141	This study	#C67171	Gentianales	#FFE4E1	Apocynaceae	#F4A460
Eudicots	Apocynaceae_NC142	Eudicots-Gentianales-Apocynaceae_NC142	This study	#C67171	Gentianales	#FFE4E1	Apocynaceae	#F4A460
Eudicots	Apocynaceae_NC143	Eudicots-Gentianales-Apocynaceae_NC143	This study	#C67171	Gentianales	#FFE4E1	Apocynaceae	#F4A460
Eudicots	Apocynaceae_NC144	Eudicots-Gentianales-Apocynaceae_NC144	This study	#C67171	Gentianales	#FFE4E1	Apocynaceae	#F4A460
Eudicots	Apocynaceae_NC145	Eudicots-Gentianales-Apocynaceae_NC145	This study	#C67171	Gentianales	#FFE4E1	Apocynaceae	#F4A460
Eudicots	Apocynaceae_NC146	Eudicots-Gentianales-Apocynaceae_NC146	This study	#C67171	Gentianales	#FFE4E1	Apocynaceae	#F4A460
Eudicots	Apocynaceae_NC147	Eudicots-Gentianales-Apocynaceae_NC147	This study	#C67171	Gentianales	#FFE4E1	Apocynaceae	#F4A460
Eudicots	Apocynaceae_NC148	Eudicots-Gentianales-Apocynaceae_NC148	This study	#C67171	Gentianales	#FFE4E1	Apocynaceae	#F4A460
Eudicots	Apocynaceae_NC149	Eudicots-Gentianales-Apocynaceae_NC149	This study	#C67171	Gentianales	#FFE4E1	Apocynaceae	#F4A460
Eudicots	Apocynaceae_NC150	Eudicots-Gentianales-Apocynaceae_NC150	This study	#C67171	Gentianales	#FFE4E1	Apocynaceae	#F4A460
Eudicots	Apocynaceae_NC151	Eudicots-Gentianales-Apocynaceae_NC151	This study	#C67171	Gentianales	#FFE4E1	Apocynaceae	#F4A460
Eudicots	Apocynaceae_NC152	Eudicots-Gentianales-Apocynaceae_NC152	This study	#C67171	Gentianales	#FFE4E1	Apocynaceae	#F4A460
Eudicots	Apocynaceae_NC153	Eudicots-Gentianales-Apocynaceae_NC153	This study	#C67171	Gentianales	#FFE4E1	Apocynaceae	#F4A460
Eudicots	Apocynaceae_NC154	Eudicots-Gentianales-Apocynaceae_NC154	This study	#C67171	Gentianales	#FFE4E1	Apocynaceae	#F4A460
Eudicots	Apocynaceae_NC155	Eudicots-Gentianales-Apocynaceae_NC155	This study	#C67171	Gentianales	#FFE4E1	Apocynaceae	#F4A460
Eudicots	Apocynaceae_NC156	Eudicots-Gentianales-Apocynaceae_NC156	This study	#C67171	Gentianales	#FFE4E1	Apocynaceae	#F4A460
Eudicots	Apocynaceae_NC157	Eudicots-Gentianales-Apocynaceae_NC157	This study	#C67171	Gentianales	#FFE4E1	Apocynaceae	#F4A460
Eudicots	Apocynaceae_NC158	Eudicots-Gentianales-Apocynaceae_NC158	This study	#C67171	Gentianales	#FFE4E1	Apocynaceae	#F4A460
Eudicots	Apocynaceae_NC159	Eudicots-Gentianales-Apocynaceae_NC159	This study	#C67171	Gentianales	#FFE4E1	Apocynaceae	#F4A460
Eudicots	Apocynaceae_NC160	Eudicots-Gentianales-Apocynaceae_NC160	This study	#C67171	Gentianales	#FFE4E1	Apocynaceae	#F4A460
Eudicots	Apocynaceae_NC161	Eudicots-Gentianales-Apocynaceae_NC161	This study	#C67171	Gentianales	#FFE4E1	Apocynaceae	#F4A460
Eudicots	Apocynaceae_NC162	Eudicots-Gentianales-Apocynaceae_NC162	This study	#C67171	Gentianales	#FFE4E1	Apocynaceae	#F4A460
Eudicots	Apocynaceae_NC163	Eudicots-Gentianales-Apocynaceae_NC163	This study	#C67171	Gentianales	#FFE4E1	Apocynaceae	#F4A460
Eudicots	Apocynaceae_NC164	Eudicots-Gentianales-Apocynaceae_NC164	This study	#C67171	Gentianales	#FFE4E1	Apocynaceae	#F4A460
Eudicots	Apocynaceae_NC165	Eudicots-Gentianales-Apocynaceae_NC165	This study	#C67171	Gentianales	#FFE4E1	Apocynaceae	#F4A460
Eudicots	Apocynaceae_NC166	Eudicots-Gentianales-Apocynaceae_NC166	This study	#C67171	Gentianales	#FFE4E1	Apocynaceae	#F4A460
Eudicots	Apocynaceae_NC167	Eudicots-Gentianales-Apocynaceae_NC167	This study	#C67171	Gentianales	#FFE4E1	Apocynaceae	#F4A460
Eudicots	Apocynaceae_NC168	Eudicots-Gentianales-Apocynaceae_NC168	This study	#C67171	Gentianales	#FFE4E1	Apocynaceae	#F4A460
Eudicots	Apocynaceae_NC169	Eudicots-Gentianales-Apocynaceae_NC169	This study	#C67171	Gentianales	#FFE4E1	Apocynaceae	#F4A460
Eudicots	Apocynaceae_NC170	Eudicots-Gentianales-Apocynaceae_NC170	This study	#C67171	Gentianales	#FFE4E1	Apocynaceae	#F4A460
Eudicots	Apocynaceae_NC171	Eudicots-Gentianales-Apocynaceae_NC171	This study	#C67171	Gentianales	#FFE4E1	Apocynaceae	#F4A460
Eudicots	Apocynaceae_NC172	Eudicots-Gentianales-Apocynaceae_NC172	This study	#C67171	Gentianales	#FFE4E1	Apocynaceae	#F4A460
Eudicots	Apocynaceae_NC173	Eudicots-Gentianales-Apocynaceae_NC173	This study	#C67171	Gentianales	#FFE4E1	Apocynaceae	#F4A460
Eudicots	Apocynaceae_NC174	Eudicots-Gentianales-Apocynaceae_NC174	This study	#C67171	Gentianales	#FFE4E1	Apocynaceae	#F4A460
Eudicots	Apocynaceae_NC175	Eudicots-Gentianales-Apocynaceae_NC175	This study	#C67171	Gentianales	#FFE4E1	Apocynaceae	#F4A460
Eudicots	Apocynaceae_NC176	Eudicots-Gentianales-Apocynaceae_NC176	This study	#C67171	Gentianales	#FFE4E1	Apocynaceae	#F4A460
Eudicots	Apocynaceae_NC177	Eudicots-Gentianales-Apocynaceae_NC177	This study	#C67171	Gentianales	#FFE4E1	Apocynaceae	#F4A460
Eudicots	Apocynaceae_NC178	Eudicots-Gentianales-Apocynaceae_NC178	This study	#C67171	Gentianales	#FFE4E1	Apocynaceae	#F4A460
Eudicots	Apocynaceae_NC179	Eudicots-Gentianales-Apocynaceae_NC179	This study	#C67171	Gentianales	#FFE4E1	Apocynaceae	#F4A460
Eudicots	Apocynaceae_NC180	Eudicots-Gentianales-Apocynaceae_NC180	This study	#C67171	Gentianales	#FFE4E1	Apocynaceae	#F4A460
Eudicots	Apocynaceae_NC181	Eudicots-Gentianales-Apocynaceae_NC181	This study	#C67171	Gentianales	#FFE4E1	Apocynaceae	#F4A460
Eudicots	Apocynaceae_NC182	Eudicots-Gentianales-Apocynaceae_NC182	This study	#C67171	Gentianales	#FFE4E1	Apocynaceae	#F4A460
Eudicots	Apocynaceae_NC183	Eudicots-Gentianales-Apocynaceae_NC183	This study	#C67171	Gentianales	#FFE4E1	Apocynaceae	#F4A460
Eudicots	Apocynaceae_NC184	Eudicots-Gentianales-Apocynaceae_NC184	This study	#C67171	Gentianales	#FFE4E1	Apocynaceae	#F4A460
Eudicots	Apocynaceae_NC185	Eudicots-Gentianales-Apocynaceae_NC185	This study	#C67171	Gentianales	#FFE4E1	Apocynaceae	#F4A460
Eudicots	Apocynaceae_NC186	Eudicots-Gentianales-Apocynaceae_NC186	This study	#C67171	Gentianales	#FFE4E1	Apocynaceae	#F4A460
Eudicots	Apocynaceae_NC187	Eudicots-Gentianales-Apocynaceae_NC187	This study	#C67171	Gentianales	#FFE4E1	Apocynaceae	#F4A460
Eudicots	Apocynaceae_NC188	Eudicots-Gentianales-Apocynaceae_NC188	This study	#C67171	Gentianales	#FFE4E1	Apocynaceae	#F4A460
Eudicots	Apocynaceae_NC189	Eudicots-Gentianales-Apocynaceae_NC189	This study	#C67171	Gentianales	#FFE4E1	Apocynaceae	#F4A460
Eudicots	Apocynaceae_NC190	Eudicots-Gentianales-Apocynaceae_NC190	This study	#C67171	Gentianales	#FFE4E1	Apocynaceae	#F4A460
Eudicots	Apocynaceae_NC191	Eudicots-Gentianales-Apocynaceae_NC191	This study	#C67171	Gentianales	#FFE4E1	Apocynaceae	#F4A460
Eudicots	Apocynaceae_NC192	Eudicots-Gentianales-Apocynaceae_NC192	This study	#C67171	Gentianales	#FFE4E1	Apocynaceae	#F4A460
Eudicots	Apocynaceae_NC193	Eudicots-Gentianales-Apocynaceae_NC193	This study	#C67171	Gentianales	#FFE4E1	Apocynaceae	#F4A460
Eudicots	Apocynaceae_NC194	Eudicots-Gentianales-Apocynaceae_NC194	This study	#C67171	Gentianales	#FFE4E1	Apocynaceae	#F4A460
Eudicots	Apocynaceae_NC195	Eudicots-Gentianales-Apocynaceae_NC195	This study	#C67171	Gentianales	#FFE4E1	Apocynaceae	#F4A460
Eudicots	Apocynaceae_NC196	Eudicots-Gentianales-Apocynaceae_NC196	This study	#C67171	Gentianales	#FFE4E1	Apocynaceae	#F4A460
Eudicots	Apocynaceae_NC197	Eudicots-Gentianales-Apocynaceae_NC197	This study	#C67171	Gentianales	#FFE4E1	Apocynaceae	#F4A460
Eudicots	Apocynaceae_NC198	Eudicots-Gentianales-Apocynaceae_NC198	This study	#C67171	Gentianales	#FFE4E1	Apocynaceae	#F4A460
Eudicots	Apocynaceae_NC199	Eudicots-Gentianales-Apocynaceae_NC199	This study	#C67171	Gentianales	#FFE4E1	Apocynaceae	#F4A460
Eudicots	Apocynaceae_NC200	Eudicots-Gentianales-Apocynaceae_NC200	This study	#C67171	Gentianales	#FFE4E1	Apocynaceae	#F4A460
Eudicots	Apocynaceae_NC201	Eudicots-Gentianales-Apocynaceae_NC201	This study	#C67171	Gentianales	#FFE4E1	Apocynaceae	#F4A460
Eudicots	Apocynaceae_NC202	Eudicots-Gentianales-Apocynaceae_NC202	This study	#C67171	Gentianales	#FFE4E1	Apocynaceae	#F4A460
Eudicots	Apocynaceae_NC203	Eudicots-Gentianales-Apocynaceae_NC203	This study	#C67171	Gentianales	#FFE4E1	Apocynaceae	#F4A460
Eudicots	Apocynaceae_NC204	Eudicots-Gentianales-Apocynaceae_NC204	This study	#C67171	Gentianales	#FFE4E1	Apocynaceae	#F4A460
Eudicots	Apocynaceae_NC205	Eudicots-Gentianales-Apocynaceae_NC205	This study	#C67171	Gentianales	#FFE4E1	Apocynaceae	#F4A460
Eudicots	Apocynaceae_NC206	Eudicots-Gentianales-Apocynaceae_NC206	This study	#C67171	Gentianales	#FFE4E1	Apocynaceae	#F4A460
Eudicots	Apocynaceae_NC207	Eudicots-Gentianales-Apocynaceae_NC207	This study	#C67171	Gentianales	#FFE4E1	Apocynaceae	#F4A460
Eudicots	Aquifoliaceae_NC210	Eudicots-Aquifoliales-Aquifoliaceae_NC210	This study	#C67171	Aquifoliales	#FA8072	Aquifoliaceae	#D2B48C
Eudicots	Aquifoliaceae_NC211	Eudicots-Aquifoliales-Aquifoliaceae_NC211	This study	#C67171	Aquifoliales	#FA8072	Aquifoliaceae	#D2B48C
Eudicots	Aquifoliaceae_NC212	Eudicots-Aquifoliales-Aquifoliaceae_NC212	This study	#C67171	Aquifoliales	#FA8072	Aquifoliaceae	#D2B48C
Eudicots	Aquifoliaceae_NC213	Eudicots-Aquifoliales-Aquifoliaceae_NC213	This study	#C67171	Aquifoliales	#FA8072	Aquifoliaceae	#D2B48C
Eudicots	Aquifoliaceae_NC214	Eudicots-Aquifoliales-Aquifoliaceae_NC214	This study	#C67171	Aquifoliales	#FA8072	Aquifoliaceae	#D2B48C
Eudicots	Aquifoliaceae_NC215	Eudicots-Aquifoliales-Aquifoliaceae_NC215	This study	#C67171	Aquifoliales	#FA8072	Aquifoliaceae	#D2B48C
Eudicots	Aquifoliaceae_NC216	Eudicots-Aquifoliales-Aquifoliaceae_NC216	This study	#C67171	Aquifoliales	#FA8072	Aquifoliaceae	#D2B48C
Eudicots	Aquifoliaceae_NC217	Eudicots-Aquifoliales-Aquifoliaceae_NC217	This study	#C67171	Aquifoliales	#FA8072	Aquifoliaceae	#D2B48C
Eudicots	Aquifoliaceae_NC218	Eudicots-Aquifoliales-Aquifoliaceae_NC218	This study	#C67171	Aquifoliales	#FA8072	Aquifoliaceae	#D2B48C
Eudicots	Araliaceae_RL0010	Eudicots-Apiales-Araliaceae_RL0010	This study	#C67171	Apiales	#FF4D40	Araliaceae	#BC8F8F
Eudicots	Araliaceae_RL0168	Eudicots-Apiales-Araliaceae_RL0168	This study	#C67171	Apiales	#FF4D40	Araliaceae	#BC8F8F
Eudicots	Araliaceae_RL0182	Eudicots-Apiales-Araliaceae_RL0182	This study	#C67171	Apiales	#FF4D40	Araliaceae	#BC8F8F
Eudicots	Araliaceae_RL0203	Eudicots-Apiales-Araliaceae_RL0203	This study	#C67171	Apiales	#FF4D40	Araliaceae	#BC8F8F
Eudicots	Araliaceae_RL0237	Eudicots-Apiales-Araliaceae_RL0237	This study	#C67171	Apiales	#FF4D40	Araliaceae	#BC8F8F
Eudicots	Araliaceae_RL0341	Eudicots-Apiales-Araliaceae_RL0341	This study	#C67171	Apiales	#FF4D40	Araliaceae	#BC8F8F
Eudicots	Araliaceae_RL0483	Eudicots-Apiales-Araliaceae_RL0483	This study	#C67171	Apiales	#FF4D40	Araliaceae	#BC8F8F
Eudicots	Araliaceae_RL0652	Eudicots-Apiales-Araliaceae_RL0652	This study	#C67171	Apiales	#FF4D40	Araliaceae	#BC8F8F
Eudicots	Araliaceae_RL0676	Eudicots-Apiales-Araliaceae_RL0676	This study	#C67171	Apiales	#FF4D40	Araliaceae	#BC8F8F
Eudicots	Araliaceae_RL0739	Eudicots-Apiales-Araliaceae_RL0739	This study	#C67171	Apiales	#FF4D40	Araliaceae	#BC8F8F
Eudicots	Araliaceae_RL0766	Eudicots-Apiales-Araliaceae_RL0766	This study	#C67171	Apiales	#FF4D40	Araliaceae	#BC8F8F
Eudicots	Araliaceae_RL0985	Eudicots-Apiales-Araliaceae_RL0985	This study	#C67171	Apiales	#FF4D40	Araliaceae	#BC8F8F
Eudicots	Araliaceae_NC231	Eudicots-Apiales-Araliaceae_NC231	This study	#C67171	Apiales	#FF4D40	Araliaceae	#BC8F8F
Eudicots	Araliaceae_NC232	Eudicots-Apiales-Araliaceae_NC232	This study	#C67171	Apiales	#FF4D40	Araliaceae	#BC8F8F
Eudicots	Araliaceae_NC233	Eudicots-Apiales-Araliaceae_NC233	This study	#C67171	Apiales	#FF4D40	Araliaceae	#BC8F8F
Eudicots	Araliaceae_NC234	Eudicots-Apiales-Araliaceae_NC234	This study	#C67171	Apiales	#FF4D40	Araliaceae	#BC8F8F
Eudicots	Araliaceae_NC235	Eudicots-Apiales-Araliaceae_NC235	This study	#C67171	Apiales	#FF4D40	Araliaceae	#BC8F8F
Eudicots	Araliaceae_NC236	Eudicots-Apiales-Araliaceae_NC236	This study	#C67171	Apiales	#FF4D40	Araliaceae	#BC8F8F
Eudicots	Araliaceae_NC237	Eudicots-Apiales-Araliaceae_NC237	This study	#C67171	Apiales	#FF4D40	Araliaceae	#BC8F8F
Eudicots	Araliaceae_NC238	Eudicots-Apiales-Araliaceae_NC238	This study	#C67171	Apiales	#FF4D40	Araliaceae	#BC8F8F
Eudicots	Araliaceae_NC239	Eudicots-Apiales-Araliaceae_NC239	This study	#C67171	Apiales	#FF4D40	Araliaceae	#BC8F8F
Eudicots	Araliaceae_NC240	Eudicots-Apiales-Araliaceae_NC240	This study	#C67171	Apiales	#FF4D40	Araliaceae	#BC8F8F
Eudicots	Araliaceae_NC241	Eudicots-Apiales-Araliaceae_NC241	This study	#C67171	Apiales	#FF4D40	Araliaceae	#BC8F8F
Eudicots	Araliaceae_NC242	Eudicots-Apiales-Araliaceae_NC242	This study	#C67171	Apiales	#FF4D40	Araliaceae	#BC8F8F
Eudicots	Araliaceae_NC243	Eudicots-Apiales-Araliaceae_NC243	This study	#C67171	Apiales	#FF4D40	Araliaceae	#BC8F8F
Eudicots	Araliaceae_NC244	Eudicots-Apiales-Araliaceae_NC244	This study	#C67171	Apiales	#FF4D40	Araliaceae	#BC8F8F
Eudicots	Araliaceae_NC245	Eudicots-Apiales-Araliaceae_NC245	This study	#C67171	Apiales	#FF4D40	Araliaceae	#BC8F8F
Eudicots	Araliaceae_NC246	Eudicots-Apiales-Araliaceae_NC246	This study	#C67171	Apiales	#FF4D40	Araliaceae	#BC8F8F
Eudicots	Araliaceae_NC247	Eudicots-Apiales-Araliaceae_NC247	This study	#C67171	Apiales	#FF4D40	Araliaceae	#BC8F8F
Eudicots	Araliaceae_NC248	Eudicots-Apiales-Araliaceae_NC248	This study	#C67171	Apiales	#FF4D40	Araliaceae	#BC8F8F
Eudicots	Araliaceae_NC249	Eudicots-Apiales-Araliaceae_NC249	This study	#C67171	Apiales	#FF4D40	Araliaceae	#BC8F8F
Eudicots	Araliaceae_NC250	Eudicots-Apiales-Araliaceae_NC250	This study	#C67171	Apiales	#FF4D40	Araliaceae	#BC8F8F
Eudicots	Araliaceae_NC251	Eudicots-Apiales-Araliaceae_NC251	This study	#C67171	Apiales	#FF4D40	Araliaceae	#BC8F8F
Eudicots	Asteraceae_RL0116	Eudicots-Asterales-Asteraceae_RL0116	This study	#C67171	Asterales	#FF2400	Asteraceae	#A0522D
Eudicots	Asteraceae_RL0156	Eudicots-Asterales-Asteraceae_RL0156	This study	#C67171	Asterales	#FF2400	Asteraceae	#A0522D
Eudicots	Asteraceae_RL0187	Eudicots-Asterales-Asteraceae_RL0187	This study	#C67171	Asterales	#FF2400	Asteraceae	#A0522D
Eudicots	Asteraceae_RL0189	Eudicots-Asterales-Asteraceae_RL0189	This study	#C67171	Asterales	#FF2400	Asteraceae	#A0522D
Eudicots	Asteraceae_RL0190	Eudicots-Asterales-Asteraceae_RL0190	This study	#C67171	Asterales	#FF2400	Asteraceae	#A0522D
Eudicots	Asteraceae_RL0191	Eudicots-Asterales-Asteraceae_RL0191	This study	#C67171	Asterales	#FF2400	Asteraceae	#A0522D
Eudicots	Asteraceae_RL0193	Eudicots-Asterales-Asteraceae_RL0193	This study	#C67171	Asterales	#FF2400	Asteraceae	#A0522D
Eudicots	Asteraceae_RL0195	Eudicots-Asterales-Asteraceae_RL0195	This study	#C67171	Asterales	#FF2400	Asteraceae	#A0522D
Eudicots	Asteraceae_RL0199	Eudicots-Asterales-Asteraceae_RL0199	This study	#C67171	Asterales	#FF2400	Asteraceae	#A0522D
Eudicots	Asteraceae_RL0210	Eudicots-Asterales-Asteraceae_RL0210	This study	#C67171	Asterales	#FF2400	Asteraceae	#A0522D
Eudicots	Asteraceae_RL0217	Eudicots-Asterales-Asteraceae_RL0217	This study	#C67171	Asterales	#FF2400	Asteraceae	#A0522D
Eudicots	Asteraceae_RL0225	Eudicots-Asterales-Asteraceae_RL0225	This study	#C67171	Asterales	#FF2400	Asteraceae	#A0522D
Eudicots	Asteraceae_RL0226	Eudicots-Asterales-Asteraceae_RL0226	This study	#C67171	Asterales	#FF2400	Asteraceae	#A0522D
Eudicots	Asteraceae_RL0235	Eudicots-Asterales-Asteraceae_RL0235	This study	#C67171	Asterales	#FF2400	Asteraceae	#A0522D
Eudicots	Asteraceae_RL0238	Eudicots-Asterales-Asteraceae_RL0238	This study	#C67171	Asterales	#FF2400	Asteraceae	#A0522D
Eudicots	Asteraceae_RL0249	Eudicots-Asterales-Asteraceae_RL0249	This study	#C67171	Asterales	#FF2400	Asteraceae	#A0522D
Eudicots	Asteraceae_RL0259	Eudicots-Asterales-Asteraceae_RL0259	This study	#C67171	Asterales	#FF2400	Asteraceae	#A0522D
Eudicots	Asteraceae_RL0335	Eudicots-Asterales-Asteraceae_RL0335	This study	#C67171	Asterales	#FF2400	Asteraceae	#A0522D
Eudicots	Asteraceae_RL0361	Eudicots-Asterales-Asteraceae_RL0361	This study	#C67171	Asterales	#FF2400	Asteraceae	#A0522D
Eudicots	Asteraceae_RL0366	Eudicots-Asterales-Asteraceae_RL0366	This study	#C67171	Asterales	#FF2400	Asteraceae	#A0522D
Eudicots	Asteraceae_RL0379	Eudicots-Asterales-Asteraceae_RL0379	This study	#C67171	Asterales	#FF2400	Asteraceae	#A0522D
Eudicots	Asteraceae_RL0404	Eudicots-Asterales-Asteraceae_RL0404	This study	#C67171	Asterales	#FF2400	Asteraceae	#A0522D
Eudicots	Asteraceae_RL0433	Eudicots-Asterales-Asteraceae_RL0433	This study	#C67171	Asterales	#FF2400	Asteraceae	#A0522D
Eudicots	Asteraceae_RL0449	Eudicots-Asterales-Asteraceae_RL0449	This study	#C67171	Asterales	#FF2400	Asteraceae	#A0522D
Eudicots	Asteraceae_RL0455	Eudicots-Asterales-Asteraceae_RL0455	This study	#C67171	Asterales	#FF2400	Asteraceae	#A0522D
Eudicots	Asteraceae_RL0555	Eudicots-Asterales-Asteraceae_RL0555	This study	#C67171	Asterales	#FF2400	Asteraceae	#A0522D
Eudicots	Asteraceae_RL0567	Eudicots-Asterales-Asteraceae_RL0567	This study	#C67171	Asterales	#FF2400	Asteraceae	#A0522D
Eudicots	Asteraceae_RL0644	Eudicots-Asterales-Asteraceae_RL0644	This study	#C67171	Asterales	#FF2400	Asteraceae	#A0522D
Eudicots	Asteraceae_RL0655	Eudicots-Asterales-Asteraceae_RL0655	This study	#C67171	Asterales	#FF2400	Asteraceae	#A0522D
Eudicots	Asteraceae_RL0737	Eudicots-Asterales-Asteraceae_RL0737	This study	#C67171	Asterales	#FF2400	Asteraceae	#A0522D
Eudicots	Asteraceae_RL0781	Eudicots-Asterales-Asteraceae_RL0781	This study	#C67171	Asterales	#FF2400	Asteraceae	#A0522D
Eudicots	Asteraceae_RL0832	Eudicots-Asterales-Asteraceae_RL0832	This study	#C67171	Asterales	#FF2400	Asteraceae	#A0522D
Eudicots	Asteraceae_RL0834	Eudicots-Asterales-Asteraceae_RL0834	This study	#C67171	Asterales	#FF2400	Asteraceae	#A0522D
Eudicots	Asteraceae_RL0890	Eudicots-Asterales-Asteraceae_RL0890	This study	#C67171	Asterales	#FF2400	Asteraceae	#A0522D
Eudicots	Asteraceae_RL1065	Eudicots-Asterales-Asteraceae_RL1065	This study	#C67171	Asterales	#FF2400	Asteraceae	#A0522D
Eudicots	Asteraceae_NC351	Eudicots-Asterales-Asteraceae_NC351	This study	#C67171	Asterales	#FF2400	Asteraceae	#A0522D
Eudicots	Asteraceae_NC352	Eudicots-Asterales-Asteraceae_NC352	This study	#C67171	Asterales	#FF2400	Asteraceae	#A0522D
Eudicots	Asteraceae_NC353	Eudicots-Asterales-Asteraceae_NC353	This study	#C67171	Asterales	#FF2400	Asteraceae	#A0522D
Eudicots	Asteraceae_NC354	Eudicots-Asterales-Asteraceae_NC354	This study	#C67171	Asterales	#FF2400	Asteraceae	#A0522D
Eudicots	Asteraceae_NC355	Eudicots-Asterales-Asteraceae_NC355	This study	#C67171	Asterales	#FF2400	Asteraceae	#A0522D
Eudicots	Asteraceae_NC356	Eudicots-Asterales-Asteraceae_NC356	This study	#C67171	Asterales	#FF2400	Asteraceae	#A0522D
Eudicots	Asteraceae_NC357	Eudicots-Asterales-Asteraceae_NC357	This study	#C67171	Asterales	#FF2400	Asteraceae	#A0522D
Eudicots	Asteraceae_NC358	Eudicots-Asterales-Asteraceae_NC358	This study	#C67171	Asterales	#FF2400	Asteraceae	#A0522D
Eudicots	Asteraceae_NC359	Eudicots-Asterales-Asteraceae_NC359	This study	#C67171	Asterales	#FF2400	Asteraceae	#A0522D
Eudicots	Asteraceae_NC360	Eudicots-Asterales-Asteraceae_NC360	This study	#C67171	Asterales	#FF2400	Asteraceae	#A0522D
Eudicots	Asteraceae_NC361	Eudicots-Asterales-Asteraceae_NC361	This study	#C67171	Asterales	#FF2400	Asteraceae	#A0522D
Eudicots	Asteraceae_NC362	Eudicots-Asterales-Asteraceae_NC362	This study	#C67171	Asterales	#FF2400	Asteraceae	#A0522D
Eudicots	Asteraceae_NC363	Eudicots-Asterales-Asteraceae_NC363	This study	#C67171	Asterales	#FF2400	Asteraceae	#A0522D
Eudicots	Asteraceae_NC364	Eudicots-Asterales-Asteraceae_NC364	This study	#C67171	Asterales	#FF2400	Asteraceae	#A0522D
Eudicots	Asteraceae_NC365	Eudicots-Asterales-Asteraceae_NC365	This study	#C67171	Asterales	#FF2400	Asteraceae	#A0522D
Eudicots	Asteraceae_NC366	Eudicots-Asterales-Asteraceae_NC366	This study	#C67171	Asterales	#FF2400	Asteraceae	#A0522D
Eudicots	Asteraceae_NC367	Eudicots-Asterales-Asteraceae_NC367	This study	#C67171	Asterales	#FF2400	Asteraceae	#A0522D
Eudicots	Asteraceae_NC368	Eudicots-Asterales-Asteraceae_NC368	This study	#C67171	Asterales	#FF2400	Asteraceae	#A0522D
Eudicots	Asteraceae_NC369	Eudicots-Asterales-Asteraceae_NC369	This study	#C67171	Asterales	#FF2400	Asteraceae	#A0522D
Eudicots	Asteraceae_NC370	Eudicots-Asterales-Asteraceae_NC370	This study	#C67171	Asterales	#FF2400	Asteraceae	#A0522D
Eudicots	Asteraceae_NC371	Eudicots-Asterales-Asteraceae_NC371	This study	#C67171	Asterales	#FF2400	Asteraceae	#A0522D
Eudicots	Asteraceae_NC372	Eudicots-Asterales-Asteraceae_NC372	This study	#C67171	Asterales	#FF2400	Asteraceae	#A0522D
Eudicots	Asteraceae_NC373	Eudicots-Asterales-Asteraceae_NC373	This study	#C67171	Asterales	#FF2400	Asteraceae	#A0522D
Eudicots	Asteraceae_NC374	Eudicots-Asterales-Asteraceae_NC374	This study	#C67171	Asterales	#FF2400	Asteraceae	#A0522D
Eudicots	Asteraceae_NC375	Eudicots-Asterales-Asteraceae_NC375	This study	#C67171	Asterales	#FF2400	Asteraceae	#A0522D
Eudicots	Asteraceae_NC376	Eudicots-Asterales-Asteraceae_NC376	This study	#C67171	Asterales	#FF2400	Asteraceae	#A0522D
Eudicots	Asteraceae_NC377	Eudicots-Asterales-Asteraceae_NC377	This study	#C67171	Asterales	#FF2400	Asteraceae	#A0522D
Eudicots	Asteraceae_NC378	Eudicots-Asterales-Asteraceae_NC378	This study	#C67171	Asterales	#FF2400	Asteraceae	#A0522D
Eudicots	Asteraceae_NC379	Eudicots-Asterales-Asteraceae_NC379	This study	#C67171	Asterales	#FF2400	Asteraceae	#A0522D
Eudicots	Asteraceae_NC380	Eudicots-Asterales-Asteraceae_NC380	This study	#C67171	Asterales	#FF2400	Asteraceae	#A0522D
Eudicots	Asteraceae_NC381	Eudicots-Asterales-Asteraceae_NC381	This study	#C67171	Asterales	#FF2400	Asteraceae	#A0522D
Eudicots	Asteraceae_NC382	Eudicots-Asterales-Asteraceae_NC382	This study	#C67171	Asterales	#FF2400	Asteraceae	#A0522D
Eudicots	Asteraceae_NC383	Eudicots-Asterales-Asteraceae_NC383	This study	#C67171	Asterales	#FF2400	Asteraceae	#A0522D
Eudicots	Asteraceae_NC384	Eudicots-Asterales-Asteraceae_NC384	This study	#C67171	Asterales	#FF2400	Asteraceae	#A0522D
Eudicots	Asteraceae_NC385	Eudicots-Asterales-Asteraceae_NC385	This study	#C67171	Asterales	#FF2400	Asteraceae	#A0522D
Eudicots	Asteraceae_NC386	Eudicots-Asterales-Asteraceae_NC386	This study	#C67171	Asterales	#FF2400	Asteraceae	#A0522D
Eudicots	Asteraceae_NC387	Eudicots-Asterales-Asteraceae_NC387	This study	#C67171	Asterales	#FF2400	Asteraceae	#A0522D
Eudicots	Asteraceae_NC388	Eudicots-Asterales-Asteraceae_NC388	This study	#C67171	Asterales	#FF2400	Asteraceae	#A0522D
Eudicots	Asteraceae_NC389	Eudicots-Asterales-Asteraceae_NC389	This study	#C67171	Asterales	#FF2400	Asteraceae	#A0522D
Eudicots	Asteraceae_NC390	Eudicots-Asterales-Asteraceae_NC390	This study	#C67171	Asterales	#FF2400	Asteraceae	#A0522D
Eudicots	Asteraceae_NC391	Eudicots-Asterales-Asteraceae_NC391	This study	#C67171	Asterales	#FF2400	Asteraceae	#A0522D
Eudicots	Asteraceae_NC392	Eudicots-Asterales-Asteraceae_NC392	This study	#C67171	Asterales	#FF2400	Asteraceae	#A0522D
Eudicots	Asteraceae_NC393	Eudicots-Asterales-Asteraceae_NC393	This study	#C67171	Asterales	#FF2400	Asteraceae	#A0522D
Eudicots	Asteraceae_NC394	Eudicots-Asterales-Asteraceae_NC394	This study	#C67171	Asterales	#FF2400	Asteraceae	#A0522D
Eudicots	Asteraceae_NC395	Eudicots-Asterales-Asteraceae_NC395	This study	#C67171	Asterales	#FF2400	Asteraceae	#A0522D
Eudicots	Asteraceae_NC396	Eudicots-Asterales-Asteraceae_NC396	This study	#C67171	Asterales	#FF2400	Asteraceae	#A0522D
Eudicots	Asteraceae_NC397	Eudicots-Asterales-Asteraceae_NC397	This study	#C67171	Asterales	#FF2400	Asteraceae	#A0522D
Eudicots	Asteraceae_NC398	Eudicots-Asterales-Asteraceae_NC398	This study	#C67171	Asterales	#FF2400	Asteraceae	#A0522D
Eudicots	Asteraceae_NC399	Eudicots-Asterales-Asteraceae_NC399	This study	#C67171	Asterales	#FF2400	Asteraceae	#A0522D
Eudicots	Asteraceae_NC400	Eudicots-Asterales-Asteraceae_NC400	This study	#C67171	Asterales	#FF2400	Asteraceae	#A0522D
Eudicots	Asteraceae_NC401	Eudicots-Asterales-Asteraceae_NC401	This study	#C67171	Asterales	#FF2400	Asteraceae	#A0522D
Eudicots	Asteraceae_NC402	Eudicots-Asterales-Asteraceae_NC402	This study	#C67171	Asterales	#FF2400	Asteraceae	#A0522D
Eudicots	Asteraceae_NC403	Eudicots-Asterales-Asteraceae_NC403	This study	#C67171	Asterales	#FF2400	Asteraceae	#A0522D
Eudicots	Asteraceae_NC404	Eudicots-Asterales-Asteraceae_NC404	This study	#C67171	Asterales	#FF2400	Asteraceae	#A0522D
Eudicots	Asteraceae_NC405	Eudicots-Asterales-Asteraceae_NC405	This study	#C67171	Asterales	#FF2400	Asteraceae	#A0522D
Eudicots	Asteraceae_NC406	Eudicots-Asterales-Asteraceae_NC406	This study	#C67171	Asterales	#FF2400	Asteraceae	#A0522D
Eudicots	Asteraceae_NC407	Eudicots-Asterales-Asteraceae_NC407	This study	#C67171	Asterales	#FF2400	Asteraceae	#A0522D
Eudicots	Asteraceae_NC408	Eudicots-Asterales-Asteraceae_NC408	This study	#C67171	Asterales	#FF2400	Asteraceae	#A0522D
Eudicots	Asteraceae_NC409	Eudicots-Asterales-Asteraceae_NC409	This study	#C67171	Asterales	#FF2400	Asteraceae	#A0522D
Eudicots	Asteraceae_NC410	Eudicots-Asterales-Asteraceae_NC410	This study	#C67171	Asterales	#FF2400	Asteraceae	#A0522D
Eudicots	Asteraceae_NC411	Eudicots-Asterales-Asteraceae_NC411	This study	#C67171	Asterales	#FF2400	Asteraceae	#A0522D
Eudicots	Asteraceae_NC412	Eudicots-Asterales-Asteraceae_NC412	This study	#C67171	Asterales	#FF2400	Asteraceae	#A0522D
Eudicots	Asteraceae_NC413	Eudicots-Asterales-Asteraceae_NC413	This study	#C67171	Asterales	#FF2400	Asteraceae	#A0522D
Eudicots	Asteraceae_NC414	Eudicots-Asterales-Asteraceae_NC414	This study	#C67171	Asterales	#FF2400	Asteraceae	#A0522D
Eudicots	Asteraceae_NC415	Eudicots-Asterales-Asteraceae_NC415	This study	#C67171	Asterales	#FF2400	Asteraceae	#A0522D
Eudicots	Asteraceae_NC416	Eudicots-Asterales-Asteraceae_NC416	This study	#C67171	Asterales	#FF2400	Asteraceae	#A0522D
Eudicots	Asteraceae_NC417	Eudicots-Asterales-Asteraceae_NC417	This study	#C67171	Asterales	#FF2400	Asteraceae	#A0522D
Eudicots	Asteraceae_NC418	Eudicots-Asterales-Asteraceae_NC418	This study	#C67171	Asterales	#FF2400	Asteraceae	#A0522D
Eudicots	Asteraceae_NC419	Eudicots-Asterales-Asteraceae_NC419	This study	#C67171	Asterales	#FF2400	Asteraceae	#A0522D
Eudicots	Asteraceae_NC420	Eudicots-Asterales-Asteraceae_NC420	This study	#C67171	Asterales	#FF2400	Asteraceae	#A0522D
Eudicots	Asteraceae_NC421	Eudicots-Asterales-Asteraceae_NC421	This study	#C67171	Asterales	#FF2400	Asteraceae	#A0522D
Eudicots	Asteraceae_NC422	Eudicots-Asterales-Asteraceae_NC422	This study	#C67171	Asterales	#FF2400	Asteraceae	#A0522D
Eudicots	Asteraceae_NC423	Eudicots-Asterales-Asteraceae_NC423	This study	#C67171	Asterales	#FF2400	Asteraceae	#A0522D
Eudicots	Asteraceae_NC424	Eudicots-Asterales-Asteraceae_NC424	This study	#C67171	Asterales	#FF2400	Asteraceae	#A0522D
Eudicots	Asteraceae_NC425	Eudicots-Asterales-Asteraceae_NC425	This study	#C67171	Asterales	#FF2400	Asteraceae	#A0522D
Eudicots	Asteraceae_NC426	Eudicots-Asterales-Asteraceae_NC426	This study	#C67171	Asterales	#FF2400	Asteraceae	#A0522D
Eudicots	Asteraceae_NC427	Eudicots-Asterales-Asteraceae_NC427	This study	#C67171	Asterales	#FF2400	Asteraceae	#A0522D
Eudicots	Asteraceae_NC428	Eudicots-Asterales-Asteraceae_NC428	This study	#C67171	Asterales	#FF2400	Asteraceae	#A0522D
Eudicots	Asteraceae_NC429	Eudicots-Asterales-Asteraceae_NC429	This study	#C67171	Asterales	#FF2400	Asteraceae	#A0522D
Eudicots	Asteraceae_NC430	Eudicots-Asterales-Asteraceae_NC430	This study	#C67171	Asterales	#FF2400	Asteraceae	#A0522D
Eudicots	Asteraceae_NC431	Eudicots-Asterales-Asteraceae_NC431	This study	#C67171	Asterales	#FF2400	Asteraceae	#A0522D
Eudicots	Asteraceae_NC432	Eudicots-Asterales-Asteraceae_NC432	This study	#C67171	Asterales	#FF2400	Asteraceae	#A0522D
Eudicots	Asteraceae_NC433	Eudicots-Asterales-Asteraceae_NC433	This study	#C67171	Asterales	#FF2400	Asteraceae	#A0522D
Eudicots	Asteraceae_NC434	Eudicots-Asterales-Asteraceae_NC434	This study	#C67171	Asterales	#FF2400	Asteraceae	#A0522D
Eudicots	Asteraceae_NC435	Eudicots-Asterales-Asteraceae_NC435	This study	#C67171	Asterales	#FF2400	Asteraceae	#A0522D
Eudicots	Asteraceae_NC436	Eudicots-Asterales-Asteraceae_NC436	This study	#C67171	Asterales	#FF2400	Asteraceae	#A0522D
Eudicots	Asteraceae_NC437	Eudicots-Asterales-Asteraceae_NC437	This study	#C67171	Asterales	#FF2400	Asteraceae	#A0522D
Eudicots	Asteraceae_NC438	Eudicots-Asterales-Asteraceae_NC438	This study	#C67171	Asterales	#FF2400	Asteraceae	#A0522D
Eudicots	Asteraceae_NC439	Eudicots-Asterales-Asteraceae_NC439	This study	#C67171	Asterales	#FF2400	Asteraceae	#A0522D
Eudicots	Asteraceae_NC440	Eudicots-Asterales-Asteraceae_NC440	This study	#C67171	Asterales	#FF2400	Asteraceae	#A0522D
Eudicots	Asteraceae_NC441	Eudicots-Asterales-Asteraceae_NC441	This study	#C67171	Asterales	#FF2400	Asteraceae	#A0522D
Eudicots	Asteraceae_NC442	Eudicots-Asterales-Asteraceae_NC442	This study	#C67171	Asterales	#FF2400	Asteraceae	#A0522D
Eudicots	Asteraceae_NC443	Eudicots-Asterales-Asteraceae_NC443	This study	#C67171	Asterales	#FF2400	Asteraceae	#A0522D
Eudicots	Asteraceae_NC444	Eudicots-Asterales-Asteraceae_NC444	This study	#C67171	Asterales	#FF2400	Asteraceae	#A0522D
Eudicots	Asteraceae_NC445	Eudicots-Asterales-Asteraceae_NC445	This study	#C67171	Asterales	#FF2400	Asteraceae	#A0522D
Eudicots	Asteraceae_NC446	Eudicots-Asterales-Asteraceae_NC446	This study	#C67171	Asterales	#FF2400	Asteraceae	#A0522D
Eudicots	Asteraceae_NC447	Eudicots-Asterales-Asteraceae_NC447	This study	#C67171	Asterales	#FF2400	Asteraceae	#A0522D
Eudicots	Asteraceae_NC448	Eudicots-Asterales-Asteraceae_NC448	This study	#C67171	Asterales	#FF2400	Asteraceae	#A0522D
Eudicots	Asteraceae_NC449	Eudicots-Asterales-Asteraceae_NC449	This study	#C67171	Asterales	#FF2400	Asteraceae	#A0522D
Eudicots	Asteraceae_NC450	Eudicots-Asterales-Asteraceae_NC450	This study	#C67171	Asterales	#FF2400	Asteraceae	#A0522D
Eudicots	Asteraceae_NC451	Eudicots-Asterales-Asteraceae_NC451	This study	#C67171	Asterales	#FF2400	Asteraceae	#A0522D
Eudicots	Asteraceae_NC452	Eudicots-Asterales-Asteraceae_NC452	This study	#C67171	Asterales	#FF2400	Asteraceae	#A0522D
Eudicots	Asteraceae_NC453	Eudicots-Asterales-Asteraceae_NC453	This study	#C67171	Asterales	#FF2400	Asteraceae	#A0522D
Eudicots	Asteraceae_NC454	Eudicots-Asterales-Asteraceae_NC454	This study	#C67171	Asterales	#FF2400	Asteraceae	#A0522D
Eudicots	Asteraceae_NC455	Eudicots-Asterales-Asteraceae_NC455	This study	#C67171	Asterales	#FF2400	Asteraceae	#A0522D
Eudicots	Asteraceae_NC456	Eudicots-Asterales-Asteraceae_NC456	This study	#C67171	Asterales	#FF2400	Asteraceae	#A0522D
Eudicots	Asteraceae_NC457	Eudicots-Asterales-Asteraceae_NC457	This study	#C67171	Asterales	#FF2400	Asteraceae	#A0522D
Eudicots	Asteraceae_NC458	Eudicots-Asterales-Asteraceae_NC458	This study	#C67171	Asterales	#FF2400	Asteraceae	#A0522D
Eudicots	Asteraceae_NC459	Eudicots-Asterales-Asteraceae_NC459	This study	#C67171	Asterales	#FF2400	Asteraceae	#A0522D
Eudicots	Asteraceae_NC460	Eudicots-Asterales-Asteraceae_NC460	This study	#C67171	Asterales	#FF2400	Asteraceae	#A0522D
Eudicots	Asteraceae_NC461	Eudicots-Asterales-Asteraceae_NC461	This study	#C67171	Asterales	#FF2400	Asteraceae	#A0522D
Eudicots	Asteraceae_NC462	Eudicots-Asterales-Asteraceae_NC462	This study	#C67171	Asterales	#FF2400	Asteraceae	#A0522D
Eudicots	Asteraceae_NC463	Eudicots-Asterales-Asteraceae_NC463	This study	#C67171	Asterales	#FF2400	Asteraceae	#A0522D
Eudicots	Asteraceae_NC464	Eudicots-Asterales-Asteraceae_NC464	This study	#C67171	Asterales	#FF2400	Asteraceae	#A0522D
Eudicots	Asteraceae_NC465	Eudicots-Asterales-Asteraceae_NC465	This study	#C67171	Asterales	#FF2400	Asteraceae	#A0522D
Eudicots	Asteraceae_NC466	Eudicots-Asterales-Asteraceae_NC466	This study	#C67171	Asterales	#FF2400	Asteraceae	#A0522D
Eudicots	Asteraceae_NC467	Eudicots-Asterales-Asteraceae_NC467	This study	#C67171	Asterales	#FF2400	Asteraceae	#A0522D
Eudicots	Asteraceae_NC468	Eudicots-Asterales-Asteraceae_NC468	This study	#C67171	Asterales	#FF2400	Asteraceae	#A0522D
Eudicots	Asteraceae_NC469	Eudicots-Asterales-Asteraceae_NC469	This study	#C67171	Asterales	#FF2400	Asteraceae	#A0522D
Eudicots	Asteraceae_NC470	Eudicots-Asterales-Asteraceae_NC470	This study	#C67171	Asterales	#FF2400	Asteraceae	#A0522D
Eudicots	Asteraceae_NC471	Eudicots-Asterales-Asteraceae_NC471	This study	#C67171	Asterales	#FF2400	Asteraceae	#A0522D
Eudicots	Asteraceae_NC472	Eudicots-Asterales-Asteraceae_NC472	This study	#C67171	Asterales	#FF2400	Asteraceae	#A0522D
Eudicots	Asteraceae_NC473	Eudicots-Asterales-Asteraceae_NC473	This study	#C67171	Asterales	#FF2400	Asteraceae	#A0522D
Eudicots	Asteraceae_NC474	Eudicots-Asterales-Asteraceae_NC474	This study	#C67171	Asterales	#FF2400	Asteraceae	#A0522D
Eudicots	Asteraceae_NC475	Eudicots-Asterales-Asteraceae_NC475	This study	#C67171	Asterales	#FF2400	Asteraceae	#A0522D
Eudicots	Asteraceae_NC476	Eudicots-Asterales-Asteraceae_NC476	This study	#C67171	Asterales	#FF2400	Asteraceae	#A0522D
Eudicots	Asteraceae_NC477	Eudicots-Asterales-Asteraceae_NC477	This study	#C67171	Asterales	#FF2400	Asteraceae	#A0522D
Eudicots	Asteraceae_NC478	Eudicots-Asterales-Asteraceae_NC478	This study	#C67171	Asterales	#FF2400	Asteraceae	#A0522D
Eudicots	Asteraceae_NC479	Eudicots-Asterales-Asteraceae_NC479	This study	#C67171	Asterales	#FF2400	Asteraceae	#A0522D
Eudicots	Asteraceae_NC480	Eudicots-Asterales-Asteraceae_NC480	This study	#C67171	Asterales	#FF2400	Asteraceae	#A0522D
Eudicots	Asteraceae_NC481	Eudicots-Asterales-Asteraceae_NC481	This study	#C67171	Asterales	#FF2400	Asteraceae	#A0522D
Eudicots	Asteraceae_NC482	Eudicots-Asterales-Asteraceae_NC482	This study	#C67171	Asterales	#FF2400	Asteraceae	#A0522D
Eudicots	Asteraceae_NC483	Eudicots-Asterales-Asteraceae_NC483	This study	#C67171	Asterales	#FF2400	Asteraceae	#A0522D
Eudicots	Asteraceae_NC484	Eudicots-Asterales-Asteraceae_NC484	This study	#C67171	Asterales	#FF2400	Asteraceae	#A0522D
Eudicots	Asteraceae_NC485	Eudicots-Asterales-Asteraceae_NC485	This study	#C67171	Asterales	#FF2400	Asteraceae	#A0522D
Eudicots	Asteraceae_NC486	Eudicots-Asterales-Asteraceae_NC486	This study	#C67171	Asterales	#FF2400	Asteraceae	#A0522D
Eudicots	Asteraceae_NC487	Eudicots-Asterales-Asteraceae_NC487	This study	#C67171	Asterales	#FF2400	Asteraceae	#A0522D
Eudicots	Asteraceae_NC488	Eudicots-Asterales-Asteraceae_NC488	This study	#C67171	Asterales	#FF2400	Asteraceae	#A0522D
Eudicots	Asteraceae_NC489	Eudicots-Asterales-Asteraceae_NC489	This study	#C67171	Asterales	#FF2400	Asteraceae	#A0522D
Eudicots	Asteraceae_NC490	Eudicots-Asterales-Asteraceae_NC490	This study	#C67171	Asterales	#FF2400	Asteraceae	#A0522D
Eudicots	Asteraceae_NC491	Eudicots-Asterales-Asteraceae_NC491	This study	#C67171	Asterales	#FF2400	Asteraceae	#A0522D
Eudicots	Asteraceae_NC492	Eudicots-Asterales-Asteraceae_NC492	This study	#C67171	Asterales	#FF2400	Asteraceae	#A0522D
Eudicots	Asteraceae_NC493	Eudicots-Asterales-Asteraceae_NC493	This study	#C67171	Asterales	#FF2400	Asteraceae	#A0522D
Eudicots	Asteraceae_NC494	Eudicots-Asterales-Asteraceae_NC494	This study	#C67171	Asterales	#FF2400	Asteraceae	#A0522D
Eudicots	Asteraceae_NC495	Eudicots-Asterales-Asteraceae_NC495	This study	#C67171	Asterales	#FF2400	Asteraceae	#A0522D
Eudicots	Asteraceae_NC496	Eudicots-Asterales-Asteraceae_NC496	This study	#C67171	Asterales	#FF2400	Asteraceae	#A0522D
Eudicots	Asteraceae_NC497	Eudicots-Asterales-Asteraceae_NC497	This study	#C67171	Asterales	#FF2400	Asteraceae	#A0522D
Eudicots	Asteraceae_NC498	Eudicots-Asterales-Asteraceae_NC498	This study	#C67171	Asterales	#FF2400	Asteraceae	#A0522D
Eudicots	Asteraceae_NC499	Eudicots-Asterales-Asteraceae_NC499	This study	#C67171	Asterales	#FF2400	Asteraceae	#A0522D
Eudicots	Asteraceae_NC500	Eudicots-Asterales-Asteraceae_NC500	This study	#C67171	Asterales	#FF2400	Asteraceae	#A0522D
Eudicots	Asteraceae_NC501	Eudicots-Asterales-Asteraceae_NC501	This study	#C67171	Asterales	#FF2400	Asteraceae	#A0522D
Eudicots	Asteraceae_NC502	Eudicots-Asterales-Asteraceae_NC502	This study	#C67171	Asterales	#FF2400	Asteraceae	#A0522D
Eudicots	Asteraceae_NC503	Eudicots-Asterales-Asteraceae_NC503	This study	#C67171	Asterales	#FF2400	Asteraceae	#A0522D
Eudicots	Asteraceae_NC504	Eudicots-Asterales-Asteraceae_NC504	This study	#C67171	Asterales	#FF2400	Asteraceae	#A0522D
Eudicots	Asteraceae_NC505	Eudicots-Asterales-Asteraceae_NC505	This study	#C67171	Asterales	#FF2400	Asteraceae	#A0522D
Eudicots	Asteraceae_NC506	Eudicots-Asterales-Asteraceae_NC506	This study	#C67171	Asterales	#FF2400	Asteraceae	#A0522D
Eudicots	Balsaminaceae_NC519	Eudicots-Ericales-Balsaminaceae_NC519	This study	#C67171	Ericales	#CD5C5C	Balsaminaceae	#A020F0
Eudicots	Balsaminaceae_NC520	Eudicots-Ericales-Balsaminaceae_NC520	This study	#C67171	Ericales	#CD5C5C	Balsaminaceae	#A020F0
Eudicots	Berberidaceae_NC521	Eudicots-Ranunculales-Berberidaceae_NC521	This study	#C67171	Ranunculales	#E9967A	Berberidaceae	#DA70D6
Eudicots	Berberidaceae_NC522	Eudicots-Ranunculales-Berberidaceae_NC522	This study	#C67171	Ranunculales	#E9967A	Berberidaceae	#DA70D6
Eudicots	Berberidaceae_NC523	Eudicots-Ranunculales-Berberidaceae_NC523	This study	#C67171	Ranunculales	#E9967A	Berberidaceae	#DA70D6
Eudicots	Berberidaceae_NC524	Eudicots-Ranunculales-Berberidaceae_NC524	This study	#C67171	Ranunculales	#E9967A	Berberidaceae	#DA70D6
Eudicots	Berberidaceae_NC525	Eudicots-Ranunculales-Berberidaceae_NC525	This study	#C67171	Ranunculales	#E9967A	Berberidaceae	#DA70D6
Eudicots	Berberidaceae_NC526	Eudicots-Ranunculales-Berberidaceae_NC526	This study	#C67171	Ranunculales	#E9967A	Berberidaceae	#DA70D6
Eudicots	Berberidaceae_NC527	Eudicots-Ranunculales-Berberidaceae_NC527	This study	#C67171	Ranunculales	#E9967A	Berberidaceae	#DA70D6
Eudicots	Berberidaceae_NC528	Eudicots-Ranunculales-Berberidaceae_NC528	This study	#C67171	Ranunculales	#E9967A	Berberidaceae	#DA70D6
Eudicots	Berberidaceae_NC529	Eudicots-Ranunculales-Berberidaceae_NC529	This study	#C67171	Ranunculales	#E9967A	Berberidaceae	#DA70D6
Eudicots	Berberidaceae_NC530	Eudicots-Ranunculales-Berberidaceae_NC530	This study	#C67171	Ranunculales	#E9967A	Berberidaceae	#DA70D6
Eudicots	Berberidaceae_NC531	Eudicots-Ranunculales-Berberidaceae_NC531	This study	#C67171	Ranunculales	#E9967A	Berberidaceae	#DA70D6
Eudicots	Berberidaceae_NC532	Eudicots-Ranunculales-Berberidaceae_NC532	This study	#C67171	Ranunculales	#E9967A	Berberidaceae	#DA70D6
Eudicots	Berberidaceae_NC533	Eudicots-Ranunculales-Berberidaceae_NC533	This study	#C67171	Ranunculales	#E9967A	Berberidaceae	#DA70D6
Eudicots	Berberidaceae_NC534	Eudicots-Ranunculales-Berberidaceae_NC534	This study	#C67171	Ranunculales	#E9967A	Berberidaceae	#DA70D6
Eudicots	Berberidaceae_NC535	Eudicots-Ranunculales-Berberidaceae_NC535	This study	#C67171	Ranunculales	#E9967A	Berberidaceae	#DA70D6
Eudicots	Berberidaceae_NC536	Eudicots-Ranunculales-Berberidaceae_NC536	This study	#C67171	Ranunculales	#E9967A	Berberidaceae	#DA70D6
Eudicots	Berberidaceae_NC537	Eudicots-Ranunculales-Berberidaceae_NC537	This study	#C67171	Ranunculales	#E9967A	Berberidaceae	#DA70D6
Eudicots	Berberidaceae_NC538	Eudicots-Ranunculales-Berberidaceae_NC538	This study	#C67171	Ranunculales	#E9967A	Berberidaceae	#DA70D6
Eudicots	Berberidaceae_NC539	Eudicots-Ranunculales-Berberidaceae_NC539	This study	#C67171	Ranunculales	#E9967A	Berberidaceae	#DA70D6
Eudicots	Berberidaceae_NC540	Eudicots-Ranunculales-Berberidaceae_NC540	This study	#C67171	Ranunculales	#E9967A	Berberidaceae	#DA70D6
Eudicots	Berberidaceae_NC541	Eudicots-Ranunculales-Berberidaceae_NC541	This study	#C67171	Ranunculales	#E9967A	Berberidaceae	#DA70D6
Eudicots	Betulaceae_RL0577	Eudicots-Fagales-Betulaceae_RL0577	This study	#C67171	Fagales	#FF4500	Betulaceae	#8A2BE2
Eudicots	Betulaceae_NC542	Eudicots-Fagales-Betulaceae_NC542	This study	#C67171	Fagales	#FF4500	Betulaceae	#8A2BE2
Eudicots	Betulaceae_NC543	Eudicots-Fagales-Betulaceae_NC543	This study	#C67171	Fagales	#FF4500	Betulaceae	#8A2BE2
Eudicots	Betulaceae_NC544	Eudicots-Fagales-Betulaceae_NC544	This study	#C67171	Fagales	#FF4500	Betulaceae	#8A2BE2
Eudicots	Betulaceae_NC545	Eudicots-Fagales-Betulaceae_NC545	This study	#C67171	Fagales	#FF4500	Betulaceae	#8A2BE2
Eudicots	Betulaceae_NC546	Eudicots-Fagales-Betulaceae_NC546	This study	#C67171	Fagales	#FF4500	Betulaceae	#8A2BE2
Eudicots	Betulaceae_NC547	Eudicots-Fagales-Betulaceae_NC547	This study	#C67171	Fagales	#FF4500	Betulaceae	#8A2BE2
Eudicots	Betulaceae_NC548	Eudicots-Fagales-Betulaceae_NC548	This study	#C67171	Fagales	#FF4500	Betulaceae	#8A2BE2
Eudicots	Betulaceae_NC549	Eudicots-Fagales-Betulaceae_NC549	This study	#C67171	Fagales	#FF4500	Betulaceae	#8A2BE2
Eudicots	Betulaceae_NC550	Eudicots-Fagales-Betulaceae_NC550	This study	#C67171	Fagales	#FF4500	Betulaceae	#8A2BE2
Eudicots	Betulaceae_NC551	Eudicots-Fagales-Betulaceae_NC551	This study	#C67171	Fagales	#FF4500	Betulaceae	#8A2BE2
Eudicots	Betulaceae_NC552	Eudicots-Fagales-Betulaceae_NC552	This study	#C67171	Fagales	#FF4500	Betulaceae	#8A2BE2
Eudicots	Betulaceae_NC553	Eudicots-Fagales-Betulaceae_NC553	This study	#C67171	Fagales	#FF4500	Betulaceae	#8A2BE2
Eudicots	Betulaceae_NC554	Eudicots-Fagales-Betulaceae_NC554	This study	#C67171	Fagales	#FF4500	Betulaceae	#8A2BE2
Eudicots	Betulaceae_NC555	Eudicots-Fagales-Betulaceae_NC555	This study	#C67171	Fagales	#FF4500	Betulaceae	#8A2BE2
Eudicots	Betulaceae_NC556	Eudicots-Fagales-Betulaceae_NC556	This study	#C67171	Fagales	#FF4500	Betulaceae	#8A2BE2
Eudicots	Betulaceae_NC557	Eudicots-Fagales-Betulaceae_NC557	This study	#C67171	Fagales	#FF4500	Betulaceae	#8A2BE2
Eudicots	Betulaceae_NC558	Eudicots-Fagales-Betulaceae_NC558	This study	#C67171	Fagales	#FF4500	Betulaceae	#8A2BE2
Eudicots	Betulaceae_NC559	Eudicots-Fagales-Betulaceae_NC559	This study	#C67171	Fagales	#FF4500	Betulaceae	#8A2BE2
Eudicots	Betulaceae_NC560	Eudicots-Fagales-Betulaceae_NC560	This study	#C67171	Fagales	#FF4500	Betulaceae	#8A2BE2
Eudicots	Betulaceae_NC561	Eudicots-Fagales-Betulaceae_NC561	This study	#C67171	Fagales	#FF4500	Betulaceae	#8A2BE2
Eudicots	Betulaceae_NC562	Eudicots-Fagales-Betulaceae_NC562	This study	#C67171	Fagales	#FF4500	Betulaceae	#8A2BE2
Eudicots	Betulaceae_NC563	Eudicots-Fagales-Betulaceae_NC563	This study	#C67171	Fagales	#FF4500	Betulaceae	#8A2BE2
Eudicots	Betulaceae_NC564	Eudicots-Fagales-Betulaceae_NC564	This study	#C67171	Fagales	#FF4500	Betulaceae	#8A2BE2
Eudicots	Bignoniaceae_RL0153	Eudicots-Lamiales-Bignoniaceae_RL0153	This study	#C67171	Lamiales	#F08080	Bignoniaceae	#9933FA
Eudicots	Bignoniaceae_RL0299	Eudicots-Lamiales-Bignoniaceae_RL0299	This study	#C67171	Lamiales	#F08080	Bignoniaceae	#9933FA
Eudicots	Bignoniaceae_RL0380	Eudicots-Lamiales-Bignoniaceae_RL0380	This study	#C67171	Lamiales	#F08080	Bignoniaceae	#9933FA
Eudicots	Bignoniaceae_RL0879	Eudicots-Lamiales-Bignoniaceae_RL0879	This study	#C67171	Lamiales	#F08080	Bignoniaceae	#9933FA
Eudicots	Bignoniaceae_NC565	Eudicots-Lamiales-Bignoniaceae_NC565	This study	#C67171	Lamiales	#F08080	Bignoniaceae	#9933FA
Eudicots	Bignoniaceae_NC566	Eudicots-Lamiales-Bignoniaceae_NC566	This study	#C67171	Lamiales	#F08080	Bignoniaceae	#9933FA
Eudicots	Bignoniaceae_NC567	Eudicots-Lamiales-Bignoniaceae_NC567	This study	#C67171	Lamiales	#F08080	Bignoniaceae	#9933FA
Eudicots	Bignoniaceae_NC568	Eudicots-Lamiales-Bignoniaceae_NC568	This study	#C67171	Lamiales	#F08080	Bignoniaceae	#9933FA
Eudicots	Bignoniaceae_NC569	Eudicots-Lamiales-Bignoniaceae_NC569	This study	#C67171	Lamiales	#F08080	Bignoniaceae	#9933FA
Eudicots	Bignoniaceae_NC570	Eudicots-Lamiales-Bignoniaceae_NC570	This study	#C67171	Lamiales	#F08080	Bignoniaceae	#9933FA
Eudicots	Bignoniaceae_NC571	Eudicots-Lamiales-Bignoniaceae_NC571	This study	#C67171	Lamiales	#F08080	Bignoniaceae	#9933FA
Eudicots	Bignoniaceae_NC572	Eudicots-Lamiales-Bignoniaceae_NC572	This study	#C67171	Lamiales	#F08080	Bignoniaceae	#9933FA
Eudicots	Bignoniaceae_NC573	Eudicots-Lamiales-Bignoniaceae_NC573	This study	#C67171	Lamiales	#F08080	Bignoniaceae	#9933FA
Eudicots	Bignoniaceae_NC574	Eudicots-Lamiales-Bignoniaceae_NC574	This study	#C67171	Lamiales	#F08080	Bignoniaceae	#9933FA
Eudicots	Bignoniaceae_NC575	Eudicots-Lamiales-Bignoniaceae_NC575	This study	#C67171	Lamiales	#F08080	Bignoniaceae	#9933FA
Eudicots	Bignoniaceae_NC576	Eudicots-Lamiales-Bignoniaceae_NC576	This study	#C67171	Lamiales	#F08080	Bignoniaceae	#9933FA
Eudicots	Bignoniaceae_NC577	Eudicots-Lamiales-Bignoniaceae_NC577	This study	#C67171	Lamiales	#F08080	Bignoniaceae	#9933FA
Eudicots	Bignoniaceae_NC578	Eudicots-Lamiales-Bignoniaceae_NC578	This study	#C67171	Lamiales	#F08080	Bignoniaceae	#9933FA
Eudicots	Bignoniaceae_NC579	Eudicots-Lamiales-Bignoniaceae_NC579	This study	#C67171	Lamiales	#F08080	Bignoniaceae	#9933FA
Eudicots	Bignoniaceae_NC580	Eudicots-Lamiales-Bignoniaceae_NC580	This study	#C67171	Lamiales	#F08080	Bignoniaceae	#9933FA
Eudicots	Bignoniaceae_NC581	Eudicots-Lamiales-Bignoniaceae_NC581	This study	#C67171	Lamiales	#F08080	Bignoniaceae	#9933FA
Eudicots	Bignoniaceae_NC582	Eudicots-Lamiales-Bignoniaceae_NC582	This study	#C67171	Lamiales	#F08080	Bignoniaceae	#9933FA
Eudicots	Bignoniaceae_NC583	Eudicots-Lamiales-Bignoniaceae_NC583	This study	#C67171	Lamiales	#F08080	Bignoniaceae	#9933FA
Eudicots	Bignoniaceae_NC584	Eudicots-Lamiales-Bignoniaceae_NC584	This study	#C67171	Lamiales	#F08080	Bignoniaceae	#9933FA
Eudicots	Bignoniaceae_NC585	Eudicots-Lamiales-Bignoniaceae_NC585	This study	#C67171	Lamiales	#F08080	Bignoniaceae	#9933FA
Eudicots	Bignoniaceae_NC586	Eudicots-Lamiales-Bignoniaceae_NC586	This study	#C67171	Lamiales	#F08080	Bignoniaceae	#9933FA
Eudicots	Bignoniaceae_NC587	Eudicots-Lamiales-Bignoniaceae_NC587	This study	#C67171	Lamiales	#F08080	Bignoniaceae	#9933FA
Eudicots	Bignoniaceae_NC588	Eudicots-Lamiales-Bignoniaceae_NC588	This study	#C67171	Lamiales	#F08080	Bignoniaceae	#9933FA
Eudicots	Bignoniaceae_NC589	Eudicots-Lamiales-Bignoniaceae_NC589	This study	#C67171	Lamiales	#F08080	Bignoniaceae	#9933FA
Eudicots	Bignoniaceae_NC590	Eudicots-Lamiales-Bignoniaceae_NC590	This study	#C67171	Lamiales	#F08080	Bignoniaceae	#9933FA
Eudicots	Bignoniaceae_NC591	Eudicots-Lamiales-Bignoniaceae_NC591	This study	#C67171	Lamiales	#F08080	Bignoniaceae	#9933FA
Eudicots	Bignoniaceae_NC592	Eudicots-Lamiales-Bignoniaceae_NC592	This study	#C67171	Lamiales	#F08080	Bignoniaceae	#9933FA
Eudicots	Bignoniaceae_NC593	Eudicots-Lamiales-Bignoniaceae_NC593	This study	#C67171	Lamiales	#F08080	Bignoniaceae	#9933FA
Eudicots	Bignoniaceae_NC594	Eudicots-Lamiales-Bignoniaceae_NC594	This study	#C67171	Lamiales	#F08080	Bignoniaceae	#9933FA
Eudicots	Bignoniaceae_NC595	Eudicots-Lamiales-Bignoniaceae_NC595	This study	#C67171	Lamiales	#F08080	Bignoniaceae	#9933FA
Eudicots	Bignoniaceae_NC596	Eudicots-Lamiales-Bignoniaceae_NC596	This study	#C67171	Lamiales	#F08080	Bignoniaceae	#9933FA
Eudicots	Bignoniaceae_NC597	Eudicots-Lamiales-Bignoniaceae_NC597	This study	#C67171	Lamiales	#F08080	Bignoniaceae	#9933FA
Eudicots	Bignoniaceae_NC598	Eudicots-Lamiales-Bignoniaceae_NC598	This study	#C67171	Lamiales	#F08080	Bignoniaceae	#9933FA
Eudicots	Bignoniaceae_NC599	Eudicots-Lamiales-Bignoniaceae_NC599	This study	#C67171	Lamiales	#F08080	Bignoniaceae	#9933FA
Eudicots	Bignoniaceae_NC600	Eudicots-Lamiales-Bignoniaceae_NC600	This study	#C67171	Lamiales	#F08080	Bignoniaceae	#9933FA
Eudicots	Bignoniaceae_NC601	Eudicots-Lamiales-Bignoniaceae_NC601	This study	#C67171	Lamiales	#F08080	Bignoniaceae	#9933FA
Eudicots	Bignoniaceae_NC602	Eudicots-Lamiales-Bignoniaceae_NC602	This study	#C67171	Lamiales	#F08080	Bignoniaceae	#9933FA
Eudicots	Bignoniaceae_NC603	Eudicots-Lamiales-Bignoniaceae_NC603	This study	#C67171	Lamiales	#F08080	Bignoniaceae	#9933FA
Eudicots	Bignoniaceae_NC604	Eudicots-Lamiales-Bignoniaceae_NC604	This study	#C67171	Lamiales	#F08080	Bignoniaceae	#9933FA
Eudicots	Bignoniaceae_NC605	Eudicots-Lamiales-Bignoniaceae_NC605	This study	#C67171	Lamiales	#F08080	Bignoniaceae	#9933FA
Eudicots	Bignoniaceae_NC606	Eudicots-Lamiales-Bignoniaceae_NC606	This study	#C67171	Lamiales	#F08080	Bignoniaceae	#9933FA
Eudicots	Bignoniaceae_NC607	Eudicots-Lamiales-Bignoniaceae_NC607	This study	#C67171	Lamiales	#F08080	Bignoniaceae	#9933FA
Eudicots	Bignoniaceae_NC608	Eudicots-Lamiales-Bignoniaceae_NC608	This study	#C67171	Lamiales	#F08080	Bignoniaceae	#9933FA
Eudicots	Bignoniaceae_NC609	Eudicots-Lamiales-Bignoniaceae_NC609	This study	#C67171	Lamiales	#F08080	Bignoniaceae	#9933FA
Eudicots	Bignoniaceae_NC610	Eudicots-Lamiales-Bignoniaceae_NC610	This study	#C67171	Lamiales	#F08080	Bignoniaceae	#9933FA
Eudicots	Bignoniaceae_NC611	Eudicots-Lamiales-Bignoniaceae_NC611	This study	#C67171	Lamiales	#F08080	Bignoniaceae	#9933FA
Eudicots	Bignoniaceae_NC612	Eudicots-Lamiales-Bignoniaceae_NC612	This study	#C67171	Lamiales	#F08080	Bignoniaceae	#9933FA
Eudicots	Bignoniaceae_NC613	Eudicots-Lamiales-Bignoniaceae_NC613	This study	#C67171	Lamiales	#F08080	Bignoniaceae	#9933FA
Eudicots	Bignoniaceae_NC614	Eudicots-Lamiales-Bignoniaceae_NC614	This study	#C67171	Lamiales	#F08080	Bignoniaceae	#9933FA
Eudicots	Bignoniaceae_NC615	Eudicots-Lamiales-Bignoniaceae_NC615	This study	#C67171	Lamiales	#F08080	Bignoniaceae	#9933FA
Eudicots	Bignoniaceae_NC616	Eudicots-Lamiales-Bignoniaceae_NC616	This study	#C67171	Lamiales	#F08080	Bignoniaceae	#9933FA
Eudicots	Bignoniaceae_NC617	Eudicots-Lamiales-Bignoniaceae_NC617	This study	#C67171	Lamiales	#F08080	Bignoniaceae	#9933FA
Eudicots	Bignoniaceae_NC618	Eudicots-Lamiales-Bignoniaceae_NC618	This study	#C67171	Lamiales	#F08080	Bignoniaceae	#9933FA
Eudicots	Bignoniaceae_NC619	Eudicots-Lamiales-Bignoniaceae_NC619	This study	#C67171	Lamiales	#F08080	Bignoniaceae	#9933FA
Eudicots	Boraginaceae_RL0022	Eudicots-Boraginales-Boraginaceae_RL0022	This study	#C67171	Boraginales	#FFA07A	Boraginaceae	#696969
Eudicots	Boraginaceae_RL0044	Eudicots-Boraginales-Boraginaceae_RL0044	This study	#C67171	Boraginales	#FFA07A	Boraginaceae	#696969
Eudicots	Boraginaceae_RL0241	Eudicots-Boraginales-Boraginaceae_RL0241	This study	#C67171	Boraginales	#FFA07A	Boraginaceae	#696969
Eudicots	Boraginaceae_RL0838	Eudicots-Boraginales-Boraginaceae_RL0838	This study	#C67171	Boraginales	#FFA07A	Boraginaceae	#696969
Eudicots	Brassicaceae_RL0207	Eudicots-Brassicales-Brassicaceae_RL0207	This study	#C67171	Brassicales	#800000	Brassicaceae	#808080
Eudicots	Brassicaceae_RL0362	Eudicots-Brassicales-Brassicaceae_RL0362	This study	#C67171	Brassicales	#800000	Brassicaceae	#808080
Eudicots	Brassicaceae_NC623	Eudicots-Brassicales-Brassicaceae_NC623	This study	#C67171	Brassicales	#800000	Brassicaceae	#808080
Eudicots	Brassicaceae_NC624	Eudicots-Brassicales-Brassicaceae_NC624	This study	#C67171	Brassicales	#800000	Brassicaceae	#808080
Eudicots	Brassicaceae_NC625	Eudicots-Brassicales-Brassicaceae_NC625	This study	#C67171	Brassicales	#800000	Brassicaceae	#808080
Eudicots	Brassicaceae_NC626	Eudicots-Brassicales-Brassicaceae_NC626	This study	#C67171	Brassicales	#800000	Brassicaceae	#808080
Eudicots	Brassicaceae_NC627	Eudicots-Brassicales-Brassicaceae_NC627	This study	#C67171	Brassicales	#800000	Brassicaceae	#808080
Eudicots	Brassicaceae_NC628	Eudicots-Brassicales-Brassicaceae_NC628	This study	#C67171	Brassicales	#800000	Brassicaceae	#808080
Eudicots	Brassicaceae_NC629	Eudicots-Brassicales-Brassicaceae_NC629	This study	#C67171	Brassicales	#800000	Brassicaceae	#808080
Eudicots	Brassicaceae_NC630	Eudicots-Brassicales-Brassicaceae_NC630	This study	#C67171	Brassicales	#800000	Brassicaceae	#808080
Eudicots	Brassicaceae_NC631	Eudicots-Brassicales-Brassicaceae_NC631	This study	#C67171	Brassicales	#800000	Brassicaceae	#808080
Eudicots	Brassicaceae_NC632	Eudicots-Brassicales-Brassicaceae_NC632	This study	#C67171	Brassicales	#800000	Brassicaceae	#808080
Eudicots	Brassicaceae_NC633	Eudicots-Brassicales-Brassicaceae_NC633	This study	#C67171	Brassicales	#800000	Brassicaceae	#808080
Eudicots	Brassicaceae_NC634	Eudicots-Brassicales-Brassicaceae_NC634	This study	#C67171	Brassicales	#800000	Brassicaceae	#808080
Eudicots	Brassicaceae_NC635	Eudicots-Brassicales-Brassicaceae_NC635	This study	#C67171	Brassicales	#800000	Brassicaceae	#808080
Eudicots	Brassicaceae_NC636	Eudicots-Brassicales-Brassicaceae_NC636	This study	#C67171	Brassicales	#800000	Brassicaceae	#808080
Eudicots	Brassicaceae_NC637	Eudicots-Brassicales-Brassicaceae_NC637	This study	#C67171	Brassicales	#800000	Brassicaceae	#808080
Eudicots	Brassicaceae_NC638	Eudicots-Brassicales-Brassicaceae_NC638	This study	#C67171	Brassicales	#800000	Brassicaceae	#808080
Eudicots	Brassicaceae_NC639	Eudicots-Brassicales-Brassicaceae_NC639	This study	#C67171	Brassicales	#800000	Brassicaceae	#808080
Eudicots	Brassicaceae_NC640	Eudicots-Brassicales-Brassicaceae_NC640	This study	#C67171	Brassicales	#800000	Brassicaceae	#808080
Eudicots	Brassicaceae_NC641	Eudicots-Brassicales-Brassicaceae_NC641	This study	#C67171	Brassicales	#800000	Brassicaceae	#808080
Eudicots	Brassicaceae_NC642	Eudicots-Brassicales-Brassicaceae_NC642	This study	#C67171	Brassicales	#800000	Brassicaceae	#808080
Eudicots	Brassicaceae_NC643	Eudicots-Brassicales-Brassicaceae_NC643	This study	#C67171	Brassicales	#800000	Brassicaceae	#808080
Eudicots	Brassicaceae_NC644	Eudicots-Brassicales-Brassicaceae_NC644	This study	#C67171	Brassicales	#800000	Brassicaceae	#808080
Eudicots	Brassicaceae_NC645	Eudicots-Brassicales-Brassicaceae_NC645	This study	#C67171	Brassicales	#800000	Brassicaceae	#808080
Eudicots	Brassicaceae_NC646	Eudicots-Brassicales-Brassicaceae_NC646	This study	#C67171	Brassicales	#800000	Brassicaceae	#808080
Eudicots	Brassicaceae_NC647	Eudicots-Brassicales-Brassicaceae_NC647	This study	#C67171	Brassicales	#800000	Brassicaceae	#808080
Eudicots	Brassicaceae_NC648	Eudicots-Brassicales-Brassicaceae_NC648	This study	#C67171	Brassicales	#800000	Brassicaceae	#808080
Eudicots	Brassicaceae_NC649	Eudicots-Brassicales-Brassicaceae_NC649	This study	#C67171	Brassicales	#800000	Brassicaceae	#808080
Eudicots	Brassicaceae_NC650	Eudicots-Brassicales-Brassicaceae_NC650	This study	#C67171	Brassicales	#800000	Brassicaceae	#808080
Eudicots	Brassicaceae_NC651	Eudicots-Brassicales-Brassicaceae_NC651	This study	#C67171	Brassicales	#800000	Brassicaceae	#808080
Eudicots	Brassicaceae_NC652	Eudicots-Brassicales-Brassicaceae_NC652	This study	#C67171	Brassicales	#800000	Brassicaceae	#808080
Eudicots	Brassicaceae_NC653	Eudicots-Brassicales-Brassicaceae_NC653	This study	#C67171	Brassicales	#800000	Brassicaceae	#808080
Eudicots	Brassicaceae_NC654	Eudicots-Brassicales-Brassicaceae_NC654	This study	#C67171	Brassicales	#800000	Brassicaceae	#808080
Eudicots	Brassicaceae_NC655	Eudicots-Brassicales-Brassicaceae_NC655	This study	#C67171	Brassicales	#800000	Brassicaceae	#808080
Eudicots	Brassicaceae_NC656	Eudicots-Brassicales-Brassicaceae_NC656	This study	#C67171	Brassicales	#800000	Brassicaceae	#808080
Eudicots	Brassicaceae_NC657	Eudicots-Brassicales-Brassicaceae_NC657	This study	#C67171	Brassicales	#800000	Brassicaceae	#808080
Eudicots	Brassicaceae_NC658	Eudicots-Brassicales-Brassicaceae_NC658	This study	#C67171	Brassicales	#800000	Brassicaceae	#808080
Eudicots	Brassicaceae_NC659	Eudicots-Brassicales-Brassicaceae_NC659	This study	#C67171	Brassicales	#800000	Brassicaceae	#808080
Eudicots	Brassicaceae_NC660	Eudicots-Brassicales-Brassicaceae_NC660	This study	#C67171	Brassicales	#800000	Brassicaceae	#808080
Eudicots	Brassicaceae_NC661	Eudicots-Brassicales-Brassicaceae_NC661	This study	#C67171	Brassicales	#800000	Brassicaceae	#808080
Eudicots	Brassicaceae_NC662	Eudicots-Brassicales-Brassicaceae_NC662	This study	#C67171	Brassicales	#800000	Brassicaceae	#808080
Eudicots	Brassicaceae_NC663	Eudicots-Brassicales-Brassicaceae_NC663	This study	#C67171	Brassicales	#800000	Brassicaceae	#808080
Eudicots	Brassicaceae_NC664	Eudicots-Brassicales-Brassicaceae_NC664	This study	#C67171	Brassicales	#800000	Brassicaceae	#808080
Eudicots	Brassicaceae_NC665	Eudicots-Brassicales-Brassicaceae_NC665	This study	#C67171	Brassicales	#800000	Brassicaceae	#808080
Eudicots	Brassicaceae_NC666	Eudicots-Brassicales-Brassicaceae_NC666	This study	#C67171	Brassicales	#800000	Brassicaceae	#808080
Eudicots	Brassicaceae_NC667	Eudicots-Brassicales-Brassicaceae_NC667	This study	#C67171	Brassicales	#800000	Brassicaceae	#808080
Eudicots	Brassicaceae_NC668	Eudicots-Brassicales-Brassicaceae_NC668	This study	#C67171	Brassicales	#800000	Brassicaceae	#808080
Eudicots	Brassicaceae_NC669	Eudicots-Brassicales-Brassicaceae_NC669	This study	#C67171	Brassicales	#800000	Brassicaceae	#808080
Eudicots	Brassicaceae_NC670	Eudicots-Brassicales-Brassicaceae_NC670	This study	#C67171	Brassicales	#800000	Brassicaceae	#808080
Eudicots	Brassicaceae_NC671	Eudicots-Brassicales-Brassicaceae_NC671	This study	#C67171	Brassicales	#800000	Brassicaceae	#808080
Eudicots	Brassicaceae_NC672	Eudicots-Brassicales-Brassicaceae_NC672	This study	#C67171	Brassicales	#800000	Brassicaceae	#808080
Eudicots	Brassicaceae_NC673	Eudicots-Brassicales-Brassicaceae_NC673	This study	#C67171	Brassicales	#800000	Brassicaceae	#808080
Eudicots	Brassicaceae_NC674	Eudicots-Brassicales-Brassicaceae_NC674	This study	#C67171	Brassicales	#800000	Brassicaceae	#808080
Eudicots	Brassicaceae_NC675	Eudicots-Brassicales-Brassicaceae_NC675	This study	#C67171	Brassicales	#800000	Brassicaceae	#808080
Eudicots	Brassicaceae_NC676	Eudicots-Brassicales-Brassicaceae_NC676	This study	#C67171	Brassicales	#800000	Brassicaceae	#808080
Eudicots	Brassicaceae_NC677	Eudicots-Brassicales-Brassicaceae_NC677	This study	#C67171	Brassicales	#800000	Brassicaceae	#808080
Eudicots	Brassicaceae_NC678	Eudicots-Brassicales-Brassicaceae_NC678	This study	#C67171	Brassicales	#800000	Brassicaceae	#808080
Eudicots	Brassicaceae_NC679	Eudicots-Brassicales-Brassicaceae_NC679	This study	#C67171	Brassicales	#800000	Brassicaceae	#808080
Eudicots	Brassicaceae_NC680	Eudicots-Brassicales-Brassicaceae_NC680	This study	#C67171	Brassicales	#800000	Brassicaceae	#808080
Eudicots	Brassicaceae_NC681	Eudicots-Brassicales-Brassicaceae_NC681	This study	#C67171	Brassicales	#800000	Brassicaceae	#808080
Eudicots	Brassicaceae_NC682	Eudicots-Brassicales-Brassicaceae_NC682	This study	#C67171	Brassicales	#800000	Brassicaceae	#808080
Eudicots	Brassicaceae_NC683	Eudicots-Brassicales-Brassicaceae_NC683	This study	#C67171	Brassicales	#800000	Brassicaceae	#808080
Eudicots	Brassicaceae_NC684	Eudicots-Brassicales-Brassicaceae_NC684	This study	#C67171	Brassicales	#800000	Brassicaceae	#808080
Eudicots	Brassicaceae_NC685	Eudicots-Brassicales-Brassicaceae_NC685	This study	#C67171	Brassicales	#800000	Brassicaceae	#808080
Eudicots	Brassicaceae_NC686	Eudicots-Brassicales-Brassicaceae_NC686	This study	#C67171	Brassicales	#800000	Brassicaceae	#808080
Eudicots	Brassicaceae_NC687	Eudicots-Brassicales-Brassicaceae_NC687	This study	#C67171	Brassicales	#800000	Brassicaceae	#808080
Eudicots	Brassicaceae_NC688	Eudicots-Brassicales-Brassicaceae_NC688	This study	#C67171	Brassicales	#800000	Brassicaceae	#808080
Eudicots	Brassicaceae_NC689	Eudicots-Brassicales-Brassicaceae_NC689	This study	#C67171	Brassicales	#800000	Brassicaceae	#808080
Eudicots	Brassicaceae_NC690	Eudicots-Brassicales-Brassicaceae_NC690	This study	#C67171	Brassicales	#800000	Brassicaceae	#808080
Eudicots	Brassicaceae_NC691	Eudicots-Brassicales-Brassicaceae_NC691	This study	#C67171	Brassicales	#800000	Brassicaceae	#808080
Eudicots	Brassicaceae_NC692	Eudicots-Brassicales-Brassicaceae_NC692	This study	#C67171	Brassicales	#800000	Brassicaceae	#808080
Eudicots	Brassicaceae_NC693	Eudicots-Brassicales-Brassicaceae_NC693	This study	#C67171	Brassicales	#800000	Brassicaceae	#808080
Eudicots	Brassicaceae_NC694	Eudicots-Brassicales-Brassicaceae_NC694	This study	#C67171	Brassicales	#800000	Brassicaceae	#808080
Eudicots	Brassicaceae_NC695	Eudicots-Brassicales-Brassicaceae_NC695	This study	#C67171	Brassicales	#800000	Brassicaceae	#808080
Eudicots	Brassicaceae_NC696	Eudicots-Brassicales-Brassicaceae_NC696	This study	#C67171	Brassicales	#800000	Brassicaceae	#808080
Eudicots	Brassicaceae_NC697	Eudicots-Brassicales-Brassicaceae_NC697	This study	#C67171	Brassicales	#800000	Brassicaceae	#808080
Eudicots	Brassicaceae_NC698	Eudicots-Brassicales-Brassicaceae_NC698	This study	#C67171	Brassicales	#800000	Brassicaceae	#808080
Eudicots	Brassicaceae_NC699	Eudicots-Brassicales-Brassicaceae_NC699	This study	#C67171	Brassicales	#800000	Brassicaceae	#808080
Eudicots	Brassicaceae_NC700	Eudicots-Brassicales-Brassicaceae_NC700	This study	#C67171	Brassicales	#800000	Brassicaceae	#808080
Eudicots	Brassicaceae_NC701	Eudicots-Brassicales-Brassicaceae_NC701	This study	#C67171	Brassicales	#800000	Brassicaceae	#808080
Eudicots	Brassicaceae_NC702	Eudicots-Brassicales-Brassicaceae_NC702	This study	#C67171	Brassicales	#800000	Brassicaceae	#808080
Eudicots	Brassicaceae_NC703	Eudicots-Brassicales-Brassicaceae_NC703	This study	#C67171	Brassicales	#800000	Brassicaceae	#808080
Eudicots	Brassicaceae_NC704	Eudicots-Brassicales-Brassicaceae_NC704	This study	#C67171	Brassicales	#800000	Brassicaceae	#808080
Eudicots	Brassicaceae_NC705	Eudicots-Brassicales-Brassicaceae_NC705	This study	#C67171	Brassicales	#800000	Brassicaceae	#808080
Eudicots	Brassicaceae_NC706	Eudicots-Brassicales-Brassicaceae_NC706	This study	#C67171	Brassicales	#800000	Brassicaceae	#808080
Eudicots	Brassicaceae_NC707	Eudicots-Brassicales-Brassicaceae_NC707	This study	#C67171	Brassicales	#800000	Brassicaceae	#808080
Eudicots	Brassicaceae_NC708	Eudicots-Brassicales-Brassicaceae_NC708	This study	#C67171	Brassicales	#800000	Brassicaceae	#808080
Eudicots	Brassicaceae_NC709	Eudicots-Brassicales-Brassicaceae_NC709	This study	#C67171	Brassicales	#800000	Brassicaceae	#808080
Eudicots	Burseraceae_NC714	Eudicots-Sapindales-Burseraceae_NC714	This study	#C67171	Sapindales	#E60000	Burseraceae	#A9A9A9
Eudicots	Burseraceae_NC715	Eudicots-Sapindales-Burseraceae_NC715	This study	#C67171	Sapindales	#E60000	Burseraceae	#A9A9A9
Eudicots	Buxaceae_RL0434	Eudicots-Buxales-Buxaceae_RL0434	This study	#C67171	Buxales	#FF4D00	Buxaceae	#C0C0C0
Eudicots	Buxaceae_NC716	Eudicots-Buxales-Buxaceae_NC716	This study	#C67171	Buxales	#FF4D00	Buxaceae	#C0C0C0
Eudicots	Buxaceae_NC717	Eudicots-Buxales-Buxaceae_NC717	This study	#C67171	Buxales	#FF4D00	Buxaceae	#C0C0C0
Eudicots	Cactaceae_RL0726	Eudicots-Caryophyllales-Cactaceae_RL0726	This study	#C67171	Caryophyllales	#B22222	Cactaceae	#D3D3D3
Eudicots	Cactaceae_NC720	Eudicots-Caryophyllales-Cactaceae_NC720	This study	#C67171	Caryophyllales	#B22222	Cactaceae	#D3D3D3
Eudicots	Calophyllaceae_RL0099	Eudicots-Malpighiales-Calophyllaceae_RL0099	This study	#C67171	Malpighiales	#FF8033	Calophyllaceae	#DCDCDC
Eudicots	Campanulaceae_RL0517	Eudicots-Asterales-Campanulaceae_RL0517	This study	#C67171	Asterales	#FF2400	Campanulaceae	#FFFAFA
Eudicots	Campanulaceae_RL0560	Eudicots-Asterales-Campanulaceae_RL0560	This study	#C67171	Asterales	#FF2400	Campanulaceae	#FFFAFA
Eudicots	Campanulaceae_RL0640	Eudicots-Asterales-Campanulaceae_RL0640	This study	#C67171	Asterales	#FF2400	Campanulaceae	#FFFAFA
Eudicots	Campanulaceae_RL0758	Eudicots-Asterales-Campanulaceae_RL0758	This study	#C67171	Asterales	#FF2400	Campanulaceae	#FFFAFA
Eudicots	Campanulaceae_RL1038	Eudicots-Asterales-Campanulaceae_RL1038	This study	#C67171	Asterales	#FF2400	Campanulaceae	#FFFAFA
Eudicots	Campanulaceae_NC723	Eudicots-Asterales-Campanulaceae_NC723	This study	#C67171	Asterales	#FF2400	Campanulaceae	#FFFAFA
Eudicots	Campanulaceae_NC724	Eudicots-Asterales-Campanulaceae_NC724	This study	#C67171	Asterales	#FF2400	Campanulaceae	#FFFAFA
Eudicots	Campanulaceae_NC725	Eudicots-Asterales-Campanulaceae_NC725	This study	#C67171	Asterales	#FF2400	Campanulaceae	#FFFAFA
Eudicots	Campanulaceae_NC726	Eudicots-Asterales-Campanulaceae_NC726	This study	#C67171	Asterales	#FF2400	Campanulaceae	#FFFAFA
Eudicots	Campanulaceae_NC727	Eudicots-Asterales-Campanulaceae_NC727	This study	#C67171	Asterales	#FF2400	Campanulaceae	#FFFAFA
Eudicots	Campanulaceae_NC728	Eudicots-Asterales-Campanulaceae_NC728	This study	#C67171	Asterales	#FF2400	Campanulaceae	#FFFAFA
Eudicots	Campanulaceae_NC729	Eudicots-Asterales-Campanulaceae_NC729	This study	#C67171	Asterales	#FF2400	Campanulaceae	#FFFAFA
Eudicots	Campanulaceae_NC730	Eudicots-Asterales-Campanulaceae_NC730	This study	#C67171	Asterales	#FF2400	Campanulaceae	#FFFAFA
Eudicots	Campanulaceae_NC731	Eudicots-Asterales-Campanulaceae_NC731	This study	#C67171	Asterales	#FF2400	Campanulaceae	#FFFAFA
Eudicots	Campanulaceae_NC732	Eudicots-Asterales-Campanulaceae_NC732	This study	#C67171	Asterales	#FF2400	Campanulaceae	#FFFAFA
Eudicots	Campanulaceae_NC733	Eudicots-Asterales-Campanulaceae_NC733	This study	#C67171	Asterales	#FF2400	Campanulaceae	#FFFAFA
Eudicots	Campanulaceae_NC734	Eudicots-Asterales-Campanulaceae_NC734	This study	#C67171	Asterales	#FF2400	Campanulaceae	#FFFAFA
Eudicots	Campanulaceae_NC735	Eudicots-Asterales-Campanulaceae_NC735	This study	#C67171	Asterales	#FF2400	Campanulaceae	#FFFAFA
Eudicots	Campanulaceae_NC736	Eudicots-Asterales-Campanulaceae_NC736	This study	#C67171	Asterales	#FF2400	Campanulaceae	#FFFAFA
Eudicots	Campanulaceae_NC737	Eudicots-Asterales-Campanulaceae_NC737	This study	#C67171	Asterales	#FF2400	Campanulaceae	#FFFAFA
Eudicots	Campanulaceae_NC738	Eudicots-Asterales-Campanulaceae_NC738	This study	#C67171	Asterales	#FF2400	Campanulaceae	#FFFAFA
Eudicots	Campanulaceae_NC739	Eudicots-Asterales-Campanulaceae_NC739	This study	#C67171	Asterales	#FF2400	Campanulaceae	#FFFAFA
Eudicots	Campanulaceae_NC740	Eudicots-Asterales-Campanulaceae_NC740	This study	#C67171	Asterales	#FF2400	Campanulaceae	#FFFAFA
Eudicots	Campanulaceae_NC741	Eudicots-Asterales-Campanulaceae_NC741	This study	#C67171	Asterales	#FF2400	Campanulaceae	#FFFAFA
Eudicots	Campanulaceae_NC742	Eudicots-Asterales-Campanulaceae_NC742	This study	#C67171	Asterales	#FF2400	Campanulaceae	#FFFAFA
Eudicots	Campanulaceae_NC743	Eudicots-Asterales-Campanulaceae_NC743	This study	#C67171	Asterales	#FF2400	Campanulaceae	#FFFAFA
Eudicots	Campanulaceae_NC744	Eudicots-Asterales-Campanulaceae_NC744	This study	#C67171	Asterales	#FF2400	Campanulaceae	#FFFAFA
Eudicots	Campanulaceae_NC745	Eudicots-Asterales-Campanulaceae_NC745	This study	#C67171	Asterales	#FF2400	Campanulaceae	#FFFAFA
Eudicots	Campanulaceae_NC746	Eudicots-Asterales-Campanulaceae_NC746	This study	#C67171	Asterales	#FF2400	Campanulaceae	#FFFAFA
Eudicots	Campanulaceae_NC747	Eudicots-Asterales-Campanulaceae_NC747	This study	#C67171	Asterales	#FF2400	Campanulaceae	#FFFAFA
Eudicots	Campanulaceae_NC748	Eudicots-Asterales-Campanulaceae_NC748	This study	#C67171	Asterales	#FF2400	Campanulaceae	#FFFAFA
Eudicots	Campanulaceae_NC749	Eudicots-Asterales-Campanulaceae_NC749	This study	#C67171	Asterales	#FF2400	Campanulaceae	#FFFAFA
Eudicots	Campanulaceae_NC750	Eudicots-Asterales-Campanulaceae_NC750	This study	#C67171	Asterales	#FF2400	Campanulaceae	#FFFAFA
Eudicots	Campanulaceae_NC751	Eudicots-Asterales-Campanulaceae_NC751	This study	#C67171	Asterales	#FF2400	Campanulaceae	#FFFAFA
Eudicots	Campanulaceae_NC752	Eudicots-Asterales-Campanulaceae_NC752	This study	#C67171	Asterales	#FF2400	Campanulaceae	#FFFAFA
Eudicots	Campanulaceae_NC753	Eudicots-Asterales-Campanulaceae_NC753	This study	#C67171	Asterales	#FF2400	Campanulaceae	#FFFAFA
Eudicots	Campanulaceae_NC754	Eudicots-Asterales-Campanulaceae_NC754	This study	#C67171	Asterales	#FF2400	Campanulaceae	#FFFAFA
Eudicots	Campanulaceae_NC755	Eudicots-Asterales-Campanulaceae_NC755	This study	#C67171	Asterales	#FF2400	Campanulaceae	#FFFAFA
Eudicots	Campanulaceae_NC756	Eudicots-Asterales-Campanulaceae_NC756	This study	#C67171	Asterales	#FF2400	Campanulaceae	#FFFAFA
Eudicots	Campanulaceae_NC757	Eudicots-Asterales-Campanulaceae_NC757	This study	#C67171	Asterales	#FF2400	Campanulaceae	#FFFAFA
Eudicots	Campanulaceae_NC758	Eudicots-Asterales-Campanulaceae_NC758	This study	#C67171	Asterales	#FF2400	Campanulaceae	#FFFAFA
Eudicots	Campanulaceae_NC759	Eudicots-Asterales-Campanulaceae_NC759	This study	#C67171	Asterales	#FF2400	Campanulaceae	#FFFAFA
Eudicots	Campanulaceae_NC760	Eudicots-Asterales-Campanulaceae_NC760	This study	#C67171	Asterales	#FF2400	Campanulaceae	#FFFAFA
Eudicots	Campanulaceae_NC761	Eudicots-Asterales-Campanulaceae_NC761	This study	#C67171	Asterales	#FF2400	Campanulaceae	#FFFAFA
Eudicots	Campanulaceae_NC762	Eudicots-Asterales-Campanulaceae_NC762	This study	#C67171	Asterales	#FF2400	Campanulaceae	#FFFAFA
Eudicots	Campanulaceae_NC763	Eudicots-Asterales-Campanulaceae_NC763	This study	#C67171	Asterales	#FF2400	Campanulaceae	#FFFAFA
Eudicots	Campanulaceae_NC764	Eudicots-Asterales-Campanulaceae_NC764	This study	#C67171	Asterales	#FF2400	Campanulaceae	#FFFAFA
Eudicots	Campanulaceae_NC765	Eudicots-Asterales-Campanulaceae_NC765	This study	#C67171	Asterales	#FF2400	Campanulaceae	#FFFAFA
Eudicots	Campanulaceae_NC766	Eudicots-Asterales-Campanulaceae_NC766	This study	#C67171	Asterales	#FF2400	Campanulaceae	#FFFAFA
Eudicots	Campanulaceae_NC767	Eudicots-Asterales-Campanulaceae_NC767	This study	#C67171	Asterales	#FF2400	Campanulaceae	#FFFAFA
Eudicots	Campanulaceae_NC768	Eudicots-Asterales-Campanulaceae_NC768	This study	#C67171	Asterales	#FF2400	Campanulaceae	#FFFAFA
Eudicots	Campanulaceae_NC769	Eudicots-Asterales-Campanulaceae_NC769	This study	#C67171	Asterales	#FF2400	Campanulaceae	#FFFAFA
Eudicots	Campanulaceae_NC770	Eudicots-Asterales-Campanulaceae_NC770	This study	#C67171	Asterales	#FF2400	Campanulaceae	#FFFAFA
Eudicots	Campanulaceae_NC771	Eudicots-Asterales-Campanulaceae_NC771	This study	#C67171	Asterales	#FF2400	Campanulaceae	#FFFAFA
Eudicots	Campanulaceae_NC772	Eudicots-Asterales-Campanulaceae_NC772	This study	#C67171	Asterales	#FF2400	Campanulaceae	#FFFAFA
Eudicots	Campanulaceae_NC773	Eudicots-Asterales-Campanulaceae_NC773	This study	#C67171	Asterales	#FF2400	Campanulaceae	#FFFAFA
Eudicots	Campanulaceae_NC774	Eudicots-Asterales-Campanulaceae_NC774	This study	#C67171	Asterales	#FF2400	Campanulaceae	#FFFAFA
Eudicots	Campanulaceae_NC775	Eudicots-Asterales-Campanulaceae_NC775	This study	#C67171	Asterales	#FF2400	Campanulaceae	#FFFAFA
Eudicots	Campanulaceae_NC776	Eudicots-Asterales-Campanulaceae_NC776	This study	#C67171	Asterales	#FF2400	Campanulaceae	#FFFAFA
Eudicots	Campanulaceae_NC777	Eudicots-Asterales-Campanulaceae_NC777	This study	#C67171	Asterales	#FF2400	Campanulaceae	#FFFAFA
Eudicots	Campanulaceae_NC778	Eudicots-Asterales-Campanulaceae_NC778	This study	#C67171	Asterales	#FF2400	Campanulaceae	#FFFAFA
Eudicots	Campanulaceae_NC779	Eudicots-Asterales-Campanulaceae_NC779	This study	#C67171	Asterales	#FF2400	Campanulaceae	#FFFAFA
Eudicots	Campanulaceae_NC780	Eudicots-Asterales-Campanulaceae_NC780	This study	#C67171	Asterales	#FF2400	Campanulaceae	#FFFAFA
Eudicots	Campanulaceae_NC781	Eudicots-Asterales-Campanulaceae_NC781	This study	#C67171	Asterales	#FF2400	Campanulaceae	#FFFAFA
Eudicots	Campanulaceae_NC782	Eudicots-Asterales-Campanulaceae_NC782	This study	#C67171	Asterales	#FF2400	Campanulaceae	#FFFAFA
Eudicots	Campanulaceae_NC783	Eudicots-Asterales-Campanulaceae_NC783	This study	#C67171	Asterales	#FF2400	Campanulaceae	#FFFAFA
Eudicots	Campanulaceae_NC784	Eudicots-Asterales-Campanulaceae_NC784	This study	#C67171	Asterales	#FF2400	Campanulaceae	#FFFAFA
Eudicots	Campanulaceae_NC785	Eudicots-Asterales-Campanulaceae_NC785	This study	#C67171	Asterales	#FF2400	Campanulaceae	#FFFAFA
Eudicots	Campanulaceae_NC786	Eudicots-Asterales-Campanulaceae_NC786	This study	#C67171	Asterales	#FF2400	Campanulaceae	#FFFAFA
Eudicots	Campanulaceae_NC787	Eudicots-Asterales-Campanulaceae_NC787	This study	#C67171	Asterales	#FF2400	Campanulaceae	#FFFAFA
Eudicots	Campanulaceae_NC788	Eudicots-Asterales-Campanulaceae_NC788	This study	#C67171	Asterales	#FF2400	Campanulaceae	#FFFAFA
Eudicots	Campanulaceae_NC789	Eudicots-Asterales-Campanulaceae_NC789	This study	#C67171	Asterales	#FF2400	Campanulaceae	#FFFAFA
Eudicots	Campanulaceae_NC790	Eudicots-Asterales-Campanulaceae_NC790	This study	#C67171	Asterales	#FF2400	Campanulaceae	#FFFAFA
Eudicots	Campanulaceae_NC791	Eudicots-Asterales-Campanulaceae_NC791	This study	#C67171	Asterales	#FF2400	Campanulaceae	#FFFAFA
Eudicots	Campanulaceae_NC792	Eudicots-Asterales-Campanulaceae_NC792	This study	#C67171	Asterales	#FF2400	Campanulaceae	#FFFAFA
Eudicots	Campanulaceae_NC793	Eudicots-Asterales-Campanulaceae_NC793	This study	#C67171	Asterales	#FF2400	Campanulaceae	#FFFAFA
Eudicots	Campanulaceae_NC794	Eudicots-Asterales-Campanulaceae_NC794	This study	#C67171	Asterales	#FF2400	Campanulaceae	#FFFAFA
Eudicots	Campanulaceae_NC795	Eudicots-Asterales-Campanulaceae_NC795	This study	#C67171	Asterales	#FF2400	Campanulaceae	#FFFAFA
Eudicots	Campanulaceae_NC796	Eudicots-Asterales-Campanulaceae_NC796	This study	#C67171	Asterales	#FF2400	Campanulaceae	#FFFAFA
Eudicots	Campanulaceae_NC797	Eudicots-Asterales-Campanulaceae_NC797	This study	#C67171	Asterales	#FF2400	Campanulaceae	#FFFAFA
Eudicots	Campanulaceae_NC798	Eudicots-Asterales-Campanulaceae_NC798	This study	#C67171	Asterales	#FF2400	Campanulaceae	#FFFAFA
Eudicots	Campanulaceae_NC799	Eudicots-Asterales-Campanulaceae_NC799	This study	#C67171	Asterales	#FF2400	Campanulaceae	#FFFAFA
Eudicots	Campanulaceae_NC800	Eudicots-Asterales-Campanulaceae_NC800	This study	#C67171	Asterales	#FF2400	Campanulaceae	#FFFAFA
Eudicots	Campanulaceae_NC801	Eudicots-Asterales-Campanulaceae_NC801	This study	#C67171	Asterales	#FF2400	Campanulaceae	#FFFAFA
Eudicots	Campanulaceae_NC802	Eudicots-Asterales-Campanulaceae_NC802	This study	#C67171	Asterales	#FF2400	Campanulaceae	#FFFAFA
Eudicots	Campanulaceae_NC803	Eudicots-Asterales-Campanulaceae_NC803	This study	#C67171	Asterales	#FF2400	Campanulaceae	#FFFAFA
Eudicots	Campanulaceae_NC804	Eudicots-Asterales-Campanulaceae_NC804	This study	#C67171	Asterales	#FF2400	Campanulaceae	#FFFAFA
Eudicots	Campanulaceae_NC805	Eudicots-Asterales-Campanulaceae_NC805	This study	#C67171	Asterales	#FF2400	Campanulaceae	#FFFAFA
Eudicots	Campanulaceae_NC806	Eudicots-Asterales-Campanulaceae_NC806	This study	#C67171	Asterales	#FF2400	Campanulaceae	#FFFAFA
Eudicots	Campanulaceae_NC807	Eudicots-Asterales-Campanulaceae_NC807	This study	#C67171	Asterales	#FF2400	Campanulaceae	#FFFAFA
Eudicots	Campanulaceae_NC808	Eudicots-Asterales-Campanulaceae_NC808	This study	#C67171	Asterales	#FF2400	Campanulaceae	#FFFAFA
Eudicots	Campanulaceae_NC809	Eudicots-Asterales-Campanulaceae_NC809	This study	#C67171	Asterales	#FF2400	Campanulaceae	#FFFAFA
Eudicots	Campanulaceae_NC810	Eudicots-Asterales-Campanulaceae_NC810	This study	#C67171	Asterales	#FF2400	Campanulaceae	#FFFAFA
Eudicots	Campanulaceae_NC811	Eudicots-Asterales-Campanulaceae_NC811	This study	#C67171	Asterales	#FF2400	Campanulaceae	#FFFAFA
Eudicots	Campanulaceae_NC812	Eudicots-Asterales-Campanulaceae_NC812	This study	#C67171	Asterales	#FF2400	Campanulaceae	#FFFAFA
Eudicots	Campanulaceae_NC813	Eudicots-Asterales-Campanulaceae_NC813	This study	#C67171	Asterales	#FF2400	Campanulaceae	#FFFAFA
Eudicots	Campanulaceae_NC814	Eudicots-Asterales-Campanulaceae_NC814	This study	#C67171	Asterales	#FF2400	Campanulaceae	#FFFAFA
Eudicots	Campanulaceae_NC815	Eudicots-Asterales-Campanulaceae_NC815	This study	#C67171	Asterales	#FF2400	Campanulaceae	#FFFAFA
Eudicots	Campanulaceae_NC816	Eudicots-Asterales-Campanulaceae_NC816	This study	#C67171	Asterales	#FF2400	Campanulaceae	#FFFAFA
Eudicots	Campanulaceae_NC817	Eudicots-Asterales-Campanulaceae_NC817	This study	#C67171	Asterales	#FF2400	Campanulaceae	#FFFAFA
Eudicots	Campanulaceae_NC818	Eudicots-Asterales-Campanulaceae_NC818	This study	#C67171	Asterales	#FF2400	Campanulaceae	#FFFAFA
Eudicots	Campanulaceae_NC819	Eudicots-Asterales-Campanulaceae_NC819	This study	#C67171	Asterales	#FF2400	Campanulaceae	#FFFAFA
Eudicots	Campanulaceae_NC820	Eudicots-Asterales-Campanulaceae_NC820	This study	#C67171	Asterales	#FF2400	Campanulaceae	#FFFAFA
Eudicots	Campanulaceae_NC821	Eudicots-Asterales-Campanulaceae_NC821	This study	#C67171	Asterales	#FF2400	Campanulaceae	#FFFAFA
Eudicots	Campanulaceae_NC822	Eudicots-Asterales-Campanulaceae_NC822	This study	#C67171	Asterales	#FF2400	Campanulaceae	#FFFAFA
Eudicots	Campanulaceae_NC823	Eudicots-Asterales-Campanulaceae_NC823	This study	#C67171	Asterales	#FF2400	Campanulaceae	#FFFAFA
Eudicots	Campanulaceae_NC824	Eudicots-Asterales-Campanulaceae_NC824	This study	#C67171	Asterales	#FF2400	Campanulaceae	#FFFAFA
Eudicots	Campanulaceae_NC825	Eudicots-Asterales-Campanulaceae_NC825	This study	#C67171	Asterales	#FF2400	Campanulaceae	#FFFAFA
Eudicots	Campanulaceae_NC826	Eudicots-Asterales-Campanulaceae_NC826	This study	#C67171	Asterales	#FF2400	Campanulaceae	#FFFAFA
Eudicots	Campanulaceae_NC827	Eudicots-Asterales-Campanulaceae_NC827	This study	#C67171	Asterales	#FF2400	Campanulaceae	#FFFAFA
Eudicots	Campanulaceae_NC828	Eudicots-Asterales-Campanulaceae_NC828	This study	#C67171	Asterales	#FF2400	Campanulaceae	#FFFAFA
Eudicots	Campanulaceae_NC829	Eudicots-Asterales-Campanulaceae_NC829	This study	#C67171	Asterales	#FF2400	Campanulaceae	#FFFAFA
Eudicots	Campanulaceae_NC830	Eudicots-Asterales-Campanulaceae_NC830	This study	#C67171	Asterales	#FF2400	Campanulaceae	#FFFAFA
Eudicots	Campanulaceae_NC831	Eudicots-Asterales-Campanulaceae_NC831	This study	#C67171	Asterales	#FF2400	Campanulaceae	#FFFAFA
Eudicots	Campanulaceae_NC832	Eudicots-Asterales-Campanulaceae_NC832	This study	#C67171	Asterales	#FF2400	Campanulaceae	#FFFAFA
Eudicots	Campanulaceae_NC833	Eudicots-Asterales-Campanulaceae_NC833	This study	#C67171	Asterales	#FF2400	Campanulaceae	#FFFAFA
Eudicots	Campanulaceae_NC834	Eudicots-Asterales-Campanulaceae_NC834	This study	#C67171	Asterales	#FF2400	Campanulaceae	#FFFAFA
Eudicots	Campanulaceae_NC835	Eudicots-Asterales-Campanulaceae_NC835	This study	#C67171	Asterales	#FF2400	Campanulaceae	#FFFAFA
Eudicots	Campanulaceae_NC836	Eudicots-Asterales-Campanulaceae_NC836	This study	#C67171	Asterales	#FF2400	Campanulaceae	#FFFAFA
Eudicots	Cannabaceae_RL0961	Eudicots-Rosales-Cannabaceae_RL0961	This study	#C67171	Rosales	#A16B47	Cannabaceae	#625B57
Eudicots	Cannabaceae_NC838	Eudicots-Rosales-Cannabaceae_NC838	This study	#C67171	Rosales	#A16B47	Cannabaceae	#625B57
Eudicots	Cannabaceae_NC839	Eudicots-Rosales-Cannabaceae_NC839	This study	#C67171	Rosales	#A16B47	Cannabaceae	#625B57
Eudicots	Cannabaceae_NC840	Eudicots-Rosales-Cannabaceae_NC840	This study	#C67171	Rosales	#A16B47	Cannabaceae	#625B57
Eudicots	Cannabaceae_NC841	Eudicots-Rosales-Cannabaceae_NC841	This study	#C67171	Rosales	#A16B47	Cannabaceae	#625B57
Eudicots	Cannabaceae_NC842	Eudicots-Rosales-Cannabaceae_NC842	This study	#C67171	Rosales	#A16B47	Cannabaceae	#625B57
Eudicots	Cannabaceae_NC843	Eudicots-Rosales-Cannabaceae_NC843	This study	#C67171	Rosales	#A16B47	Cannabaceae	#625B57
Eudicots	Cannabaceae_NC844	Eudicots-Rosales-Cannabaceae_NC844	This study	#C67171	Rosales	#A16B47	Cannabaceae	#625B57
Eudicots	Cannabaceae_NC845	Eudicots-Rosales-Cannabaceae_NC845	This study	#C67171	Rosales	#A16B47	Cannabaceae	#625B57
Eudicots	Cannabaceae_NC846	Eudicots-Rosales-Cannabaceae_NC846	This study	#C67171	Rosales	#A16B47	Cannabaceae	#625B57
Eudicots	Capparaceae_RL0108	Eudicots-Brassicales-Capparaceae_RL0108	This study	#C67171	Brassicales	#800000	Capparaceae	#E6C3C3
Eudicots	Capparaceae_RL0603	Eudicots-Brassicales-Capparaceae_RL0603	This study	#C67171	Brassicales	#800000	Capparaceae	#E6C3C3
Eudicots	Capparaceae_RL0614	Eudicots-Brassicales-Capparaceae_RL0614	This study	#C67171	Brassicales	#800000	Capparaceae	#E6C3C3
Eudicots	Capparaceae_RL0896	Eudicots-Brassicales-Capparaceae_RL0896	This study	#C67171	Brassicales	#800000	Capparaceae	#E6C3C3
Eudicots	Caprifoliaceae_RL0769	Eudicots-Dipsacales-Caprifoliaceae_RL0769	This study	#C67171	Dipsacales	#A52A2A	Caprifoliaceae	#F08080
Eudicots	Caprifoliaceae_NC847	Eudicots-Dipsacales-Caprifoliaceae_NC847	This study	#C67171	Dipsacales	#A52A2A	Caprifoliaceae	#F08080
Eudicots	Caprifoliaceae_NC848	Eudicots-Dipsacales-Caprifoliaceae_NC848	This study	#C67171	Dipsacales	#A52A2A	Caprifoliaceae	#F08080
Eudicots	Caprifoliaceae_NC849	Eudicots-Dipsacales-Caprifoliaceae_NC849	This study	#C67171	Dipsacales	#A52A2A	Caprifoliaceae	#F08080
Eudicots	Caricaceae_RL0526	Eudicots-Brassicales-Caricaceae_RL0526	This study	#C67171	Brassicales	#800000	Caricaceae	#CD5C5C
Eudicots	Caryophyllaceae_RL0566	Eudicots-Caryophyllales-Caryophyllaceae_RL0566	This study	#C67171	Caryophyllales	#B22222	Caryophyllaceae	#A52A2A
Eudicots	Caryophyllaceae_NC850	Eudicots-Caryophyllales-Caryophyllaceae_NC850	This study	#C67171	Caryophyllales	#B22222	Caryophyllaceae	#A52A2A
Eudicots	Caryophyllaceae_NC851	Eudicots-Caryophyllales-Caryophyllaceae_NC851	This study	#C67171	Caryophyllales	#B22222	Caryophyllaceae	#A52A2A
Eudicots	Caryophyllaceae_NC852	Eudicots-Caryophyllales-Caryophyllaceae_NC852	This study	#C67171	Caryophyllales	#B22222	Caryophyllaceae	#A52A2A
Eudicots	Caryophyllaceae_NC853	Eudicots-Caryophyllales-Caryophyllaceae_NC853	This study	#C67171	Caryophyllales	#B22222	Caryophyllaceae	#A52A2A
Eudicots	Caryophyllaceae_NC854	Eudicots-Caryophyllales-Caryophyllaceae_NC854	This study	#C67171	Caryophyllales	#B22222	Caryophyllaceae	#A52A2A
Eudicots	Caryophyllaceae_NC855	Eudicots-Caryophyllales-Caryophyllaceae_NC855	This study	#C67171	Caryophyllales	#B22222	Caryophyllaceae	#A52A2A
Eudicots	Caryophyllaceae_NC856	Eudicots-Caryophyllales-Caryophyllaceae_NC856	This study	#C67171	Caryophyllales	#B22222	Caryophyllaceae	#A52A2A
Eudicots	Caryophyllaceae_NC857	Eudicots-Caryophyllales-Caryophyllaceae_NC857	This study	#C67171	Caryophyllales	#B22222	Caryophyllaceae	#A52A2A
Eudicots	Caryophyllaceae_NC858	Eudicots-Caryophyllales-Caryophyllaceae_NC858	This study	#C67171	Caryophyllales	#B22222	Caryophyllaceae	#A52A2A
Eudicots	Caryophyllaceae_NC859	Eudicots-Caryophyllales-Caryophyllaceae_NC859	This study	#C67171	Caryophyllales	#B22222	Caryophyllaceae	#A52A2A
Eudicots	Caryophyllaceae_NC860	Eudicots-Caryophyllales-Caryophyllaceae_NC860	This study	#C67171	Caryophyllales	#B22222	Caryophyllaceae	#A52A2A
Eudicots	Caryophyllaceae_NC861	Eudicots-Caryophyllales-Caryophyllaceae_NC861	This study	#C67171	Caryophyllales	#B22222	Caryophyllaceae	#A52A2A
Eudicots	Caryophyllaceae_NC862	Eudicots-Caryophyllales-Caryophyllaceae_NC862	This study	#C67171	Caryophyllales	#B22222	Caryophyllaceae	#A52A2A
Eudicots	Caryophyllaceae_NC863	Eudicots-Caryophyllales-Caryophyllaceae_NC863	This study	#C67171	Caryophyllales	#B22222	Caryophyllaceae	#A52A2A
Eudicots	Caryophyllaceae_NC864	Eudicots-Caryophyllales-Caryophyllaceae_NC864	This study	#C67171	Caryophyllales	#B22222	Caryophyllaceae	#A52A2A
Eudicots	Celastraceae_RL0313	Eudicots-Celastrales-Celastraceae_RL0313	This study	#C67171	Celastrales	#E69966	Celastraceae	#B22222
Eudicots	Celastraceae_RL0317	Eudicots-Celastrales-Celastraceae_RL0317	This study	#C67171	Celastrales	#E69966	Celastraceae	#B22222
Eudicots	Celastraceae_RL0824	Eudicots-Celastrales-Celastraceae_RL0824	This study	#C67171	Celastrales	#E69966	Celastraceae	#B22222
Eudicots	Celastraceae_NC865	Eudicots-Celastrales-Celastraceae_NC865	This study	#C67171	Celastrales	#E69966	Celastraceae	#B22222
Eudicots	Celastraceae_NC866	Eudicots-Celastrales-Celastraceae_NC866	This study	#C67171	Celastrales	#E69966	Celastraceae	#B22222
Eudicots	Celastraceae_NC867	Eudicots-Celastrales-Celastraceae_NC867	This study	#C67171	Celastrales	#E69966	Celastraceae	#B22222
Eudicots	Celastraceae_NC868	Eudicots-Celastrales-Celastraceae_NC868	This study	#C67171	Celastrales	#E69966	Celastraceae	#B22222
Eudicots	Chrysobalanaceae_NC872	Eudicots-Malpighiales-Chrysobalanaceae_NC872	This study	#C67171	Malpighiales	#FF8033	Chrysobalanaceae	#800000
Eudicots	Chrysobalanaceae_NC873	Eudicots-Malpighiales-Chrysobalanaceae_NC873	This study	#C67171	Malpighiales	#FF8033	Chrysobalanaceae	#800000
Eudicots	Chrysobalanaceae_NC874	Eudicots-Malpighiales-Chrysobalanaceae_NC874	This study	#C67171	Malpighiales	#FF8033	Chrysobalanaceae	#800000
Eudicots	Chrysobalanaceae_NC875	Eudicots-Malpighiales-Chrysobalanaceae_NC875	This study	#C67171	Malpighiales	#FF8033	Chrysobalanaceae	#800000
Eudicots	Chrysobalanaceae_NC876	Eudicots-Malpighiales-Chrysobalanaceae_NC876	This study	#C67171	Malpighiales	#FF8033	Chrysobalanaceae	#800000
Eudicots	Chrysobalanaceae_NC877	Eudicots-Malpighiales-Chrysobalanaceae_NC877	This study	#C67171	Malpighiales	#FF8033	Chrysobalanaceae	#800000
Eudicots	Chrysobalanaceae_NC878	Eudicots-Malpighiales-Chrysobalanaceae_NC878	This study	#C67171	Malpighiales	#FF8033	Chrysobalanaceae	#800000
Eudicots	Chrysobalanaceae_NC879	Eudicots-Malpighiales-Chrysobalanaceae_NC879	This study	#C67171	Malpighiales	#FF8033	Chrysobalanaceae	#800000
Eudicots	Chrysobalanaceae_NC880	Eudicots-Malpighiales-Chrysobalanaceae_NC880	This study	#C67171	Malpighiales	#FF8033	Chrysobalanaceae	#800000
Eudicots	Chrysobalanaceae_NC881	Eudicots-Malpighiales-Chrysobalanaceae_NC881	This study	#C67171	Malpighiales	#FF8033	Chrysobalanaceae	#800000
Eudicots	Chrysobalanaceae_NC882	Eudicots-Malpighiales-Chrysobalanaceae_NC882	This study	#C67171	Malpighiales	#FF8033	Chrysobalanaceae	#800000
Eudicots	Chrysobalanaceae_NC883	Eudicots-Malpighiales-Chrysobalanaceae_NC883	This study	#C67171	Malpighiales	#FF8033	Chrysobalanaceae	#800000
Eudicots	Chrysobalanaceae_NC884	Eudicots-Malpighiales-Chrysobalanaceae_NC884	This study	#C67171	Malpighiales	#FF8033	Chrysobalanaceae	#800000
Eudicots	Chrysobalanaceae_NC885	Eudicots-Malpighiales-Chrysobalanaceae_NC885	This study	#C67171	Malpighiales	#FF8033	Chrysobalanaceae	#800000
Eudicots	Chrysobalanaceae_NC886	Eudicots-Malpighiales-Chrysobalanaceae_NC886	This study	#C67171	Malpighiales	#FF8033	Chrysobalanaceae	#800000
Eudicots	Chrysobalanaceae_NC887	Eudicots-Malpighiales-Chrysobalanaceae_NC887	This study	#C67171	Malpighiales	#FF8033	Chrysobalanaceae	#800000
Eudicots	Chrysobalanaceae_NC888	Eudicots-Malpighiales-Chrysobalanaceae_NC888	This study	#C67171	Malpighiales	#FF8033	Chrysobalanaceae	#800000
Eudicots	Chrysobalanaceae_NC889	Eudicots-Malpighiales-Chrysobalanaceae_NC889	This study	#C67171	Malpighiales	#FF8033	Chrysobalanaceae	#800000
Eudicots	Chrysobalanaceae_NC890	Eudicots-Malpighiales-Chrysobalanaceae_NC890	This study	#C67171	Malpighiales	#FF8033	Chrysobalanaceae	#800000
Eudicots	Chrysobalanaceae_NC891	Eudicots-Malpighiales-Chrysobalanaceae_NC891	This study	#C67171	Malpighiales	#FF8033	Chrysobalanaceae	#800000
Eudicots	Chrysobalanaceae_NC892	Eudicots-Malpighiales-Chrysobalanaceae_NC892	This study	#C67171	Malpighiales	#FF8033	Chrysobalanaceae	#800000
Eudicots	Chrysobalanaceae_NC893	Eudicots-Malpighiales-Chrysobalanaceae_NC893	This study	#C67171	Malpighiales	#FF8033	Chrysobalanaceae	#800000
Eudicots	Chrysobalanaceae_NC894	Eudicots-Malpighiales-Chrysobalanaceae_NC894	This study	#C67171	Malpighiales	#FF8033	Chrysobalanaceae	#800000
Eudicots	Chrysobalanaceae_NC895	Eudicots-Malpighiales-Chrysobalanaceae_NC895	This study	#C67171	Malpighiales	#FF8033	Chrysobalanaceae	#800000
Eudicots	Chrysobalanaceae_NC896	Eudicots-Malpighiales-Chrysobalanaceae_NC896	This study	#C67171	Malpighiales	#FF8033	Chrysobalanaceae	#800000
Eudicots	Chrysobalanaceae_NC897	Eudicots-Malpighiales-Chrysobalanaceae_NC897	This study	#C67171	Malpighiales	#FF8033	Chrysobalanaceae	#800000
Eudicots	Chrysobalanaceae_NC898	Eudicots-Malpighiales-Chrysobalanaceae_NC898	This study	#C67171	Malpighiales	#FF8033	Chrysobalanaceae	#800000
Eudicots	Chrysobalanaceae_NC899	Eudicots-Malpighiales-Chrysobalanaceae_NC899	This study	#C67171	Malpighiales	#FF8033	Chrysobalanaceae	#800000
Eudicots	Chrysobalanaceae_NC900	Eudicots-Malpighiales-Chrysobalanaceae_NC900	This study	#C67171	Malpighiales	#FF8033	Chrysobalanaceae	#800000
Eudicots	Chrysobalanaceae_NC901	Eudicots-Malpighiales-Chrysobalanaceae_NC901	This study	#C67171	Malpighiales	#FF8033	Chrysobalanaceae	#800000
Eudicots	Chrysobalanaceae_NC902	Eudicots-Malpighiales-Chrysobalanaceae_NC902	This study	#C67171	Malpighiales	#FF8033	Chrysobalanaceae	#800000
Eudicots	Chrysobalanaceae_NC903	Eudicots-Malpighiales-Chrysobalanaceae_NC903	This study	#C67171	Malpighiales	#FF8033	Chrysobalanaceae	#800000
Eudicots	Chrysobalanaceae_NC904	Eudicots-Malpighiales-Chrysobalanaceae_NC904	This study	#C67171	Malpighiales	#FF8033	Chrysobalanaceae	#800000
Eudicots	Chrysobalanaceae_NC905	Eudicots-Malpighiales-Chrysobalanaceae_NC905	This study	#C67171	Malpighiales	#FF8033	Chrysobalanaceae	#800000
Eudicots	Chrysobalanaceae_NC906	Eudicots-Malpighiales-Chrysobalanaceae_NC906	This study	#C67171	Malpighiales	#FF8033	Chrysobalanaceae	#800000
Eudicots	Chrysobalanaceae_NC907	Eudicots-Malpighiales-Chrysobalanaceae_NC907	This study	#C67171	Malpighiales	#FF8033	Chrysobalanaceae	#800000
Eudicots	Chrysobalanaceae_NC908	Eudicots-Malpighiales-Chrysobalanaceae_NC908	This study	#C67171	Malpighiales	#FF8033	Chrysobalanaceae	#800000
Eudicots	Chrysobalanaceae_NC909	Eudicots-Malpighiales-Chrysobalanaceae_NC909	This study	#C67171	Malpighiales	#FF8033	Chrysobalanaceae	#800000
Eudicots	Chrysobalanaceae_NC910	Eudicots-Malpighiales-Chrysobalanaceae_NC910	This study	#C67171	Malpighiales	#FF8033	Chrysobalanaceae	#800000
Eudicots	Chrysobalanaceae_NC911	Eudicots-Malpighiales-Chrysobalanaceae_NC911	This study	#C67171	Malpighiales	#FF8033	Chrysobalanaceae	#800000
Eudicots	Chrysobalanaceae_NC912	Eudicots-Malpighiales-Chrysobalanaceae_NC912	This study	#C67171	Malpighiales	#FF8033	Chrysobalanaceae	#800000
Eudicots	Chrysobalanaceae_NC913	Eudicots-Malpighiales-Chrysobalanaceae_NC913	This study	#C67171	Malpighiales	#FF8033	Chrysobalanaceae	#800000
Eudicots	Chrysobalanaceae_NC914	Eudicots-Malpighiales-Chrysobalanaceae_NC914	This study	#C67171	Malpighiales	#FF8033	Chrysobalanaceae	#800000
Eudicots	Chrysobalanaceae_NC915	Eudicots-Malpighiales-Chrysobalanaceae_NC915	This study	#C67171	Malpighiales	#FF8033	Chrysobalanaceae	#800000
Eudicots	Chrysobalanaceae_NC916	Eudicots-Malpighiales-Chrysobalanaceae_NC916	This study	#C67171	Malpighiales	#FF8033	Chrysobalanaceae	#800000
Eudicots	Circaeasteraceae_NC917	Eudicots-Ranunculales-Circaeasteraceae_NC917	This study	#C67171	Ranunculales	#E9967A	Circaeasteraceae	#8B0000
Eudicots	Circaeasteraceae_NC918	Eudicots-Ranunculales-Circaeasteraceae_NC918	This study	#C67171	Ranunculales	#E9967A	Circaeasteraceae	#8B0000
Eudicots	Cleomaceae_RL0256	Eudicots-Brassicales-Cleomaceae_RL0256	This study	#C67171	Brassicales	#800000	Cleomaceae	#E60000
Eudicots	Cleomaceae_NC919	Eudicots-Brassicales-Cleomaceae_NC919	This study	#C67171	Brassicales	#800000	Cleomaceae	#E60000
Eudicots	Clusiaceae_NC920	Eudicots-Malpighiales-Clusiaceae_NC920	This study	#C67171	Malpighiales	#FF8033	Clusiaceae	#FF4D40
Eudicots	Combretaceae_RL0113	Eudicots-Myrtales-Combretaceae_RL0113	This study	#C67171	Myrtales	#4D1F00	Combretaceae	#FFE4E1
Eudicots	Combretaceae_RL0286	Eudicots-Myrtales-Combretaceae_RL0286	This study	#C67171	Myrtales	#4D1F00	Combretaceae	#FFE4E1
Eudicots	Combretaceae_RL0334	Eudicots-Myrtales-Combretaceae_RL0334	This study	#C67171	Myrtales	#4D1F00	Combretaceae	#FFE4E1
Eudicots	Combretaceae_RL0348	Eudicots-Myrtales-Combretaceae_RL0348	This study	#C67171	Myrtales	#4D1F00	Combretaceae	#FFE4E1
Eudicots	Combretaceae_RL0696	Eudicots-Myrtales-Combretaceae_RL0696	This study	#C67171	Myrtales	#4D1F00	Combretaceae	#FFE4E1
Eudicots	Combretaceae_RL0822	Eudicots-Myrtales-Combretaceae_RL0822	This study	#C67171	Myrtales	#4D1F00	Combretaceae	#FFE4E1
Eudicots	Combretaceae_RL0855	Eudicots-Myrtales-Combretaceae_RL0855	This study	#C67171	Myrtales	#4D1F00	Combretaceae	#FFE4E1
Eudicots	Combretaceae_RL0914	Eudicots-Myrtales-Combretaceae_RL0914	This study	#C67171	Myrtales	#4D1F00	Combretaceae	#FFE4E1
Eudicots	Combretaceae_RL0942	Eudicots-Myrtales-Combretaceae_RL0942	This study	#C67171	Myrtales	#4D1F00	Combretaceae	#FFE4E1
Eudicots	Convolvulaceae_RL0513	Eudicots-Solanales-Convolvulaceae_RL0513	This study	#C67171	Solanales	#8B4513	Convolvulaceae	#FA8072
Eudicots	Convolvulaceae_RL0631	Eudicots-Solanales-Convolvulaceae_RL0631	This study	#C67171	Solanales	#8B4513	Convolvulaceae	#FA8072
Eudicots	Convolvulaceae_RL0636	Eudicots-Solanales-Convolvulaceae_RL0636	This study	#C67171	Solanales	#8B4513	Convolvulaceae	#FA8072
Eudicots	Convolvulaceae_RL0773	Eudicots-Solanales-Convolvulaceae_RL0773	This study	#C67171	Solanales	#8B4513	Convolvulaceae	#FA8072
Eudicots	Convolvulaceae_NC923	Eudicots-Solanales-Convolvulaceae_NC923	This study	#C67171	Solanales	#8B4513	Convolvulaceae	#FA8072
Eudicots	Convolvulaceae_NC924	Eudicots-Solanales-Convolvulaceae_NC924	This study	#C67171	Solanales	#8B4513	Convolvulaceae	#FA8072
Eudicots	Convolvulaceae_NC925	Eudicots-Solanales-Convolvulaceae_NC925	This study	#C67171	Solanales	#8B4513	Convolvulaceae	#FA8072
Eudicots	Convolvulaceae_NC926	Eudicots-Solanales-Convolvulaceae_NC926	This study	#C67171	Solanales	#8B4513	Convolvulaceae	#FA8072
Eudicots	Convolvulaceae_NC927	Eudicots-Solanales-Convolvulaceae_NC927	This study	#C67171	Solanales	#8B4513	Convolvulaceae	#FA8072
Eudicots	Convolvulaceae_NC928	Eudicots-Solanales-Convolvulaceae_NC928	This study	#C67171	Solanales	#8B4513	Convolvulaceae	#FA8072
Eudicots	Convolvulaceae_NC929	Eudicots-Solanales-Convolvulaceae_NC929	This study	#C67171	Solanales	#8B4513	Convolvulaceae	#FA8072
Eudicots	Convolvulaceae_NC930	Eudicots-Solanales-Convolvulaceae_NC930	This study	#C67171	Solanales	#8B4513	Convolvulaceae	#FA8072
Eudicots	Convolvulaceae_NC931	Eudicots-Solanales-Convolvulaceae_NC931	This study	#C67171	Solanales	#8B4513	Convolvulaceae	#FA8072
Eudicots	Convolvulaceae_NC932	Eudicots-Solanales-Convolvulaceae_NC932	This study	#C67171	Solanales	#8B4513	Convolvulaceae	#FA8072
Eudicots	Convolvulaceae_NC933	Eudicots-Solanales-Convolvulaceae_NC933	This study	#C67171	Solanales	#8B4513	Convolvulaceae	#FA8072
Eudicots	Convolvulaceae_NC934	Eudicots-Solanales-Convolvulaceae_NC934	This study	#C67171	Solanales	#8B4513	Convolvulaceae	#FA8072
Eudicots	Convolvulaceae_NC935	Eudicots-Solanales-Convolvulaceae_NC935	This study	#C67171	Solanales	#8B4513	Convolvulaceae	#FA8072
Eudicots	Convolvulaceae_NC936	Eudicots-Solanales-Convolvulaceae_NC936	This study	#C67171	Solanales	#8B4513	Convolvulaceae	#FA8072
Eudicots	Convolvulaceae_NC937	Eudicots-Solanales-Convolvulaceae_NC937	This study	#C67171	Solanales	#8B4513	Convolvulaceae	#FA8072
Eudicots	Convolvulaceae_NC938	Eudicots-Solanales-Convolvulaceae_NC938	This study	#C67171	Solanales	#8B4513	Convolvulaceae	#FA8072
Eudicots	Convolvulaceae_NC939	Eudicots-Solanales-Convolvulaceae_NC939	This study	#C67171	Solanales	#8B4513	Convolvulaceae	#FA8072
Eudicots	Convolvulaceae_NC940	Eudicots-Solanales-Convolvulaceae_NC940	This study	#C67171	Solanales	#8B4513	Convolvulaceae	#FA8072
Eudicots	Convolvulaceae_NC941	Eudicots-Solanales-Convolvulaceae_NC941	This study	#C67171	Solanales	#8B4513	Convolvulaceae	#FA8072
Eudicots	Convolvulaceae_NC942	Eudicots-Solanales-Convolvulaceae_NC942	This study	#C67171	Solanales	#8B4513	Convolvulaceae	#FA8072
Eudicots	Convolvulaceae_NC943	Eudicots-Solanales-Convolvulaceae_NC943	This study	#C67171	Solanales	#8B4513	Convolvulaceae	#FA8072
Eudicots	Convolvulaceae_NC944	Eudicots-Solanales-Convolvulaceae_NC944	This study	#C67171	Solanales	#8B4513	Convolvulaceae	#FA8072
Eudicots	Convolvulaceae_NC945	Eudicots-Solanales-Convolvulaceae_NC945	This study	#C67171	Solanales	#8B4513	Convolvulaceae	#FA8072
Eudicots	Convolvulaceae_NC946	Eudicots-Solanales-Convolvulaceae_NC946	This study	#C67171	Solanales	#8B4513	Convolvulaceae	#FA8072
Eudicots	Convolvulaceae_NC947	Eudicots-Solanales-Convolvulaceae_NC947	This study	#C67171	Solanales	#8B4513	Convolvulaceae	#FA8072
Eudicots	Convolvulaceae_NC948	Eudicots-Solanales-Convolvulaceae_NC948	This study	#C67171	Solanales	#8B4513	Convolvulaceae	#FA8072
Eudicots	Convolvulaceae_NC949	Eudicots-Solanales-Convolvulaceae_NC949	This study	#C67171	Solanales	#8B4513	Convolvulaceae	#FA8072
Eudicots	Convolvulaceae_NC950	Eudicots-Solanales-Convolvulaceae_NC950	This study	#C67171	Solanales	#8B4513	Convolvulaceae	#FA8072
Eudicots	Convolvulaceae_NC951	Eudicots-Solanales-Convolvulaceae_NC951	This study	#C67171	Solanales	#8B4513	Convolvulaceae	#FA8072
Eudicots	Cornaceae_RL0741	Eudicots-Cornales-Cornaceae_RL0741	This study	#C67171	Cornales	#D2691E	Cornaceae	#FF2400
Eudicots	Cornaceae_RL0846	Eudicots-Cornales-Cornaceae_RL0846	This study	#C67171	Cornales	#D2691E	Cornaceae	#FF2400
Eudicots	Cornaceae_NC952	Eudicots-Cornales-Cornaceae_NC952	This study	#C67171	Cornales	#D2691E	Cornaceae	#FF2400
Eudicots	Cornaceae_NC953	Eudicots-Cornales-Cornaceae_NC953	This study	#C67171	Cornales	#D2691E	Cornaceae	#FF2400
Eudicots	Cornaceae_NC954	Eudicots-Cornales-Cornaceae_NC954	This study	#C67171	Cornales	#D2691E	Cornaceae	#FF2400
Eudicots	Cornaceae_NC955	Eudicots-Cornales-Cornaceae_NC955	This study	#C67171	Cornales	#D2691E	Cornaceae	#FF2400
Eudicots	Corynocarpaceae_NC956	Eudicots-Cucurbitales-Corynocarpaceae_NC956	This study	#C67171	Cucurbitales	#CC5500	Corynocarpaceae	#E9967A
Eudicots	Crassulaceae_RL0468	Eudicots-Saxifragales-Crassulaceae_RL0468	This study	#C67171	Saxifragales	#8B0000	Crassulaceae	#FF4500
Eudicots	Crassulaceae_NC957	Eudicots-Saxifragales-Crassulaceae_NC957	This study	#C67171	Saxifragales	#8B0000	Crassulaceae	#FF4500
Eudicots	Crassulaceae_NC958	Eudicots-Saxifragales-Crassulaceae_NC958	This study	#C67171	Saxifragales	#8B0000	Crassulaceae	#FF4500
Eudicots	Crassulaceae_NC959	Eudicots-Saxifragales-Crassulaceae_NC959	This study	#C67171	Saxifragales	#8B0000	Crassulaceae	#FF4500
Eudicots	Cucurbitaceae_RL0194	Eudicots-Cucurbitales-Cucurbitaceae_RL0194	This study	#C67171	Cucurbitales	#CC5500	Cucurbitaceae	#FFA07A
Eudicots	Cucurbitaceae_RL0557	Eudicots-Cucurbitales-Cucurbitaceae_RL0557	This study	#C67171	Cucurbitales	#CC5500	Cucurbitaceae	#FFA07A
Eudicots	Cucurbitaceae_RL0596	Eudicots-Cucurbitales-Cucurbitaceae_RL0596	This study	#C67171	Cucurbitales	#CC5500	Cucurbitaceae	#FFA07A
Eudicots	Cucurbitaceae_RL0648	Eudicots-Cucurbitales-Cucurbitaceae_RL0648	This study	#C67171	Cucurbitales	#CC5500	Cucurbitaceae	#FFA07A
Eudicots	Cucurbitaceae_RL0731	Eudicots-Cucurbitales-Cucurbitaceae_RL0731	This study	#C67171	Cucurbitales	#CC5500	Cucurbitaceae	#FFA07A
Eudicots	Cucurbitaceae_RL1091	Eudicots-Cucurbitales-Cucurbitaceae_RL1091	This study	#C67171	Cucurbitales	#CC5500	Cucurbitaceae	#FFA07A
Eudicots	Cucurbitaceae_NC960	Eudicots-Cucurbitales-Cucurbitaceae_NC960	This study	#C67171	Cucurbitales	#CC5500	Cucurbitaceae	#FFA07A
Eudicots	Cucurbitaceae_NC961	Eudicots-Cucurbitales-Cucurbitaceae_NC961	This study	#C67171	Cucurbitales	#CC5500	Cucurbitaceae	#FFA07A
Eudicots	Cucurbitaceae_NC962	Eudicots-Cucurbitales-Cucurbitaceae_NC962	This study	#C67171	Cucurbitales	#CC5500	Cucurbitaceae	#FFA07A
Eudicots	Cucurbitaceae_NC963	Eudicots-Cucurbitales-Cucurbitaceae_NC963	This study	#C67171	Cucurbitales	#CC5500	Cucurbitaceae	#FFA07A
Eudicots	Cucurbitaceae_NC964	Eudicots-Cucurbitales-Cucurbitaceae_NC964	This study	#C67171	Cucurbitales	#CC5500	Cucurbitaceae	#FFA07A
Eudicots	Cucurbitaceae_NC965	Eudicots-Cucurbitales-Cucurbitaceae_NC965	This study	#C67171	Cucurbitales	#CC5500	Cucurbitaceae	#FFA07A
Eudicots	Cucurbitaceae_NC966	Eudicots-Cucurbitales-Cucurbitaceae_NC966	This study	#C67171	Cucurbitales	#CC5500	Cucurbitaceae	#FFA07A
Eudicots	Cucurbitaceae_NC967	Eudicots-Cucurbitales-Cucurbitaceae_NC967	This study	#C67171	Cucurbitales	#CC5500	Cucurbitaceae	#FFA07A
Eudicots	Cucurbitaceae_NC968	Eudicots-Cucurbitales-Cucurbitaceae_NC968	This study	#C67171	Cucurbitales	#CC5500	Cucurbitaceae	#FFA07A
Eudicots	Cucurbitaceae_NC969	Eudicots-Cucurbitales-Cucurbitaceae_NC969	This study	#C67171	Cucurbitales	#CC5500	Cucurbitaceae	#FFA07A
Eudicots	Cucurbitaceae_NC970	Eudicots-Cucurbitales-Cucurbitaceae_NC970	This study	#C67171	Cucurbitales	#CC5500	Cucurbitaceae	#FFA07A
Eudicots	Cucurbitaceae_NC971	Eudicots-Cucurbitales-Cucurbitaceae_NC971	This study	#C67171	Cucurbitales	#CC5500	Cucurbitaceae	#FFA07A
Eudicots	Cucurbitaceae_NC972	Eudicots-Cucurbitales-Cucurbitaceae_NC972	This study	#C67171	Cucurbitales	#CC5500	Cucurbitaceae	#FFA07A
Eudicots	Cucurbitaceae_NC973	Eudicots-Cucurbitales-Cucurbitaceae_NC973	This study	#C67171	Cucurbitales	#CC5500	Cucurbitaceae	#FFA07A
Eudicots	Cucurbitaceae_NC974	Eudicots-Cucurbitales-Cucurbitaceae_NC974	This study	#C67171	Cucurbitales	#CC5500	Cucurbitaceae	#FFA07A
Eudicots	Cucurbitaceae_NC975	Eudicots-Cucurbitales-Cucurbitaceae_NC975	This study	#C67171	Cucurbitales	#CC5500	Cucurbitaceae	#FFA07A
Eudicots	Cucurbitaceae_NC976	Eudicots-Cucurbitales-Cucurbitaceae_NC976	This study	#C67171	Cucurbitales	#CC5500	Cucurbitaceae	#FFA07A
Eudicots	Cucurbitaceae_NC977	Eudicots-Cucurbitales-Cucurbitaceae_NC977	This study	#C67171	Cucurbitales	#CC5500	Cucurbitaceae	#FFA07A
Eudicots	Cucurbitaceae_NC978	Eudicots-Cucurbitales-Cucurbitaceae_NC978	This study	#C67171	Cucurbitales	#CC5500	Cucurbitaceae	#FFA07A
Eudicots	Cucurbitaceae_NC979	Eudicots-Cucurbitales-Cucurbitaceae_NC979	This study	#C67171	Cucurbitales	#CC5500	Cucurbitaceae	#FFA07A
Eudicots	Cucurbitaceae_NC980	Eudicots-Cucurbitales-Cucurbitaceae_NC980	This study	#C67171	Cucurbitales	#CC5500	Cucurbitaceae	#FFA07A
Eudicots	Cucurbitaceae_NC981	Eudicots-Cucurbitales-Cucurbitaceae_NC981	This study	#C67171	Cucurbitales	#CC5500	Cucurbitaceae	#FFA07A
Eudicots	Curtisiaceae_NC1012	Eudicots-Cornales-Curtisiaceae_NC1012	This study	#C67171	Cornales	#D2691E	Curtisiaceae	#FF4D00
Eudicots	Daphniphyllaceae_NC1025	Eudicots-Saxifragales-Daphniphyllaceae_NC1025	This study	#C67171	Saxifragales	#8B0000	Daphniphyllaceae	#FF8033
Eudicots	Dipterocarpaceae_RL0279	Eudicots-Malvales-Dipterocarpaceae_RL0279	This study	#C67171	Malvales	#FF7300	Dipterocarpaceae	#A16B47
Eudicots	Dipterocarpaceae_RL0288	Eudicots-Malvales-Dipterocarpaceae_RL0288	This study	#C67171	Malvales	#FF7300	Dipterocarpaceae	#A16B47
Eudicots	Droseraceae_NC1041	Eudicots-Caryophyllales-Droseraceae_NC1041	This study	#C67171	Caryophyllales	#B22222	Droseraceae	#E69966
Eudicots	Droseraceae_NC1042	Eudicots-Caryophyllales-Droseraceae_NC1042	This study	#C67171	Caryophyllales	#B22222	Droseraceae	#E69966
Eudicots	Droseraceae_NC1043	Eudicots-Caryophyllales-Droseraceae_NC1043	This study	#C67171	Caryophyllales	#B22222	Droseraceae	#E69966
Eudicots	Droseraceae_NC1044	Eudicots-Caryophyllales-Droseraceae_NC1044	This study	#C67171	Caryophyllales	#B22222	Droseraceae	#E69966
Eudicots	Droseraceae_NC1045	Eudicots-Caryophyllales-Droseraceae_NC1045	This study	#C67171	Caryophyllales	#B22222	Droseraceae	#E69966
Eudicots	Ebenaceae_RL0277	Eudicots-Ericales-Ebenaceae_RL0277	This study	#C67171	Ericales	#CD5C5C	Ebenaceae	#4D1F00
Eudicots	Ebenaceae_NC1050	Eudicots-Ericales-Ebenaceae_NC1050	This study	#C67171	Ericales	#CD5C5C	Ebenaceae	#4D1F00
Eudicots	Ebenaceae_NC1051	Eudicots-Ericales-Ebenaceae_NC1051	This study	#C67171	Ericales	#CD5C5C	Ebenaceae	#4D1F00
Eudicots	Ebenaceae_NC1052	Eudicots-Ericales-Ebenaceae_NC1052	This study	#C67171	Ericales	#CD5C5C	Ebenaceae	#4D1F00
Eudicots	Ebenaceae_NC1053	Eudicots-Ericales-Ebenaceae_NC1053	This study	#C67171	Ericales	#CD5C5C	Ebenaceae	#4D1F00
Eudicots	Ebenaceae_NC1054	Eudicots-Ericales-Ebenaceae_NC1054	This study	#C67171	Ericales	#CD5C5C	Ebenaceae	#4D1F00
Eudicots	Ebenaceae_NC1055	Eudicots-Ericales-Ebenaceae_NC1055	This study	#C67171	Ericales	#CD5C5C	Ebenaceae	#4D1F00
Eudicots	Ebenaceae_NC1056	Eudicots-Ericales-Ebenaceae_NC1056	This study	#C67171	Ericales	#CD5C5C	Ebenaceae	#4D1F00
Eudicots	Ebenaceae_NC1057	Eudicots-Ericales-Ebenaceae_NC1057	This study	#C67171	Ericales	#CD5C5C	Ebenaceae	#4D1F00
Eudicots	Elaeagnaceae_RL0015	Eudicots-Rosales-Elaeagnaceae_RL0015	This study	#C67171	Rosales	#A16B47	Elaeagnaceae	#8B4513
Eudicots	Elaeagnaceae_NC1058	Eudicots-Rosales-Elaeagnaceae_NC1058	This study	#C67171	Rosales	#A16B47	Elaeagnaceae	#8B4513
Eudicots	Elaeagnaceae_NC1059	Eudicots-Rosales-Elaeagnaceae_NC1059	This study	#C67171	Rosales	#A16B47	Elaeagnaceae	#8B4513
Eudicots	Elaeagnaceae_NC1060	Eudicots-Rosales-Elaeagnaceae_NC1060	This study	#C67171	Rosales	#A16B47	Elaeagnaceae	#8B4513
Eudicots	Elaeocarpaceae_RL1009	Eudicots-Oxalidales-Elaeocarpaceae_RL1009	This study	#C67171	Oxalidales	#FFDAB9	Elaeocarpaceae	#D2691E
Eudicots	Elaeocarpaceae_RL1036	Eudicots-Oxalidales-Elaeocarpaceae_RL1036	This study	#C67171	Oxalidales	#FFDAB9	Elaeocarpaceae	#D2691E
Eudicots	Ericaceae_RL0446	Eudicots-Ericales-Ericaceae_RL0446	This study	#C67171	Ericales	#CD5C5C	Ericaceae	#CC5500
Eudicots	Ericaceae_NC1066	Eudicots-Ericales-Ericaceae_NC1066	This study	#C67171	Ericales	#CD5C5C	Ericaceae	#CC5500
Eudicots	Ericaceae_NC1071	Eudicots-Ericales-Ericaceae_NC1071	This study	#C67171	Ericales	#CD5C5C	Ericaceae	#CC5500
Eudicots	Erythroxylaceae_NC1072	Eudicots-Malpighiales-Erythroxylaceae_NC1072	This study	#C67171	Malpighiales	#FF8033	Erythroxylaceae	#FF7300
Eudicots	Eucommiaceae_NC1073	Eudicots-Garryales-Eucommiaceae_NC1073	This study	#C67171	Garryales	#B87333	Eucommiaceae	#FFDAB9
Eudicots	Euphorbiaceae_RL0041	Eudicots-Malpighiales-Euphorbiaceae_RL0041	This study	#C67171	Malpighiales	#FF8033	Euphorbiaceae	#B87333
Eudicots	Euphorbiaceae_RL0046	Eudicots-Malpighiales-Euphorbiaceae_RL0046	This study	#C67171	Malpighiales	#FF8033	Euphorbiaceae	#B87333
Eudicots	Euphorbiaceae_RL0072	Eudicots-Malpighiales-Euphorbiaceae_RL0072	This study	#C67171	Malpighiales	#FF8033	Euphorbiaceae	#B87333
Eudicots	Euphorbiaceae_RL0095	Eudicots-Malpighiales-Euphorbiaceae_RL0095	This study	#C67171	Malpighiales	#FF8033	Euphorbiaceae	#B87333
Eudicots	Euphorbiaceae_RL0142	Eudicots-Malpighiales-Euphorbiaceae_RL0142	This study	#C67171	Malpighiales	#FF8033	Euphorbiaceae	#B87333
Eudicots	Euphorbiaceae_RL0155	Eudicots-Malpighiales-Euphorbiaceae_RL0155	This study	#C67171	Malpighiales	#FF8033	Euphorbiaceae	#B87333
Eudicots	Euphorbiaceae_RL0166	Eudicots-Malpighiales-Euphorbiaceae_RL0166	This study	#C67171	Malpighiales	#FF8033	Euphorbiaceae	#B87333
Eudicots	Euphorbiaceae_RL0202	Eudicots-Malpighiales-Euphorbiaceae_RL0202	This study	#C67171	Malpighiales	#FF8033	Euphorbiaceae	#B87333
Eudicots	Euphorbiaceae_RL0343	Eudicots-Malpighiales-Euphorbiaceae_RL0343	This study	#C67171	Malpighiales	#FF8033	Euphorbiaceae	#B87333
Eudicots	Euphorbiaceae_RL0522	Eudicots-Malpighiales-Euphorbiaceae_RL0522	This study	#C67171	Malpighiales	#FF8033	Euphorbiaceae	#B87333
Eudicots	Euphorbiaceae_RL0544	Eudicots-Malpighiales-Euphorbiaceae_RL0544	This study	#C67171	Malpighiales	#FF8033	Euphorbiaceae	#B87333
Eudicots	Euphorbiaceae_RL0559	Eudicots-Malpighiales-Euphorbiaceae_RL0559	This study	#C67171	Malpighiales	#FF8033	Euphorbiaceae	#B87333
Eudicots	Euphorbiaceae_RL0571	Eudicots-Malpighiales-Euphorbiaceae_RL0571	This study	#C67171	Malpighiales	#FF8033	Euphorbiaceae	#B87333
Eudicots	Euphorbiaceae_RL0589	Eudicots-Malpighiales-Euphorbiaceae_RL0589	This study	#C67171	Malpighiales	#FF8033	Euphorbiaceae	#B87333
Eudicots	Euphorbiaceae_RL0633	Eudicots-Malpighiales-Euphorbiaceae_RL0633	This study	#C67171	Malpighiales	#FF8033	Euphorbiaceae	#B87333
Eudicots	Euphorbiaceae_RL0723	Eudicots-Malpighiales-Euphorbiaceae_RL0723	This study	#C67171	Malpighiales	#FF8033	Euphorbiaceae	#B87333
Eudicots	Euphorbiaceae_RL0831	Eudicots-Malpighiales-Euphorbiaceae_RL0831	This study	#C67171	Malpighiales	#FF8033	Euphorbiaceae	#B87333
Eudicots	Euphorbiaceae_RL0871	Eudicots-Malpighiales-Euphorbiaceae_RL0871	This study	#C67171	Malpighiales	#FF8033	Euphorbiaceae	#B87333
Eudicots	Euphorbiaceae_RL0874	Eudicots-Malpighiales-Euphorbiaceae_RL0874	This study	#C67171	Malpighiales	#FF8033	Euphorbiaceae	#B87333
Eudicots	Euphorbiaceae_RL0876	Eudicots-Malpighiales-Euphorbiaceae_RL0876	This study	#C67171	Malpighiales	#FF8033	Euphorbiaceae	#B87333
Eudicots	Euphorbiaceae_RL0892	Eudicots-Malpighiales-Euphorbiaceae_RL0892	This study	#C67171	Malpighiales	#FF8033	Euphorbiaceae	#B87333
Eudicots	Euphorbiaceae_RL0918	Eudicots-Malpighiales-Euphorbiaceae_RL0918	This study	#C67171	Malpighiales	#FF8033	Euphorbiaceae	#B87333
Eudicots	Euphorbiaceae_NC1074	Eudicots-Malpighiales-Euphorbiaceae_NC1074	This study	#C67171	Malpighiales	#FF8033	Euphorbiaceae	#B87333
Eudicots	Euphorbiaceae_NC1075	Eudicots-Malpighiales-Euphorbiaceae_NC1075	This study	#C67171	Malpighiales	#FF8033	Euphorbiaceae	#B87333
Eudicots	Euphorbiaceae_NC1076	Eudicots-Malpighiales-Euphorbiaceae_NC1076	This study	#C67171	Malpighiales	#FF8033	Euphorbiaceae	#B87333
Eudicots	Euphorbiaceae_NC1077	Eudicots-Malpighiales-Euphorbiaceae_NC1077	This study	#C67171	Malpighiales	#FF8033	Euphorbiaceae	#B87333
Eudicots	Eupteleaceae_NC1078	Eudicots-Ranunculales-Eupteleaceae_NC1078	This study	#C67171	Ranunculales	#E9967A	Eupteleaceae	#FFB366
Eudicots	Fabaceae_RL0026	Eudicots-Fabales-Fabaceae_RL0026	This study	#C67171	Fabales	#FFB366	Fabaceae	#CD853F
Eudicots	Fabaceae_RL0037	Eudicots-Fabales-Fabaceae_RL0037	This study	#C67171	Fabales	#FFB366	Fabaceae	#CD853F
Eudicots	Fabaceae_RL0043	Eudicots-Fabales-Fabaceae_RL0043	This study	#C67171	Fabales	#FFB366	Fabaceae	#CD853F
Eudicots	Fabaceae_RL0060	Eudicots-Fabales-Fabaceae_RL0060	This study	#C67171	Fabales	#FFB366	Fabaceae	#CD853F
Eudicots	Fabaceae_RL0065	Eudicots-Fabales-Fabaceae_RL0065	This study	#C67171	Fabales	#FFB366	Fabaceae	#CD853F
Eudicots	Fabaceae_RL0078	Eudicots-Fabales-Fabaceae_RL0078	This study	#C67171	Fabales	#FFB366	Fabaceae	#CD853F
Eudicots	Fabaceae_RL0114	Eudicots-Fabales-Fabaceae_RL0114	This study	#C67171	Fabales	#FFB366	Fabaceae	#CD853F
Eudicots	Fabaceae_RL0126	Eudicots-Fabales-Fabaceae_RL0126	This study	#C67171	Fabales	#FFB366	Fabaceae	#CD853F
Eudicots	Fabaceae_RL0127	Eudicots-Fabales-Fabaceae_RL0127	This study	#C67171	Fabales	#FFB366	Fabaceae	#CD853F
Eudicots	Fabaceae_RL0128	Eudicots-Fabales-Fabaceae_RL0128	This study	#C67171	Fabales	#FFB366	Fabaceae	#CD853F
Eudicots	Fabaceae_RL0138	Eudicots-Fabales-Fabaceae_RL0138	This study	#C67171	Fabales	#FFB366	Fabaceae	#CD853F
Eudicots	Fabaceae_RL0140	Eudicots-Fabales-Fabaceae_RL0140	This study	#C67171	Fabales	#FFB366	Fabaceae	#CD853F
Eudicots	Fabaceae_RL0141	Eudicots-Fabales-Fabaceae_RL0141	This study	#C67171	Fabales	#FFB366	Fabaceae	#CD853F
Eudicots	Fabaceae_RL0148	Eudicots-Fabales-Fabaceae_RL0148	This study	#C67171	Fabales	#FFB366	Fabaceae	#CD853F
Eudicots	Fabaceae_RL0158	Eudicots-Fabales-Fabaceae_RL0158	This study	#C67171	Fabales	#FFB366	Fabaceae	#CD853F
Eudicots	Fabaceae_RL0169	Eudicots-Fabales-Fabaceae_RL0169	This study	#C67171	Fabales	#FFB366	Fabaceae	#CD853F
Eudicots	Fabaceae_RL0184	Eudicots-Fabales-Fabaceae_RL0184	This study	#C67171	Fabales	#FFB366	Fabaceae	#CD853F
Eudicots	Fabaceae_RL0216	Eudicots-Fabales-Fabaceae_RL0216	This study	#C67171	Fabales	#FFB366	Fabaceae	#CD853F
Eudicots	Fabaceae_RL0224	Eudicots-Fabales-Fabaceae_RL0224	This study	#C67171	Fabales	#FFB366	Fabaceae	#CD853F
Eudicots	Fabaceae_RL0263	Eudicots-Fabales-Fabaceae_RL0263	This study	#C67171	Fabales	#FFB366	Fabaceae	#CD853F
Eudicots	Fabaceae_RL0271	Eudicots-Fabales-Fabaceae_RL0271	This study	#C67171	Fabales	#FFB366	Fabaceae	#CD853F
Eudicots	Fabaceae_RL0278	Eudicots-Fabales-Fabaceae_RL0278	This study	#C67171	Fabales	#FFB366	Fabaceae	#CD853F
Eudicots	Fabaceae_RL0280	Eudicots-Fabales-Fabaceae_RL0280	This study	#C67171	Fabales	#FFB366	Fabaceae	#CD853F
Eudicots	Fabaceae_RL0281	Eudicots-Fabales-Fabaceae_RL0281	This study	#C67171	Fabales	#FFB366	Fabaceae	#CD853F
Eudicots	Fabaceae_RL0283	Eudicots-Fabales-Fabaceae_RL0283	This study	#C67171	Fabales	#FFB366	Fabaceae	#CD853F
Eudicots	Fabaceae_RL0295	Eudicots-Fabales-Fabaceae_RL0295	This study	#C67171	Fabales	#FFB366	Fabaceae	#CD853F
Eudicots	Fabaceae_RL0296	Eudicots-Fabales-Fabaceae_RL0296	This study	#C67171	Fabales	#FFB366	Fabaceae	#CD853F
Eudicots	Fabaceae_RL0302	Eudicots-Fabales-Fabaceae_RL0302	This study	#C67171	Fabales	#FFB366	Fabaceae	#CD853F
Eudicots	Fabaceae_RL0321	Eudicots-Fabales-Fabaceae_RL0321	This study	#C67171	Fabales	#FFB366	Fabaceae	#CD853F
Eudicots	Fabaceae_RL0330	Eudicots-Fabales-Fabaceae_RL0330	This study	#C67171	Fabales	#FFB366	Fabaceae	#CD853F
Eudicots	Fabaceae_RL0351	Eudicots-Fabales-Fabaceae_RL0351	This study	#C67171	Fabales	#FFB366	Fabaceae	#CD853F
Eudicots	Fabaceae_RL0373	Eudicots-Fabales-Fabaceae_RL0373	This study	#C67171	Fabales	#FFB366	Fabaceae	#CD853F
Eudicots	Fabaceae_RL0423	Eudicots-Fabales-Fabaceae_RL0423	This study	#C67171	Fabales	#FFB366	Fabaceae	#CD853F
Eudicots	Fabaceae_RL0440	Eudicots-Fabales-Fabaceae_RL0440	This study	#C67171	Fabales	#FFB366	Fabaceae	#CD853F
Eudicots	Fabaceae_RL0500	Eudicots-Fabales-Fabaceae_RL0500	This study	#C67171	Fabales	#FFB366	Fabaceae	#CD853F
Eudicots	Fabaceae_RL0512	Eudicots-Fabales-Fabaceae_RL0512	This study	#C67171	Fabales	#FFB366	Fabaceae	#CD853F
Eudicots	Fabaceae_RL0514	Eudicots-Fabales-Fabaceae_RL0514	This study	#C67171	Fabales	#FFB366	Fabaceae	#CD853F
Eudicots	Fabaceae_RL0542	Eudicots-Fabales-Fabaceae_RL0542	This study	#C67171	Fabales	#FFB366	Fabaceae	#CD853F
Eudicots	Fabaceae_RL0546	Eudicots-Fabales-Fabaceae_RL0546	This study	#C67171	Fabales	#FFB366	Fabaceae	#CD853F
Eudicots	Fabaceae_RL0573	Eudicots-Fabales-Fabaceae_RL0573	This study	#C67171	Fabales	#FFB366	Fabaceae	#CD853F
Eudicots	Fabaceae_RL0578	Eudicots-Fabales-Fabaceae_RL0578	This study	#C67171	Fabales	#FFB366	Fabaceae	#CD853F
Eudicots	Fabaceae_RL0590	Eudicots-Fabales-Fabaceae_RL0590	This study	#C67171	Fabales	#FFB366	Fabaceae	#CD853F
Eudicots	Fabaceae_RL0600	Eudicots-Fabales-Fabaceae_RL0600	This study	#C67171	Fabales	#FFB366	Fabaceae	#CD853F
Eudicots	Fabaceae_RL0613	Eudicots-Fabales-Fabaceae_RL0613	This study	#C67171	Fabales	#FFB366	Fabaceae	#CD853F
Eudicots	Fabaceae_RL0616	Eudicots-Fabales-Fabaceae_RL0616	This study	#C67171	Fabales	#FFB366	Fabaceae	#CD853F
Eudicots	Fabaceae_RL0638	Eudicots-Fabales-Fabaceae_RL0638	This study	#C67171	Fabales	#FFB366	Fabaceae	#CD853F
Eudicots	Fabaceae_RL0642	Eudicots-Fabales-Fabaceae_RL0642	This study	#C67171	Fabales	#FFB366	Fabaceae	#CD853F
Eudicots	Fabaceae_RL0668	Eudicots-Fabales-Fabaceae_RL0668	This study	#C67171	Fabales	#FFB366	Fabaceae	#CD853F
Eudicots	Fabaceae_RL0697	Eudicots-Fabales-Fabaceae_RL0697	This study	#C67171	Fabales	#FFB366	Fabaceae	#CD853F
Eudicots	Fabaceae_RL0698	Eudicots-Fabales-Fabaceae_RL0698	This study	#C67171	Fabales	#FFB366	Fabaceae	#CD853F
Eudicots	Fabaceae_RL0721	Eudicots-Fabales-Fabaceae_RL0721	This study	#C67171	Fabales	#FFB366	Fabaceae	#CD853F
Eudicots	Fabaceae_RL0722	Eudicots-Fabales-Fabaceae_RL0722	This study	#C67171	Fabales	#FFB366	Fabaceae	#CD853F
Eudicots	Fabaceae_RL0762	Eudicots-Fabales-Fabaceae_RL0762	This study	#C67171	Fabales	#FFB366	Fabaceae	#CD853F
Eudicots	Fabaceae_RL0772	Eudicots-Fabales-Fabaceae_RL0772	This study	#C67171	Fabales	#FFB366	Fabaceae	#CD853F
Eudicots	Fabaceae_RL0783	Eudicots-Fabales-Fabaceae_RL0783	This study	#C67171	Fabales	#FFB366	Fabaceae	#CD853F
Eudicots	Fabaceae_RL0801	Eudicots-Fabales-Fabaceae_RL0801	This study	#C67171	Fabales	#FFB366	Fabaceae	#CD853F
Eudicots	Fabaceae_RL0808	Eudicots-Fabales-Fabaceae_RL0808	This study	#C67171	Fabales	#FFB366	Fabaceae	#CD853F
Eudicots	Fabaceae_RL0813	Eudicots-Fabales-Fabaceae_RL0813	This study	#C67171	Fabales	#FFB366	Fabaceae	#CD853F
Eudicots	Fabaceae_RL0814	Eudicots-Fabales-Fabaceae_RL0814	This study	#C67171	Fabales	#FFB366	Fabaceae	#CD853F
Eudicots	Fabaceae_RL0875	Eudicots-Fabales-Fabaceae_RL0875	This study	#C67171	Fabales	#FFB366	Fabaceae	#CD853F
Eudicots	Fabaceae_RL0990	Eudicots-Fabales-Fabaceae_RL0990	This study	#C67171	Fabales	#FFB366	Fabaceae	#CD853F
Eudicots	Fabaceae_RL0996	Eudicots-Fabales-Fabaceae_RL0996	This study	#C67171	Fabales	#FFB366	Fabaceae	#CD853F
Eudicots	Fabaceae_RL1069	Eudicots-Fabales-Fabaceae_RL1069	This study	#C67171	Fabales	#FFB366	Fabaceae	#CD853F
Eudicots	Fabaceae_RL1093	Eudicots-Fabales-Fabaceae_RL1093	This study	#C67171	Fabales	#FFB366	Fabaceae	#CD853F
Eudicots	Fabaceae_NC1079	Eudicots-Fabales-Fabaceae_NC1079	This study	#C67171	Fabales	#FFB366	Fabaceae	#CD853F
Eudicots	Fabaceae_NC1080	Eudicots-Fabales-Fabaceae_NC1080	This study	#C67171	Fabales	#FFB366	Fabaceae	#CD853F
Eudicots	Fabaceae_NC1081	Eudicots-Fabales-Fabaceae_NC1081	This study	#C67171	Fabales	#FFB366	Fabaceae	#CD853F
Eudicots	Fabaceae_NC1082	Eudicots-Fabales-Fabaceae_NC1082	This study	#C67171	Fabales	#FFB366	Fabaceae	#CD853F
Eudicots	Fabaceae_NC1083	Eudicots-Fabales-Fabaceae_NC1083	This study	#C67171	Fabales	#FFB366	Fabaceae	#CD853F
Eudicots	Fabaceae_NC1084	Eudicots-Fabales-Fabaceae_NC1084	This study	#C67171	Fabales	#FFB366	Fabaceae	#CD853F
Eudicots	Fabaceae_NC1085	Eudicots-Fabales-Fabaceae_NC1085	This study	#C67171	Fabales	#FFB366	Fabaceae	#CD853F
Eudicots	Fabaceae_NC1086	Eudicots-Fabales-Fabaceae_NC1086	This study	#C67171	Fabales	#FFB366	Fabaceae	#CD853F
Eudicots	Fabaceae_NC1087	Eudicots-Fabales-Fabaceae_NC1087	This study	#C67171	Fabales	#FFB366	Fabaceae	#CD853F
Eudicots	Fabaceae_NC1088	Eudicots-Fabales-Fabaceae_NC1088	This study	#C67171	Fabales	#FFB366	Fabaceae	#CD853F
Eudicots	Fabaceae_NC1089	Eudicots-Fabales-Fabaceae_NC1089	This study	#C67171	Fabales	#FFB366	Fabaceae	#CD853F
Eudicots	Fabaceae_NC1090	Eudicots-Fabales-Fabaceae_NC1090	This study	#C67171	Fabales	#FFB366	Fabaceae	#CD853F
Eudicots	Fabaceae_NC1091	Eudicots-Fabales-Fabaceae_NC1091	This study	#C67171	Fabales	#FFB366	Fabaceae	#CD853F
Eudicots	Fabaceae_NC1092	Eudicots-Fabales-Fabaceae_NC1092	This study	#C67171	Fabales	#FFB366	Fabaceae	#CD853F
Eudicots	Fabaceae_NC1093	Eudicots-Fabales-Fabaceae_NC1093	This study	#C67171	Fabales	#FFB366	Fabaceae	#CD853F
Eudicots	Fabaceae_NC1094	Eudicots-Fabales-Fabaceae_NC1094	This study	#C67171	Fabales	#FFB366	Fabaceae	#CD853F
Eudicots	Fabaceae_NC1095	Eudicots-Fabales-Fabaceae_NC1095	This study	#C67171	Fabales	#FFB366	Fabaceae	#CD853F
Eudicots	Fabaceae_NC1096	Eudicots-Fabales-Fabaceae_NC1096	This study	#C67171	Fabales	#FFB366	Fabaceae	#CD853F
Eudicots	Fabaceae_NC1097	Eudicots-Fabales-Fabaceae_NC1097	This study	#C67171	Fabales	#FFB366	Fabaceae	#CD853F
Eudicots	Fabaceae_NC1098	Eudicots-Fabales-Fabaceae_NC1098	This study	#C67171	Fabales	#FFB366	Fabaceae	#CD853F
Eudicots	Fabaceae_NC1099	Eudicots-Fabales-Fabaceae_NC1099	This study	#C67171	Fabales	#FFB366	Fabaceae	#CD853F
Eudicots	Fabaceae_NC1100	Eudicots-Fabales-Fabaceae_NC1100	This study	#C67171	Fabales	#FFB366	Fabaceae	#CD853F
Eudicots	Fabaceae_NC1101	Eudicots-Fabales-Fabaceae_NC1101	This study	#C67171	Fabales	#FFB366	Fabaceae	#CD853F
Eudicots	Fabaceae_NC1102	Eudicots-Fabales-Fabaceae_NC1102	This study	#C67171	Fabales	#FFB366	Fabaceae	#CD853F
Eudicots	Fabaceae_NC1103	Eudicots-Fabales-Fabaceae_NC1103	This study	#C67171	Fabales	#FFB366	Fabaceae	#CD853F
Eudicots	Fabaceae_NC1104	Eudicots-Fabales-Fabaceae_NC1104	This study	#C67171	Fabales	#FFB366	Fabaceae	#CD853F
Eudicots	Fabaceae_NC1105	Eudicots-Fabales-Fabaceae_NC1105	This study	#C67171	Fabales	#FFB366	Fabaceae	#CD853F
Eudicots	Fabaceae_NC1106	Eudicots-Fabales-Fabaceae_NC1106	This study	#C67171	Fabales	#FFB366	Fabaceae	#CD853F
Eudicots	Fabaceae_NC1107	Eudicots-Fabales-Fabaceae_NC1107	This study	#C67171	Fabales	#FFB366	Fabaceae	#CD853F
Eudicots	Fabaceae_NC1108	Eudicots-Fabales-Fabaceae_NC1108	This study	#C67171	Fabales	#FFB366	Fabaceae	#CD853F
Eudicots	Fabaceae_NC1109	Eudicots-Fabales-Fabaceae_NC1109	This study	#C67171	Fabales	#FFB366	Fabaceae	#CD853F
Eudicots	Fabaceae_NC1110	Eudicots-Fabales-Fabaceae_NC1110	This study	#C67171	Fabales	#FFB366	Fabaceae	#CD853F
Eudicots	Fabaceae_NC1111	Eudicots-Fabales-Fabaceae_NC1111	This study	#C67171	Fabales	#FFB366	Fabaceae	#CD853F
Eudicots	Fabaceae_NC1112	Eudicots-Fabales-Fabaceae_NC1112	This study	#C67171	Fabales	#FFB366	Fabaceae	#CD853F
Eudicots	Fabaceae_NC1113	Eudicots-Fabales-Fabaceae_NC1113	This study	#C67171	Fabales	#FFB366	Fabaceae	#CD853F
Eudicots	Fabaceae_NC1114	Eudicots-Fabales-Fabaceae_NC1114	This study	#C67171	Fabales	#FFB366	Fabaceae	#CD853F
Eudicots	Fabaceae_NC1115	Eudicots-Fabales-Fabaceae_NC1115	This study	#C67171	Fabales	#FFB366	Fabaceae	#CD853F
Eudicots	Fabaceae_NC1116	Eudicots-Fabales-Fabaceae_NC1116	This study	#C67171	Fabales	#FFB366	Fabaceae	#CD853F
Eudicots	Fabaceae_NC1117	Eudicots-Fabales-Fabaceae_NC1117	This study	#C67171	Fabales	#FFB366	Fabaceae	#CD853F
Eudicots	Fabaceae_NC1118	Eudicots-Fabales-Fabaceae_NC1118	This study	#C67171	Fabales	#FFB366	Fabaceae	#CD853F
Eudicots	Fabaceae_NC1119	Eudicots-Fabales-Fabaceae_NC1119	This study	#C67171	Fabales	#FFB366	Fabaceae	#CD853F
Eudicots	Fabaceae_NC1120	Eudicots-Fabales-Fabaceae_NC1120	This study	#C67171	Fabales	#FFB366	Fabaceae	#CD853F
Eudicots	Fabaceae_NC1121	Eudicots-Fabales-Fabaceae_NC1121	This study	#C67171	Fabales	#FFB366	Fabaceae	#CD853F
Eudicots	Fabaceae_NC1122	Eudicots-Fabales-Fabaceae_NC1122	This study	#C67171	Fabales	#FFB366	Fabaceae	#CD853F
Eudicots	Fabaceae_NC1123	Eudicots-Fabales-Fabaceae_NC1123	This study	#C67171	Fabales	#FFB366	Fabaceae	#CD853F
Eudicots	Fabaceae_NC1124	Eudicots-Fabales-Fabaceae_NC1124	This study	#C67171	Fabales	#FFB366	Fabaceae	#CD853F
Eudicots	Fabaceae_NC1125	Eudicots-Fabales-Fabaceae_NC1125	This study	#C67171	Fabales	#FFB366	Fabaceae	#CD853F
Eudicots	Fabaceae_NC1126	Eudicots-Fabales-Fabaceae_NC1126	This study	#C67171	Fabales	#FFB366	Fabaceae	#CD853F
Eudicots	Fabaceae_NC1127	Eudicots-Fabales-Fabaceae_NC1127	This study	#C67171	Fabales	#FFB366	Fabaceae	#CD853F
Eudicots	Fabaceae_NC1128	Eudicots-Fabales-Fabaceae_NC1128	This study	#C67171	Fabales	#FFB366	Fabaceae	#CD853F
Eudicots	Fabaceae_NC1129	Eudicots-Fabales-Fabaceae_NC1129	This study	#C67171	Fabales	#FFB366	Fabaceae	#CD853F
Eudicots	Fabaceae_NC1130	Eudicots-Fabales-Fabaceae_NC1130	This study	#C67171	Fabales	#FFB366	Fabaceae	#CD853F
Eudicots	Fabaceae_NC1131	Eudicots-Fabales-Fabaceae_NC1131	This study	#C67171	Fabales	#FFB366	Fabaceae	#CD853F
Eudicots	Fabaceae_NC1132	Eudicots-Fabales-Fabaceae_NC1132	This study	#C67171	Fabales	#FFB366	Fabaceae	#CD853F
Eudicots	Fabaceae_NC1133	Eudicots-Fabales-Fabaceae_NC1133	This study	#C67171	Fabales	#FFB366	Fabaceae	#CD853F
Eudicots	Fabaceae_NC1134	Eudicots-Fabales-Fabaceae_NC1134	This study	#C67171	Fabales	#FFB366	Fabaceae	#CD853F
Eudicots	Fabaceae_NC1135	Eudicots-Fabales-Fabaceae_NC1135	This study	#C67171	Fabales	#FFB366	Fabaceae	#CD853F
Eudicots	Fabaceae_NC1136	Eudicots-Fabales-Fabaceae_NC1136	This study	#C67171	Fabales	#FFB366	Fabaceae	#CD853F
Eudicots	Fabaceae_NC1137	Eudicots-Fabales-Fabaceae_NC1137	This study	#C67171	Fabales	#FFB366	Fabaceae	#CD853F
Eudicots	Fabaceae_NC1138	Eudicots-Fabales-Fabaceae_NC1138	This study	#C67171	Fabales	#FFB366	Fabaceae	#CD853F
Eudicots	Fabaceae_NC1139	Eudicots-Fabales-Fabaceae_NC1139	This study	#C67171	Fabales	#FFB366	Fabaceae	#CD853F
Eudicots	Fabaceae_NC1140	Eudicots-Fabales-Fabaceae_NC1140	This study	#C67171	Fabales	#FFB366	Fabaceae	#CD853F
Eudicots	Fabaceae_NC1141	Eudicots-Fabales-Fabaceae_NC1141	This study	#C67171	Fabales	#FFB366	Fabaceae	#CD853F
Eudicots	Fabaceae_NC1142	Eudicots-Fabales-Fabaceae_NC1142	This study	#C67171	Fabales	#FFB366	Fabaceae	#CD853F
Eudicots	Fabaceae_NC1143	Eudicots-Fabales-Fabaceae_NC1143	This study	#C67171	Fabales	#FFB366	Fabaceae	#CD853F
Eudicots	Fabaceae_NC1144	Eudicots-Fabales-Fabaceae_NC1144	This study	#C67171	Fabales	#FFB366	Fabaceae	#CD853F
Eudicots	Fabaceae_NC1145	Eudicots-Fabales-Fabaceae_NC1145	This study	#C67171	Fabales	#FFB366	Fabaceae	#CD853F
Eudicots	Fabaceae_NC1146	Eudicots-Fabales-Fabaceae_NC1146	This study	#C67171	Fabales	#FFB366	Fabaceae	#CD853F
Eudicots	Fabaceae_NC1147	Eudicots-Fabales-Fabaceae_NC1147	This study	#C67171	Fabales	#FFB366	Fabaceae	#CD853F
Eudicots	Fabaceae_NC1148	Eudicots-Fabales-Fabaceae_NC1148	This study	#C67171	Fabales	#FFB366	Fabaceae	#CD853F
Eudicots	Fabaceae_NC1149	Eudicots-Fabales-Fabaceae_NC1149	This study	#C67171	Fabales	#FFB366	Fabaceae	#CD853F
Eudicots	Fabaceae_NC1150	Eudicots-Fabales-Fabaceae_NC1150	This study	#C67171	Fabales	#FFB366	Fabaceae	#CD853F
Eudicots	Fabaceae_NC1151	Eudicots-Fabales-Fabaceae_NC1151	This study	#C67171	Fabales	#FFB366	Fabaceae	#CD853F
Eudicots	Fabaceae_NC1152	Eudicots-Fabales-Fabaceae_NC1152	This study	#C67171	Fabales	#FFB366	Fabaceae	#CD853F
Eudicots	Fabaceae_NC1153	Eudicots-Fabales-Fabaceae_NC1153	This study	#C67171	Fabales	#FFB366	Fabaceae	#CD853F
Eudicots	Fabaceae_NC1154	Eudicots-Fabales-Fabaceae_NC1154	This study	#C67171	Fabales	#FFB366	Fabaceae	#CD853F
Eudicots	Fabaceae_NC1155	Eudicots-Fabales-Fabaceae_NC1155	This study	#C67171	Fabales	#FFB366	Fabaceae	#CD853F
Eudicots	Fabaceae_NC1156	Eudicots-Fabales-Fabaceae_NC1156	This study	#C67171	Fabales	#FFB366	Fabaceae	#CD853F
Eudicots	Fabaceae_NC1157	Eudicots-Fabales-Fabaceae_NC1157	This study	#C67171	Fabales	#FFB366	Fabaceae	#CD853F
Eudicots	Fabaceae_NC1158	Eudicots-Fabales-Fabaceae_NC1158	This study	#C67171	Fabales	#FFB366	Fabaceae	#CD853F
Eudicots	Fabaceae_NC1159	Eudicots-Fabales-Fabaceae_NC1159	This study	#C67171	Fabales	#FFB366	Fabaceae	#CD853F
Eudicots	Fabaceae_NC1160	Eudicots-Fabales-Fabaceae_NC1160	This study	#C67171	Fabales	#FFB366	Fabaceae	#CD853F
Eudicots	Fabaceae_NC1161	Eudicots-Fabales-Fabaceae_NC1161	This study	#C67171	Fabales	#FFB366	Fabaceae	#CD853F
Eudicots	Fabaceae_NC1162	Eudicots-Fabales-Fabaceae_NC1162	This study	#C67171	Fabales	#FFB366	Fabaceae	#CD853F
Eudicots	Fabaceae_NC1163	Eudicots-Fabales-Fabaceae_NC1163	This study	#C67171	Fabales	#FFB366	Fabaceae	#CD853F
Eudicots	Fabaceae_NC1164	Eudicots-Fabales-Fabaceae_NC1164	This study	#C67171	Fabales	#FFB366	Fabaceae	#CD853F
Eudicots	Fabaceae_NC1165	Eudicots-Fabales-Fabaceae_NC1165	This study	#C67171	Fabales	#FFB366	Fabaceae	#CD853F
Eudicots	Fabaceae_NC1166	Eudicots-Fabales-Fabaceae_NC1166	This study	#C67171	Fabales	#FFB366	Fabaceae	#CD853F
Eudicots	Fabaceae_NC1167	Eudicots-Fabales-Fabaceae_NC1167	This study	#C67171	Fabales	#FFB366	Fabaceae	#CD853F
Eudicots	Fabaceae_NC1168	Eudicots-Fabales-Fabaceae_NC1168	This study	#C67171	Fabales	#FFB366	Fabaceae	#CD853F
Eudicots	Fabaceae_NC1169	Eudicots-Fabales-Fabaceae_NC1169	This study	#C67171	Fabales	#FFB366	Fabaceae	#CD853F
Eudicots	Fabaceae_NC1170	Eudicots-Fabales-Fabaceae_NC1170	This study	#C67171	Fabales	#FFB366	Fabaceae	#CD853F
Eudicots	Fabaceae_NC1171	Eudicots-Fabales-Fabaceae_NC1171	This study	#C67171	Fabales	#FFB366	Fabaceae	#CD853F
Eudicots	Fabaceae_NC1172	Eudicots-Fabales-Fabaceae_NC1172	This study	#C67171	Fabales	#FFB366	Fabaceae	#CD853F
Eudicots	Fabaceae_NC1173	Eudicots-Fabales-Fabaceae_NC1173	This study	#C67171	Fabales	#FFB366	Fabaceae	#CD853F
Eudicots	Fabaceae_NC1174	Eudicots-Fabales-Fabaceae_NC1174	This study	#C67171	Fabales	#FFB366	Fabaceae	#CD853F
Eudicots	Fabaceae_NC1175	Eudicots-Fabales-Fabaceae_NC1175	This study	#C67171	Fabales	#FFB366	Fabaceae	#CD853F
Eudicots	Fabaceae_NC1176	Eudicots-Fabales-Fabaceae_NC1176	This study	#C67171	Fabales	#FFB366	Fabaceae	#CD853F
Eudicots	Fabaceae_NC1177	Eudicots-Fabales-Fabaceae_NC1177	This study	#C67171	Fabales	#FFB366	Fabaceae	#CD853F
Eudicots	Fabaceae_NC1178	Eudicots-Fabales-Fabaceae_NC1178	This study	#C67171	Fabales	#FFB366	Fabaceae	#CD853F
Eudicots	Fabaceae_NC1179	Eudicots-Fabales-Fabaceae_NC1179	This study	#C67171	Fabales	#FFB366	Fabaceae	#CD853F
Eudicots	Fabaceae_NC1180	Eudicots-Fabales-Fabaceae_NC1180	This study	#C67171	Fabales	#FFB366	Fabaceae	#CD853F
Eudicots	Fabaceae_NC1181	Eudicots-Fabales-Fabaceae_NC1181	This study	#C67171	Fabales	#FFB366	Fabaceae	#CD853F
Eudicots	Fabaceae_NC1182	Eudicots-Fabales-Fabaceae_NC1182	This study	#C67171	Fabales	#FFB366	Fabaceae	#CD853F
Eudicots	Fabaceae_NC1183	Eudicots-Fabales-Fabaceae_NC1183	This study	#C67171	Fabales	#FFB366	Fabaceae	#CD853F
Eudicots	Fabaceae_NC1184	Eudicots-Fabales-Fabaceae_NC1184	This study	#C67171	Fabales	#FFB366	Fabaceae	#CD853F
Eudicots	Fabaceae_NC1185	Eudicots-Fabales-Fabaceae_NC1185	This study	#C67171	Fabales	#FFB366	Fabaceae	#CD853F
Eudicots	Fabaceae_NC1186	Eudicots-Fabales-Fabaceae_NC1186	This study	#C67171	Fabales	#FFB366	Fabaceae	#CD853F
Eudicots	Fabaceae_NC1187	Eudicots-Fabales-Fabaceae_NC1187	This study	#C67171	Fabales	#FFB366	Fabaceae	#CD853F
Eudicots	Fabaceae_NC1188	Eudicots-Fabales-Fabaceae_NC1188	This study	#C67171	Fabales	#FFB366	Fabaceae	#CD853F
Eudicots	Fabaceae_NC1189	Eudicots-Fabales-Fabaceae_NC1189	This study	#C67171	Fabales	#FFB366	Fabaceae	#CD853F
Eudicots	Fabaceae_NC1190	Eudicots-Fabales-Fabaceae_NC1190	This study	#C67171	Fabales	#FFB366	Fabaceae	#CD853F
Eudicots	Fabaceae_NC1191	Eudicots-Fabales-Fabaceae_NC1191	This study	#C67171	Fabales	#FFB366	Fabaceae	#CD853F
Eudicots	Fabaceae_NC1192	Eudicots-Fabales-Fabaceae_NC1192	This study	#C67171	Fabales	#FFB366	Fabaceae	#CD853F
Eudicots	Fabaceae_NC1193	Eudicots-Fabales-Fabaceae_NC1193	This study	#C67171	Fabales	#FFB366	Fabaceae	#CD853F
Eudicots	Fabaceae_NC1194	Eudicots-Fabales-Fabaceae_NC1194	This study	#C67171	Fabales	#FFB366	Fabaceae	#CD853F
Eudicots	Fabaceae_NC1195	Eudicots-Fabales-Fabaceae_NC1195	This study	#C67171	Fabales	#FFB366	Fabaceae	#CD853F
Eudicots	Fabaceae_NC1196	Eudicots-Fabales-Fabaceae_NC1196	This study	#C67171	Fabales	#FFB366	Fabaceae	#CD853F
Eudicots	Fabaceae_NC1197	Eudicots-Fabales-Fabaceae_NC1197	This study	#C67171	Fabales	#FFB366	Fabaceae	#CD853F
Eudicots	Fabaceae_NC1198	Eudicots-Fabales-Fabaceae_NC1198	This study	#C67171	Fabales	#FFB366	Fabaceae	#CD853F
Eudicots	Fabaceae_NC1199	Eudicots-Fabales-Fabaceae_NC1199	This study	#C67171	Fabales	#FFB366	Fabaceae	#CD853F
Eudicots	Fabaceae_NC1200	Eudicots-Fabales-Fabaceae_NC1200	This study	#C67171	Fabales	#FFB366	Fabaceae	#CD853F
Eudicots	Fabaceae_NC1201	Eudicots-Fabales-Fabaceae_NC1201	This study	#C67171	Fabales	#FFB366	Fabaceae	#CD853F
Eudicots	Fabaceae_NC1202	Eudicots-Fabales-Fabaceae_NC1202	This study	#C67171	Fabales	#FFB366	Fabaceae	#CD853F
Eudicots	Fabaceae_NC1203	Eudicots-Fabales-Fabaceae_NC1203	This study	#C67171	Fabales	#FFB366	Fabaceae	#CD853F
Eudicots	Fabaceae_NC1204	Eudicots-Fabales-Fabaceae_NC1204	This study	#C67171	Fabales	#FFB366	Fabaceae	#CD853F
Eudicots	Fabaceae_NC1205	Eudicots-Fabales-Fabaceae_NC1205	This study	#C67171	Fabales	#FFB366	Fabaceae	#CD853F
Eudicots	Fabaceae_NC1206	Eudicots-Fabales-Fabaceae_NC1206	This study	#C67171	Fabales	#FFB366	Fabaceae	#CD853F
Eudicots	Fabaceae_NC1207	Eudicots-Fabales-Fabaceae_NC1207	This study	#C67171	Fabales	#FFB366	Fabaceae	#CD853F
Eudicots	Fabaceae_NC1208	Eudicots-Fabales-Fabaceae_NC1208	This study	#C67171	Fabales	#FFB366	Fabaceae	#CD853F
Eudicots	Fabaceae_NC1209	Eudicots-Fabales-Fabaceae_NC1209	This study	#C67171	Fabales	#FFB366	Fabaceae	#CD853F
Eudicots	Fabaceae_NC1210	Eudicots-Fabales-Fabaceae_NC1210	This study	#C67171	Fabales	#FFB366	Fabaceae	#CD853F
Eudicots	Fabaceae_NC1211	Eudicots-Fabales-Fabaceae_NC1211	This study	#C67171	Fabales	#FFB366	Fabaceae	#CD853F
Eudicots	Fabaceae_NC1212	Eudicots-Fabales-Fabaceae_NC1212	This study	#C67171	Fabales	#FFB366	Fabaceae	#CD853F
Eudicots	Fabaceae_NC1213	Eudicots-Fabales-Fabaceae_NC1213	This study	#C67171	Fabales	#FFB366	Fabaceae	#CD853F
Eudicots	Fabaceae_NC1214	Eudicots-Fabales-Fabaceae_NC1214	This study	#C67171	Fabales	#FFB366	Fabaceae	#CD853F
Eudicots	Fabaceae_NC1215	Eudicots-Fabales-Fabaceae_NC1215	This study	#C67171	Fabales	#FFB366	Fabaceae	#CD853F
Eudicots	Fabaceae_NC1216	Eudicots-Fabales-Fabaceae_NC1216	This study	#C67171	Fabales	#FFB366	Fabaceae	#CD853F
Eudicots	Fabaceae_NC1217	Eudicots-Fabales-Fabaceae_NC1217	This study	#C67171	Fabales	#FFB366	Fabaceae	#CD853F
Eudicots	Fabaceae_NC1218	Eudicots-Fabales-Fabaceae_NC1218	This study	#C67171	Fabales	#FFB366	Fabaceae	#CD853F
Eudicots	Fabaceae_NC1219	Eudicots-Fabales-Fabaceae_NC1219	This study	#C67171	Fabales	#FFB366	Fabaceae	#CD853F
Eudicots	Fabaceae_NC1220	Eudicots-Fabales-Fabaceae_NC1220	This study	#C67171	Fabales	#FFB366	Fabaceae	#CD853F
Eudicots	Fabaceae_NC1221	Eudicots-Fabales-Fabaceae_NC1221	This study	#C67171	Fabales	#FFB366	Fabaceae	#CD853F
Eudicots	Fabaceae_NC1222	Eudicots-Fabales-Fabaceae_NC1222	This study	#C67171	Fabales	#FFB366	Fabaceae	#CD853F
Eudicots	Fabaceae_NC1223	Eudicots-Fabales-Fabaceae_NC1223	This study	#C67171	Fabales	#FFB366	Fabaceae	#CD853F
Eudicots	Fabaceae_NC1224	Eudicots-Fabales-Fabaceae_NC1224	This study	#C67171	Fabales	#FFB366	Fabaceae	#CD853F
Eudicots	Fabaceae_NC1225	Eudicots-Fabales-Fabaceae_NC1225	This study	#C67171	Fabales	#FFB366	Fabaceae	#CD853F
Eudicots	Fabaceae_NC1226	Eudicots-Fabales-Fabaceae_NC1226	This study	#C67171	Fabales	#FFB366	Fabaceae	#CD853F
Eudicots	Fabaceae_NC1227	Eudicots-Fabales-Fabaceae_NC1227	This study	#C67171	Fabales	#FFB366	Fabaceae	#CD853F
Eudicots	Fabaceae_NC1228	Eudicots-Fabales-Fabaceae_NC1228	This study	#C67171	Fabales	#FFB366	Fabaceae	#CD853F
Eudicots	Fabaceae_NC1229	Eudicots-Fabales-Fabaceae_NC1229	This study	#C67171	Fabales	#FFB366	Fabaceae	#CD853F
Eudicots	Fabaceae_NC1230	Eudicots-Fabales-Fabaceae_NC1230	This study	#C67171	Fabales	#FFB366	Fabaceae	#CD853F
Eudicots	Fabaceae_NC1231	Eudicots-Fabales-Fabaceae_NC1231	This study	#C67171	Fabales	#FFB366	Fabaceae	#CD853F
Eudicots	Fabaceae_NC1232	Eudicots-Fabales-Fabaceae_NC1232	This study	#C67171	Fabales	#FFB366	Fabaceae	#CD853F
Eudicots	Fabaceae_NC1233	Eudicots-Fabales-Fabaceae_NC1233	This study	#C67171	Fabales	#FFB366	Fabaceae	#CD853F
Eudicots	Fabaceae_NC1234	Eudicots-Fabales-Fabaceae_NC1234	This study	#C67171	Fabales	#FFB366	Fabaceae	#CD853F
Eudicots	Fabaceae_NC1235	Eudicots-Fabales-Fabaceae_NC1235	This study	#C67171	Fabales	#FFB366	Fabaceae	#CD853F
Eudicots	Fabaceae_NC1236	Eudicots-Fabales-Fabaceae_NC1236	This study	#C67171	Fabales	#FFB366	Fabaceae	#CD853F
Eudicots	Fabaceae_NC1237	Eudicots-Fabales-Fabaceae_NC1237	This study	#C67171	Fabales	#FFB366	Fabaceae	#CD853F
Eudicots	Fabaceae_NC1238	Eudicots-Fabales-Fabaceae_NC1238	This study	#C67171	Fabales	#FFB366	Fabaceae	#CD853F
Eudicots	Fabaceae_NC1239	Eudicots-Fabales-Fabaceae_NC1239	This study	#C67171	Fabales	#FFB366	Fabaceae	#CD853F
Eudicots	Fabaceae_NC1240	Eudicots-Fabales-Fabaceae_NC1240	This study	#C67171	Fabales	#FFB366	Fabaceae	#CD853F
Eudicots	Fabaceae_NC1241	Eudicots-Fabales-Fabaceae_NC1241	This study	#C67171	Fabales	#FFB366	Fabaceae	#CD853F
Eudicots	Fabaceae_NC1242	Eudicots-Fabales-Fabaceae_NC1242	This study	#C67171	Fabales	#FFB366	Fabaceae	#CD853F
Eudicots	Fabaceae_NC1243	Eudicots-Fabales-Fabaceae_NC1243	This study	#C67171	Fabales	#FFB366	Fabaceae	#CD853F
Eudicots	Fabaceae_NC1244	Eudicots-Fabales-Fabaceae_NC1244	This study	#C67171	Fabales	#FFB366	Fabaceae	#CD853F
Eudicots	Fabaceae_NC1245	Eudicots-Fabales-Fabaceae_NC1245	This study	#C67171	Fabales	#FFB366	Fabaceae	#CD853F
Eudicots	Fabaceae_NC1246	Eudicots-Fabales-Fabaceae_NC1246	This study	#C67171	Fabales	#FFB366	Fabaceae	#CD853F
Eudicots	Fabaceae_NC1247	Eudicots-Fabales-Fabaceae_NC1247	This study	#C67171	Fabales	#FFB366	Fabaceae	#CD853F
Eudicots	Fabaceae_NC1248	Eudicots-Fabales-Fabaceae_NC1248	This study	#C67171	Fabales	#FFB366	Fabaceae	#CD853F
Eudicots	Fabaceae_NC1249	Eudicots-Fabales-Fabaceae_NC1249	This study	#C67171	Fabales	#FFB366	Fabaceae	#CD853F
Eudicots	Fabaceae_NC1250	Eudicots-Fabales-Fabaceae_NC1250	This study	#C67171	Fabales	#FFB366	Fabaceae	#CD853F
Eudicots	Fabaceae_NC1251	Eudicots-Fabales-Fabaceae_NC1251	This study	#C67171	Fabales	#FFB366	Fabaceae	#CD853F
Eudicots	Fabaceae_NC1252	Eudicots-Fabales-Fabaceae_NC1252	This study	#C67171	Fabales	#FFB366	Fabaceae	#CD853F
Eudicots	Fabaceae_NC1253	Eudicots-Fabales-Fabaceae_NC1253	This study	#C67171	Fabales	#FFB366	Fabaceae	#CD853F
Eudicots	Fabaceae_NC1254	Eudicots-Fabales-Fabaceae_NC1254	This study	#C67171	Fabales	#FFB366	Fabaceae	#CD853F
Eudicots	Fabaceae_NC1255	Eudicots-Fabales-Fabaceae_NC1255	This study	#C67171	Fabales	#FFB366	Fabaceae	#CD853F
Eudicots	Fabaceae_NC1256	Eudicots-Fabales-Fabaceae_NC1256	This study	#C67171	Fabales	#FFB366	Fabaceae	#CD853F
Eudicots	Fagaceae_RL0297	Eudicots-Fagales-Fagaceae_RL0297	This study	#C67171	Fagales	#FF4500	Fagaceae	#704214
Eudicots	Fagaceae_RL0480	Eudicots-Fagales-Fagaceae_RL0480	This study	#C67171	Fagales	#FF4500	Fagaceae	#704214
Eudicots	Fagaceae_RL0502	Eudicots-Fagales-Fagaceae_RL0502	This study	#C67171	Fagales	#FF4500	Fagaceae	#704214
Eudicots	Fagaceae_RL0515	Eudicots-Fagales-Fagaceae_RL0515	This study	#C67171	Fagales	#FF4500	Fagaceae	#704214
Eudicots	Fagaceae_RL0587	Eudicots-Fagales-Fagaceae_RL0587	This study	#C67171	Fagales	#FF4500	Fagaceae	#704214
Eudicots	Fagaceae_RL1013	Eudicots-Fagales-Fagaceae_RL1013	This study	#C67171	Fagales	#FF4500	Fagaceae	#704214
Eudicots	Fagaceae_RL1031	Eudicots-Fagales-Fagaceae_RL1031	This study	#C67171	Fagales	#FF4500	Fagaceae	#704214
Eudicots	Fagaceae_NC1257	Eudicots-Fagales-Fagaceae_NC1257	This study	#C67171	Fagales	#FF4500	Fagaceae	#704214
Eudicots	Fagaceae_NC1258	Eudicots-Fagales-Fagaceae_NC1258	This study	#C67171	Fagales	#FF4500	Fagaceae	#704214
Eudicots	Fagaceae_NC1259	Eudicots-Fagales-Fagaceae_NC1259	This study	#C67171	Fagales	#FF4500	Fagaceae	#704214
Eudicots	Fagaceae_NC1260	Eudicots-Fagales-Fagaceae_NC1260	This study	#C67171	Fagales	#FF4500	Fagaceae	#704214
Eudicots	Fagaceae_NC1261	Eudicots-Fagales-Fagaceae_NC1261	This study	#C67171	Fagales	#FF4500	Fagaceae	#704214
Eudicots	Fagaceae_NC1262	Eudicots-Fagales-Fagaceae_NC1262	This study	#C67171	Fagales	#FF4500	Fagaceae	#704214
Eudicots	Fagaceae_NC1263	Eudicots-Fagales-Fagaceae_NC1263	This study	#C67171	Fagales	#FF4500	Fagaceae	#704214
Eudicots	Fagaceae_NC1264	Eudicots-Fagales-Fagaceae_NC1264	This study	#C67171	Fagales	#FF4500	Fagaceae	#704214
Eudicots	Fagaceae_NC1265	Eudicots-Fagales-Fagaceae_NC1265	This study	#C67171	Fagales	#FF4500	Fagaceae	#704214
Eudicots	Fagaceae_NC1266	Eudicots-Fagales-Fagaceae_NC1266	This study	#C67171	Fagales	#FF4500	Fagaceae	#704214
Eudicots	Fagaceae_NC1267	Eudicots-Fagales-Fagaceae_NC1267	This study	#C67171	Fagales	#FF4500	Fagaceae	#704214
Eudicots	Fagaceae_NC1268	Eudicots-Fagales-Fagaceae_NC1268	This study	#C67171	Fagales	#FF4500	Fagaceae	#704214
Eudicots	Fagaceae_NC1269	Eudicots-Fagales-Fagaceae_NC1269	This study	#C67171	Fagales	#FF4500	Fagaceae	#704214
Eudicots	Fagaceae_NC1270	Eudicots-Fagales-Fagaceae_NC1270	This study	#C67171	Fagales	#FF4500	Fagaceae	#704214
Eudicots	Fagaceae_NC1271	Eudicots-Fagales-Fagaceae_NC1271	This study	#C67171	Fagales	#FF4500	Fagaceae	#704214
Eudicots	Fagaceae_NC1272	Eudicots-Fagales-Fagaceae_NC1272	This study	#C67171	Fagales	#FF4500	Fagaceae	#704214
Eudicots	Fagaceae_NC1273	Eudicots-Fagales-Fagaceae_NC1273	This study	#C67171	Fagales	#FF4500	Fagaceae	#704214
Eudicots	Fagaceae_NC1274	Eudicots-Fagales-Fagaceae_NC1274	This study	#C67171	Fagales	#FF4500	Fagaceae	#704214
Eudicots	Fagaceae_NC1275	Eudicots-Fagales-Fagaceae_NC1275	This study	#C67171	Fagales	#FF4500	Fagaceae	#704214
Eudicots	Fagaceae_NC1276	Eudicots-Fagales-Fagaceae_NC1276	This study	#C67171	Fagales	#FF4500	Fagaceae	#704214
Eudicots	Fouquieriaceae_NC1277	Eudicots-Ericales-Fouquieriaceae_NC1277	This study	#C67171	Ericales	#CD5C5C	Fouquieriaceae	#CC7722
Eudicots	Francoaceae_NC1278	Eudicots-Geraniales-Francoaceae_NC1278	This study	#C67171	Geraniales	#CD853F	Francoaceae	#FFE4C4
Eudicots	Francoaceae_NC1279	Eudicots-Geraniales-Francoaceae_NC1279	This study	#C67171	Geraniales	#CD853F	Francoaceae	#FFE4C4
Eudicots	Francoaceae_NC1280	Eudicots-Geraniales-Francoaceae_NC1280	This study	#C67171	Geraniales	#CD853F	Francoaceae	#FFE4C4
Eudicots	Gentianaceae_RL0062	Eudicots-Gentianales-Gentianaceae_RL0062	This study	#C67171	Gentianales	#FFE4E1	Gentianaceae	#F28500
Eudicots	Gentianaceae_NC1282	Eudicots-Gentianales-Gentianaceae_NC1282	This study	#C67171	Gentianales	#FFE4E1	Gentianaceae	#F28500
Eudicots	Gentianaceae_NC1283	Eudicots-Gentianales-Gentianaceae_NC1283	This study	#C67171	Gentianales	#FFE4E1	Gentianaceae	#F28500
Eudicots	Gentianaceae_NC1284	Eudicots-Gentianales-Gentianaceae_NC1284	This study	#C67171	Gentianales	#FFE4E1	Gentianaceae	#F28500
Eudicots	Gentianaceae_NC1285	Eudicots-Gentianales-Gentianaceae_NC1285	This study	#C67171	Gentianales	#FFE4E1	Gentianaceae	#F28500
Eudicots	Gentianaceae_NC1286	Eudicots-Gentianales-Gentianaceae_NC1286	This study	#C67171	Gentianales	#FFE4E1	Gentianaceae	#F28500
Eudicots	Gentianaceae_NC1287	Eudicots-Gentianales-Gentianaceae_NC1287	This study	#C67171	Gentianales	#FFE4E1	Gentianaceae	#F28500
Eudicots	Gentianaceae_NC1288	Eudicots-Gentianales-Gentianaceae_NC1288	This study	#C67171	Gentianales	#FFE4E1	Gentianaceae	#F28500
Eudicots	Geraniaceae_NC1289	Eudicots-Geraniales-Geraniaceae_NC1289	This study	#C67171	Geraniales	#CD853F	Geraniaceae	#FF8C00
Eudicots	Geraniaceae_NC1290	Eudicots-Geraniales-Geraniaceae_NC1290	This study	#C67171	Geraniales	#CD853F	Geraniaceae	#FF8C00
Eudicots	Geraniaceae_NC1291	Eudicots-Geraniales-Geraniaceae_NC1291	This study	#C67171	Geraniales	#CD853F	Geraniaceae	#FF8C00
Eudicots	Geraniaceae_NC1292	Eudicots-Geraniales-Geraniaceae_NC1292	This study	#C67171	Geraniales	#CD853F	Geraniaceae	#FF8C00
Eudicots	Geraniaceae_NC1293	Eudicots-Geraniales-Geraniaceae_NC1293	This study	#C67171	Geraniales	#CD853F	Geraniaceae	#FF8C00
Eudicots	Geraniaceae_NC1294	Eudicots-Geraniales-Geraniaceae_NC1294	This study	#C67171	Geraniales	#CD853F	Geraniaceae	#FF8C00
Eudicots	Geraniaceae_NC1295	Eudicots-Geraniales-Geraniaceae_NC1295	This study	#C67171	Geraniales	#CD853F	Geraniaceae	#FF8C00
Eudicots	Geraniaceae_NC1296	Eudicots-Geraniales-Geraniaceae_NC1296	This study	#C67171	Geraniales	#CD853F	Geraniaceae	#FF8C00
Eudicots	Geraniaceae_NC1297	Eudicots-Geraniales-Geraniaceae_NC1297	This study	#C67171	Geraniales	#CD853F	Geraniaceae	#FF8C00
Eudicots	Geraniaceae_NC1298	Eudicots-Geraniales-Geraniaceae_NC1298	This study	#C67171	Geraniales	#CD853F	Geraniaceae	#FF8C00
Eudicots	Geraniaceae_NC1299	Eudicots-Geraniales-Geraniaceae_NC1299	This study	#C67171	Geraniales	#CD853F	Geraniaceae	#FF8C00
Eudicots	Geraniaceae_NC1300	Eudicots-Geraniales-Geraniaceae_NC1300	This study	#C67171	Geraniales	#CD853F	Geraniaceae	#FF8C00
Eudicots	Geraniaceae_NC1301	Eudicots-Geraniales-Geraniaceae_NC1301	This study	#C67171	Geraniales	#CD853F	Geraniaceae	#FF8C00
Eudicots	Geraniaceae_NC1302	Eudicots-Geraniales-Geraniaceae_NC1302	This study	#C67171	Geraniales	#CD853F	Geraniaceae	#FF8C00
Eudicots	Geraniaceae_NC1303	Eudicots-Geraniales-Geraniaceae_NC1303	This study	#C67171	Geraniales	#CD853F	Geraniaceae	#FF8C00
Eudicots	Geraniaceae_NC1304	Eudicots-Geraniales-Geraniaceae_NC1304	This study	#C67171	Geraniales	#CD853F	Geraniaceae	#FF8C00
Eudicots	Geraniaceae_NC1305	Eudicots-Geraniales-Geraniaceae_NC1305	This study	#C67171	Geraniales	#CD853F	Geraniaceae	#FF8C00
Eudicots	Geraniaceae_NC1306	Eudicots-Geraniales-Geraniaceae_NC1306	This study	#C67171	Geraniales	#CD853F	Geraniaceae	#FF8C00
Eudicots	Geraniaceae_NC1307	Eudicots-Geraniales-Geraniaceae_NC1307	This study	#C67171	Geraniales	#CD853F	Geraniaceae	#FF8C00
Eudicots	Geraniaceae_NC1308	Eudicots-Geraniales-Geraniaceae_NC1308	This study	#C67171	Geraniales	#CD853F	Geraniaceae	#FF8C00
Eudicots	Geraniaceae_NC1309	Eudicots-Geraniales-Geraniaceae_NC1309	This study	#C67171	Geraniales	#CD853F	Geraniaceae	#FF8C00
Eudicots	Geraniaceae_NC1310	Eudicots-Geraniales-Geraniaceae_NC1310	This study	#C67171	Geraniales	#CD853F	Geraniaceae	#FF8C00
Eudicots	Geraniaceae_NC1311	Eudicots-Geraniales-Geraniaceae_NC1311	This study	#C67171	Geraniales	#CD853F	Geraniaceae	#FF8C00
Eudicots	Geraniaceae_NC1312	Eudicots-Geraniales-Geraniaceae_NC1312	This study	#C67171	Geraniales	#CD853F	Geraniaceae	#FF8C00
Eudicots	Geraniaceae_NC1313	Eudicots-Geraniales-Geraniaceae_NC1313	This study	#C67171	Geraniales	#CD853F	Geraniaceae	#FF8C00
Eudicots	Geraniaceae_NC1314	Eudicots-Geraniales-Geraniaceae_NC1314	This study	#C67171	Geraniales	#CD853F	Geraniaceae	#FF8C00
Eudicots	Geraniaceae_NC1315	Eudicots-Geraniales-Geraniaceae_NC1315	This study	#C67171	Geraniales	#CD853F	Geraniaceae	#FF8C00
Eudicots	Geraniaceae_NC1316	Eudicots-Geraniales-Geraniaceae_NC1316	This study	#C67171	Geraniales	#CD853F	Geraniaceae	#FF8C00
Eudicots	Geraniaceae_NC1317	Eudicots-Geraniales-Geraniaceae_NC1317	This study	#C67171	Geraniales	#CD853F	Geraniaceae	#FF8C00
Eudicots	Geraniaceae_NC1318	Eudicots-Geraniales-Geraniaceae_NC1318	This study	#C67171	Geraniales	#CD853F	Geraniaceae	#FF8C00
Eudicots	Geraniaceae_NC1319	Eudicots-Geraniales-Geraniaceae_NC1319	This study	#C67171	Geraniales	#CD853F	Geraniaceae	#FF8C00
Eudicots	Geraniaceae_NC1320	Eudicots-Geraniales-Geraniaceae_NC1320	This study	#C67171	Geraniales	#CD853F	Geraniaceae	#FF8C00
Eudicots	Geraniaceae_NC1321	Eudicots-Geraniales-Geraniaceae_NC1321	This study	#C67171	Geraniales	#CD853F	Geraniaceae	#FF8C00
Eudicots	Geraniaceae_NC1322	Eudicots-Geraniales-Geraniaceae_NC1322	This study	#C67171	Geraniales	#CD853F	Geraniaceae	#FF8C00
Eudicots	Geraniaceae_NC1323	Eudicots-Geraniales-Geraniaceae_NC1323	This study	#C67171	Geraniales	#CD853F	Geraniaceae	#FF8C00
Eudicots	Geraniaceae_NC1324	Eudicots-Geraniales-Geraniaceae_NC1324	This study	#C67171	Geraniales	#CD853F	Geraniaceae	#FF8C00
Eudicots	Geraniaceae_NC1325	Eudicots-Geraniales-Geraniaceae_NC1325	This study	#C67171	Geraniales	#CD853F	Geraniaceae	#FF8C00
Eudicots	Geraniaceae_NC1326	Eudicots-Geraniales-Geraniaceae_NC1326	This study	#C67171	Geraniales	#CD853F	Geraniaceae	#FF8C00
Eudicots	Geraniaceae_NC1327	Eudicots-Geraniales-Geraniaceae_NC1327	This study	#C67171	Geraniales	#CD853F	Geraniaceae	#FF8C00
Eudicots	Gesneriaceae_NC1328	Eudicots-Lamiales-Gesneriaceae_NC1328	This study	#C67171	Lamiales	#F08080	Gesneriaceae	#FAEBD7
Eudicots	Gesneriaceae_NC1329	Eudicots-Lamiales-Gesneriaceae_NC1329	This study	#C67171	Lamiales	#F08080	Gesneriaceae	#FAEBD7
Eudicots	Gesneriaceae_NC1330	Eudicots-Lamiales-Gesneriaceae_NC1330	This study	#C67171	Lamiales	#F08080	Gesneriaceae	#FAEBD7
Eudicots	Gesneriaceae_NC1331	Eudicots-Lamiales-Gesneriaceae_NC1331	This study	#C67171	Lamiales	#F08080	Gesneriaceae	#FAEBD7
Eudicots	Gesneriaceae_NC1332	Eudicots-Lamiales-Gesneriaceae_NC1332	This study	#C67171	Lamiales	#F08080	Gesneriaceae	#FAEBD7
Eudicots	Gesneriaceae_NC1333	Eudicots-Lamiales-Gesneriaceae_NC1333	This study	#C67171	Lamiales	#F08080	Gesneriaceae	#FAEBD7
Eudicots	Gesneriaceae_NC1334	Eudicots-Lamiales-Gesneriaceae_NC1334	This study	#C67171	Lamiales	#F08080	Gesneriaceae	#FAEBD7
Eudicots	Gesneriaceae_NC1335	Eudicots-Lamiales-Gesneriaceae_NC1335	This study	#C67171	Lamiales	#F08080	Gesneriaceae	#FAEBD7
Eudicots	Gesneriaceae_NC1336	Eudicots-Lamiales-Gesneriaceae_NC1336	This study	#C67171	Lamiales	#F08080	Gesneriaceae	#FAEBD7
Eudicots	Grossulariaceae_NC1343	Eudicots-Saxifragales-Grossulariaceae_NC1343	This study	#C67171	Saxifragales	#8B0000	Grossulariaceae	#DEB887
Eudicots	Haloragaceae_NC1344	Eudicots-Saxifragales-Haloragaceae_NC1344	This study	#C67171	Saxifragales	#8B0000	Haloragaceae	#FFEBCD
Eudicots	Hamamelidaceae_RL0269	Eudicots-Saxifragales-Hamamelidaceae_RL0269	This study	#C67171	Saxifragales	#8B0000	Hamamelidaceae	#FFDEAD
Eudicots	Hamamelidaceae_NC1345	Eudicots-Saxifragales-Hamamelidaceae_NC1345	This study	#C67171	Saxifragales	#8B0000	Hamamelidaceae	#FFDEAD
Eudicots	Hamamelidaceae_NC1346	Eudicots-Saxifragales-Hamamelidaceae_NC1346	This study	#C67171	Saxifragales	#8B0000	Hamamelidaceae	#FFDEAD
Eudicots	Hamamelidaceae_NC1347	Eudicots-Saxifragales-Hamamelidaceae_NC1347	This study	#C67171	Saxifragales	#8B0000	Hamamelidaceae	#FFDEAD
Eudicots	Hamamelidaceae_NC1348	Eudicots-Saxifragales-Hamamelidaceae_NC1348	This study	#C67171	Saxifragales	#8B0000	Hamamelidaceae	#FFDEAD
Eudicots	Helwingiaceae_NC1351	Eudicots-Aquifoliales-Helwingiaceae_NC1351	This study	#C67171	Aquifoliales	#FA8072	Helwingiaceae	#FF9900
Eudicots	Hydrangeaceae_RL0680	Eudicots-Cornales-Hydrangeaceae_RL0680	This study	#C67171	Cornales	#D2691E	Hydrangeaceae	#FFEFD5
Eudicots	Hydrangeaceae_NC1354	Eudicots-Cornales-Hydrangeaceae_NC1354	This study	#C67171	Cornales	#D2691E	Hydrangeaceae	#FFEFD5
Eudicots	Hydrangeaceae_NC1355	Eudicots-Cornales-Hydrangeaceae_NC1355	This study	#C67171	Cornales	#D2691E	Hydrangeaceae	#FFEFD5
Eudicots	Hydrangeaceae_NC1356	Eudicots-Cornales-Hydrangeaceae_NC1356	This study	#C67171	Cornales	#D2691E	Hydrangeaceae	#FFEFD5
Eudicots	Hydrangeaceae_NC1357	Eudicots-Cornales-Hydrangeaceae_NC1357	This study	#C67171	Cornales	#D2691E	Hydrangeaceae	#FFEFD5
Eudicots	Hydrangeaceae_NC1358	Eudicots-Cornales-Hydrangeaceae_NC1358	This study	#C67171	Cornales	#D2691E	Hydrangeaceae	#FFEFD5
Eudicots	Hydrangeaceae_NC1359	Eudicots-Cornales-Hydrangeaceae_NC1359	This study	#C67171	Cornales	#D2691E	Hydrangeaceae	#FFEFD5
Eudicots	Hydrangeaceae_NC1360	Eudicots-Cornales-Hydrangeaceae_NC1360	This study	#C67171	Cornales	#D2691E	Hydrangeaceae	#FFEFD5
Eudicots	Hypericaceae_RL0712	Eudicots-Malpighiales-Hypericaceae_RL0712	This study	#C67171	Malpighiales	#FF8033	Hypericaceae	#CCB38C
Eudicots	Icacinaceae_NC1365	Eudicots-Icacinales-Icacinaceae_NC1365	This study	#C67171	Icacinales	#704214	Icacinaceae	#996B1F
Eudicots	Iteaceae_RL0761	Eudicots-Saxifragales-Iteaceae_RL0761	This study	#C67171	Saxifragales	#8B0000	Iteaceae	#FFE4B5
Eudicots	Iteaceae_NC1367	Eudicots-Saxifragales-Iteaceae_NC1367	This study	#C67171	Saxifragales	#8B0000	Iteaceae	#FFE4B5
Eudicots	Juglandaceae_RL0473	Eudicots-Fagales-Juglandaceae_RL0473	This study	#C67171	Fagales	#FF4500	Juglandaceae	#FDF5E6
Eudicots	Juglandaceae_RL0986	Eudicots-Fagales-Juglandaceae_RL0986	This study	#C67171	Fagales	#FF4500	Juglandaceae	#FDF5E6
Eudicots	Juglandaceae_NC1369	Eudicots-Fagales-Juglandaceae_NC1369	This study	#C67171	Fagales	#FF4500	Juglandaceae	#FDF5E6
Eudicots	Juglandaceae_NC1370	Eudicots-Fagales-Juglandaceae_NC1370	This study	#C67171	Fagales	#FF4500	Juglandaceae	#FDF5E6
Eudicots	Juglandaceae_NC1371	Eudicots-Fagales-Juglandaceae_NC1371	This study	#C67171	Fagales	#FF4500	Juglandaceae	#FDF5E6
Eudicots	Juglandaceae_NC1372	Eudicots-Fagales-Juglandaceae_NC1372	This study	#C67171	Fagales	#FF4500	Juglandaceae	#FDF5E6
Eudicots	Juglandaceae_NC1373	Eudicots-Fagales-Juglandaceae_NC1373	This study	#C67171	Fagales	#FF4500	Juglandaceae	#FDF5E6
Eudicots	Juglandaceae_NC1374	Eudicots-Fagales-Juglandaceae_NC1374	This study	#C67171	Fagales	#FF4500	Juglandaceae	#FDF5E6
Eudicots	Juglandaceae_NC1375	Eudicots-Fagales-Juglandaceae_NC1375	This study	#C67171	Fagales	#FF4500	Juglandaceae	#FDF5E6
Eudicots	Juglandaceae_NC1376	Eudicots-Fagales-Juglandaceae_NC1376	This study	#C67171	Fagales	#FF4500	Juglandaceae	#FDF5E6
Eudicots	Juglandaceae_NC1377	Eudicots-Fagales-Juglandaceae_NC1377	This study	#C67171	Fagales	#FF4500	Juglandaceae	#FDF5E6
Eudicots	Juglandaceae_NC1378	Eudicots-Fagales-Juglandaceae_NC1378	This study	#C67171	Fagales	#FF4500	Juglandaceae	#FDF5E6
Eudicots	Juglandaceae_NC1379	Eudicots-Fagales-Juglandaceae_NC1379	This study	#C67171	Fagales	#FF4500	Juglandaceae	#FDF5E6
Eudicots	Juglandaceae_NC1380	Eudicots-Fagales-Juglandaceae_NC1380	This study	#C67171	Fagales	#FF4500	Juglandaceae	#FDF5E6
Eudicots	Lamiaceae_RL0098	Eudicots-Lamiales-Lamiaceae_RL0098	This study	#C67171	Lamiales	#F08080	Lamiaceae	#F5DEB3
Eudicots	Lamiaceae_RL0109	Eudicots-Lamiales-Lamiaceae_RL0109	This study	#C67171	Lamiales	#F08080	Lamiaceae	#F5DEB3
Eudicots	Lamiaceae_RL0159	Eudicots-Lamiales-Lamiaceae_RL0159	This study	#C67171	Lamiales	#F08080	Lamiaceae	#F5DEB3
Eudicots	Lamiaceae_RL0240	Eudicots-Lamiales-Lamiaceae_RL0240	This study	#C67171	Lamiales	#F08080	Lamiaceae	#F5DEB3
Eudicots	Lamiaceae_RL0242	Eudicots-Lamiales-Lamiaceae_RL0242	This study	#C67171	Lamiales	#F08080	Lamiaceae	#F5DEB3
Eudicots	Lamiaceae_RL0323	Eudicots-Lamiales-Lamiaceae_RL0323	This study	#C67171	Lamiales	#F08080	Lamiaceae	#F5DEB3
Eudicots	Lamiaceae_RL0353	Eudicots-Lamiales-Lamiaceae_RL0353	This study	#C67171	Lamiales	#F08080	Lamiaceae	#F5DEB3
Eudicots	Lamiaceae_RL0488	Eudicots-Lamiales-Lamiaceae_RL0488	This study	#C67171	Lamiales	#F08080	Lamiaceae	#F5DEB3
Eudicots	Lamiaceae_RL0570	Eudicots-Lamiales-Lamiaceae_RL0570	This study	#C67171	Lamiales	#F08080	Lamiaceae	#F5DEB3
Eudicots	Lamiaceae_RL0618	Eudicots-Lamiales-Lamiaceae_RL0618	This study	#C67171	Lamiales	#F08080	Lamiaceae	#F5DEB3
Eudicots	Lamiaceae_RL0620	Eudicots-Lamiales-Lamiaceae_RL0620	This study	#C67171	Lamiales	#F08080	Lamiaceae	#F5DEB3
Eudicots	Lamiaceae_RL0682	Eudicots-Lamiales-Lamiaceae_RL0682	This study	#C67171	Lamiales	#F08080	Lamiaceae	#F5DEB3
Eudicots	Lamiaceae_RL0730	Eudicots-Lamiales-Lamiaceae_RL0730	This study	#C67171	Lamiales	#F08080	Lamiaceae	#F5DEB3
Eudicots	Lamiaceae_RL0740	Eudicots-Lamiales-Lamiaceae_RL0740	This study	#C67171	Lamiales	#F08080	Lamiaceae	#F5DEB3
Eudicots	Lamiaceae_RL0748	Eudicots-Lamiales-Lamiaceae_RL0748	This study	#C67171	Lamiales	#F08080	Lamiaceae	#F5DEB3
Eudicots	Lamiaceae_RL0752	Eudicots-Lamiales-Lamiaceae_RL0752	This study	#C67171	Lamiales	#F08080	Lamiaceae	#F5DEB3
Eudicots	Lamiaceae_RL0753	Eudicots-Lamiales-Lamiaceae_RL0753	This study	#C67171	Lamiales	#F08080	Lamiaceae	#F5DEB3
Eudicots	Lamiaceae_RL0756	Eudicots-Lamiales-Lamiaceae_RL0756	This study	#C67171	Lamiales	#F08080	Lamiaceae	#F5DEB3
Eudicots	Lamiaceae_RL0759	Eudicots-Lamiales-Lamiaceae_RL0759	This study	#C67171	Lamiales	#F08080	Lamiaceae	#F5DEB3
Eudicots	Lamiaceae_RL0760	Eudicots-Lamiales-Lamiaceae_RL0760	This study	#C67171	Lamiales	#F08080	Lamiaceae	#F5DEB3
Eudicots	Lamiaceae_RL0775	Eudicots-Lamiales-Lamiaceae_RL0775	This study	#C67171	Lamiales	#F08080	Lamiaceae	#F5DEB3
Eudicots	Lamiaceae_RL0842	Eudicots-Lamiales-Lamiaceae_RL0842	This study	#C67171	Lamiales	#F08080	Lamiaceae	#F5DEB3
Eudicots	Lamiaceae_RL0992	Eudicots-Lamiales-Lamiaceae_RL0992	This study	#C67171	Lamiales	#F08080	Lamiaceae	#F5DEB3
Eudicots	Lamiaceae_NC1381	Eudicots-Lamiales-Lamiaceae_NC1381	This study	#C67171	Lamiales	#F08080	Lamiaceae	#F5DEB3
Eudicots	Lamiaceae_NC1382	Eudicots-Lamiales-Lamiaceae_NC1382	This study	#C67171	Lamiales	#F08080	Lamiaceae	#F5DEB3
Eudicots	Lamiaceae_NC1383	Eudicots-Lamiales-Lamiaceae_NC1383	This study	#C67171	Lamiales	#F08080	Lamiaceae	#F5DEB3
Eudicots	Lamiaceae_NC1384	Eudicots-Lamiales-Lamiaceae_NC1384	This study	#C67171	Lamiales	#F08080	Lamiaceae	#F5DEB3
Eudicots	Lamiaceae_NC1385	Eudicots-Lamiales-Lamiaceae_NC1385	This study	#C67171	Lamiales	#F08080	Lamiaceae	#F5DEB3
Eudicots	Lamiaceae_NC1386	Eudicots-Lamiales-Lamiaceae_NC1386	This study	#C67171	Lamiales	#F08080	Lamiaceae	#F5DEB3
Eudicots	Lamiaceae_NC1387	Eudicots-Lamiales-Lamiaceae_NC1387	This study	#C67171	Lamiales	#F08080	Lamiaceae	#F5DEB3
Eudicots	Lamiaceae_NC1388	Eudicots-Lamiales-Lamiaceae_NC1388	This study	#C67171	Lamiales	#F08080	Lamiaceae	#F5DEB3
Eudicots	Lamiaceae_NC1389	Eudicots-Lamiales-Lamiaceae_NC1389	This study	#C67171	Lamiales	#F08080	Lamiaceae	#F5DEB3
Eudicots	Lamiaceae_NC1390	Eudicots-Lamiales-Lamiaceae_NC1390	This study	#C67171	Lamiales	#F08080	Lamiaceae	#F5DEB3
Eudicots	Lamiaceae_NC1391	Eudicots-Lamiales-Lamiaceae_NC1391	This study	#C67171	Lamiales	#F08080	Lamiaceae	#F5DEB3
Eudicots	Lamiaceae_NC1392	Eudicots-Lamiales-Lamiaceae_NC1392	This study	#C67171	Lamiales	#F08080	Lamiaceae	#F5DEB3
Eudicots	Lamiaceae_NC1393	Eudicots-Lamiales-Lamiaceae_NC1393	This study	#C67171	Lamiales	#F08080	Lamiaceae	#F5DEB3
Eudicots	Lamiaceae_NC1394	Eudicots-Lamiales-Lamiaceae_NC1394	This study	#C67171	Lamiales	#F08080	Lamiaceae	#F5DEB3
Eudicots	Lamiaceae_NC1395	Eudicots-Lamiales-Lamiaceae_NC1395	This study	#C67171	Lamiales	#F08080	Lamiaceae	#F5DEB3
Eudicots	Lamiaceae_NC1396	Eudicots-Lamiales-Lamiaceae_NC1396	This study	#C67171	Lamiales	#F08080	Lamiaceae	#F5DEB3
Eudicots	Lamiaceae_NC1397	Eudicots-Lamiales-Lamiaceae_NC1397	This study	#C67171	Lamiales	#F08080	Lamiaceae	#F5DEB3
Eudicots	Lamiaceae_NC1398	Eudicots-Lamiales-Lamiaceae_NC1398	This study	#C67171	Lamiales	#F08080	Lamiaceae	#F5DEB3
Eudicots	Lamiaceae_NC1399	Eudicots-Lamiales-Lamiaceae_NC1399	This study	#C67171	Lamiales	#F08080	Lamiaceae	#F5DEB3
Eudicots	Lamiaceae_NC1400	Eudicots-Lamiales-Lamiaceae_NC1400	This study	#C67171	Lamiales	#F08080	Lamiaceae	#F5DEB3
Eudicots	Lamiaceae_NC1401	Eudicots-Lamiales-Lamiaceae_NC1401	This study	#C67171	Lamiales	#F08080	Lamiaceae	#F5DEB3
Eudicots	Lamiaceae_NC1402	Eudicots-Lamiales-Lamiaceae_NC1402	This study	#C67171	Lamiales	#F08080	Lamiaceae	#F5DEB3
Eudicots	Lamiaceae_NC1403	Eudicots-Lamiales-Lamiaceae_NC1403	This study	#C67171	Lamiales	#F08080	Lamiaceae	#F5DEB3
Eudicots	Lamiaceae_NC1404	Eudicots-Lamiales-Lamiaceae_NC1404	This study	#C67171	Lamiales	#F08080	Lamiaceae	#F5DEB3
Eudicots	Lamiaceae_NC1405	Eudicots-Lamiales-Lamiaceae_NC1405	This study	#C67171	Lamiales	#F08080	Lamiaceae	#F5DEB3
Eudicots	Lamiaceae_NC1406	Eudicots-Lamiales-Lamiaceae_NC1406	This study	#C67171	Lamiales	#F08080	Lamiaceae	#F5DEB3
Eudicots	Lamiaceae_NC1407	Eudicots-Lamiales-Lamiaceae_NC1407	This study	#C67171	Lamiales	#F08080	Lamiaceae	#F5DEB3
Eudicots	Lamiaceae_NC1408	Eudicots-Lamiales-Lamiaceae_NC1408	This study	#C67171	Lamiales	#F08080	Lamiaceae	#F5DEB3
Eudicots	Lamiaceae_NC1409	Eudicots-Lamiales-Lamiaceae_NC1409	This study	#C67171	Lamiales	#F08080	Lamiaceae	#F5DEB3
Eudicots	Lamiaceae_NC1410	Eudicots-Lamiales-Lamiaceae_NC1410	This study	#C67171	Lamiales	#F08080	Lamiaceae	#F5DEB3
Eudicots	Lamiaceae_NC1411	Eudicots-Lamiales-Lamiaceae_NC1411	This study	#C67171	Lamiales	#F08080	Lamiaceae	#F5DEB3
Eudicots	Lamiaceae_NC1412	Eudicots-Lamiales-Lamiaceae_NC1412	This study	#C67171	Lamiales	#F08080	Lamiaceae	#F5DEB3
Eudicots	Lamiaceae_NC1413	Eudicots-Lamiales-Lamiaceae_NC1413	This study	#C67171	Lamiales	#F08080	Lamiaceae	#F5DEB3
Eudicots	Lardizabalaceae_NC1414	Eudicots-Ranunculales-Lardizabalaceae_NC1414	This study	#C67171	Ranunculales	#E9967A	Lardizabalaceae	#FFE5B4
Eudicots	Lardizabalaceae_NC1415	Eudicots-Ranunculales-Lardizabalaceae_NC1415	This study	#C67171	Ranunculales	#E9967A	Lardizabalaceae	#FFE5B4
Eudicots	Lardizabalaceae_NC1416	Eudicots-Ranunculales-Lardizabalaceae_NC1416	This study	#C67171	Ranunculales	#E9967A	Lardizabalaceae	#FFE5B4
Eudicots	Lecythidaceae_NC1440	Eudicots-Ericales-Lecythidaceae_NC1440	This study	#C67171	Ericales	#CD5C5C	Lecythidaceae	#FFA500
Eudicots	Lecythidaceae_NC1441	Eudicots-Ericales-Lecythidaceae_NC1441	This study	#C67171	Ericales	#CD5C5C	Lecythidaceae	#FFA500
Eudicots	Lecythidaceae_NC1442	Eudicots-Ericales-Lecythidaceae_NC1442	This study	#C67171	Ericales	#CD5C5C	Lecythidaceae	#FFA500
Eudicots	Lecythidaceae_NC1443	Eudicots-Ericales-Lecythidaceae_NC1443	This study	#C67171	Ericales	#CD5C5C	Lecythidaceae	#FFA500
Eudicots	Lecythidaceae_NC1444	Eudicots-Ericales-Lecythidaceae_NC1444	This study	#C67171	Ericales	#CD5C5C	Lecythidaceae	#FFA500
Eudicots	Lecythidaceae_NC1445	Eudicots-Ericales-Lecythidaceae_NC1445	This study	#C67171	Ericales	#CD5C5C	Lecythidaceae	#FFA500
Eudicots	Lecythidaceae_NC1446	Eudicots-Ericales-Lecythidaceae_NC1446	This study	#C67171	Ericales	#CD5C5C	Lecythidaceae	#FFA500
Eudicots	Lecythidaceae_NC1447	Eudicots-Ericales-Lecythidaceae_NC1447	This study	#C67171	Ericales	#CD5C5C	Lecythidaceae	#FFA500
Eudicots	Lecythidaceae_NC1448	Eudicots-Ericales-Lecythidaceae_NC1448	This study	#C67171	Ericales	#CD5C5C	Lecythidaceae	#FFA500
Eudicots	Lecythidaceae_NC1449	Eudicots-Ericales-Lecythidaceae_NC1449	This study	#C67171	Ericales	#CD5C5C	Lecythidaceae	#FFA500
Eudicots	Lecythidaceae_NC1450	Eudicots-Ericales-Lecythidaceae_NC1450	This study	#C67171	Ericales	#CD5C5C	Lecythidaceae	#FFA500
Eudicots	Lecythidaceae_NC1451	Eudicots-Ericales-Lecythidaceae_NC1451	This study	#C67171	Ericales	#CD5C5C	Lecythidaceae	#FFA500
Eudicots	Lecythidaceae_NC1452	Eudicots-Ericales-Lecythidaceae_NC1452	This study	#C67171	Ericales	#CD5C5C	Lecythidaceae	#FFA500
Eudicots	Lecythidaceae_NC1453	Eudicots-Ericales-Lecythidaceae_NC1453	This study	#C67171	Ericales	#CD5C5C	Lecythidaceae	#FFA500
Eudicots	Lecythidaceae_NC1454	Eudicots-Ericales-Lecythidaceae_NC1454	This study	#C67171	Ericales	#CD5C5C	Lecythidaceae	#FFA500
Eudicots	Lecythidaceae_NC1455	Eudicots-Ericales-Lecythidaceae_NC1455	This study	#C67171	Ericales	#CD5C5C	Lecythidaceae	#FFA500
Eudicots	Lecythidaceae_NC1456	Eudicots-Ericales-Lecythidaceae_NC1456	This study	#C67171	Ericales	#CD5C5C	Lecythidaceae	#FFA500
Eudicots	Lecythidaceae_NC1457	Eudicots-Ericales-Lecythidaceae_NC1457	This study	#C67171	Ericales	#CD5C5C	Lecythidaceae	#FFA500
Eudicots	Lecythidaceae_NC1458	Eudicots-Ericales-Lecythidaceae_NC1458	This study	#C67171	Ericales	#CD5C5C	Lecythidaceae	#FFA500
Eudicots	Lecythidaceae_NC1459	Eudicots-Ericales-Lecythidaceae_NC1459	This study	#C67171	Ericales	#CD5C5C	Lecythidaceae	#FFA500
Eudicots	Lecythidaceae_NC1460	Eudicots-Ericales-Lecythidaceae_NC1460	This study	#C67171	Ericales	#CD5C5C	Lecythidaceae	#FFA500
Eudicots	Lecythidaceae_NC1461	Eudicots-Ericales-Lecythidaceae_NC1461	This study	#C67171	Ericales	#CD5C5C	Lecythidaceae	#FFA500
Eudicots	Lentibulariaceae_NC1462	Eudicots-Lamiales-Lentibulariaceae_NC1462	This study	#C67171	Lamiales	#F08080	Lentibulariaceae	#FFFAF0
Eudicots	Lentibulariaceae_NC1463	Eudicots-Lamiales-Lentibulariaceae_NC1463	This study	#C67171	Lamiales	#F08080	Lentibulariaceae	#FFFAF0
Eudicots	Lentibulariaceae_NC1464	Eudicots-Lamiales-Lentibulariaceae_NC1464	This study	#C67171	Lamiales	#F08080	Lentibulariaceae	#FFFAF0
Eudicots	Lentibulariaceae_NC1465	Eudicots-Lamiales-Lentibulariaceae_NC1465	This study	#C67171	Lamiales	#F08080	Lentibulariaceae	#FFFAF0
Eudicots	Lentibulariaceae_NC1466	Eudicots-Lamiales-Lentibulariaceae_NC1466	This study	#C67171	Lamiales	#F08080	Lentibulariaceae	#FFFAF0
Eudicots	Lentibulariaceae_NC1467	Eudicots-Lamiales-Lentibulariaceae_NC1467	This study	#C67171	Lamiales	#F08080	Lentibulariaceae	#FFFAF0
Eudicots	Lentibulariaceae_NC1468	Eudicots-Lamiales-Lentibulariaceae_NC1468	This study	#C67171	Lamiales	#F08080	Lentibulariaceae	#FFFAF0
Eudicots	Lentibulariaceae_NC1469	Eudicots-Lamiales-Lentibulariaceae_NC1469	This study	#C67171	Lamiales	#F08080	Lentibulariaceae	#FFFAF0
Eudicots	Lentibulariaceae_NC1470	Eudicots-Lamiales-Lentibulariaceae_NC1470	This study	#C67171	Lamiales	#F08080	Lentibulariaceae	#FFFAF0
Eudicots	Lentibulariaceae_NC1471	Eudicots-Lamiales-Lentibulariaceae_NC1471	This study	#C67171	Lamiales	#F08080	Lentibulariaceae	#FFFAF0
Eudicots	Lentibulariaceae_NC1472	Eudicots-Lamiales-Lentibulariaceae_NC1472	This study	#C67171	Lamiales	#F08080	Lentibulariaceae	#FFFAF0
Eudicots	Lentibulariaceae_NC1473	Eudicots-Lamiales-Lentibulariaceae_NC1473	This study	#C67171	Lamiales	#F08080	Lentibulariaceae	#FFFAF0
Eudicots	Linaceae_NC1514	Eudicots-Malpighiales-Linaceae_NC1514	This study	#C67171	Malpighiales	#FF8033	Linaceae	#DAA520
Eudicots	Loranthaceae_RL0543	Eudicots-Santalales-Loranthaceae_RL0543	This study	#C67171	Santalales	#CC7722	Loranthaceae	#B8860B
Eudicots	Loranthaceae_RL0921	Eudicots-Santalales-Loranthaceae_RL0921	This study	#C67171	Santalales	#CC7722	Loranthaceae	#B8860B
Eudicots	Loranthaceae_NC1515	Eudicots-Santalales-Loranthaceae_NC1515	This study	#C67171	Santalales	#CC7722	Loranthaceae	#B8860B
Eudicots	Loranthaceae_NC1516	Eudicots-Santalales-Loranthaceae_NC1516	This study	#C67171	Santalales	#CC7722	Loranthaceae	#B8860B
Eudicots	Lythraceae_RL0255	Eudicots-Myrtales-Lythraceae_RL0255	This study	#C67171	Myrtales	#4D1F00	Lythraceae	#4D3900
Eudicots	Lythraceae_RL0790	Eudicots-Myrtales-Lythraceae_RL0790	This study	#C67171	Myrtales	#4D1F00	Lythraceae	#4D3900
Eudicots	Lythraceae_NC1519	Eudicots-Myrtales-Lythraceae_NC1519	This study	#C67171	Myrtales	#4D1F00	Lythraceae	#4D3900
Eudicots	Lythraceae_NC1520	Eudicots-Myrtales-Lythraceae_NC1520	This study	#C67171	Myrtales	#4D1F00	Lythraceae	#4D3900
Eudicots	Lythraceae_NC1521	Eudicots-Myrtales-Lythraceae_NC1521	This study	#C67171	Myrtales	#4D1F00	Lythraceae	#4D3900
Eudicots	Lythraceae_NC1522	Eudicots-Myrtales-Lythraceae_NC1522	This study	#C67171	Myrtales	#4D1F00	Lythraceae	#4D3900
Eudicots	Lythraceae_NC1523	Eudicots-Myrtales-Lythraceae_NC1523	This study	#C67171	Myrtales	#4D1F00	Lythraceae	#4D3900
Eudicots	Lythraceae_NC1524	Eudicots-Myrtales-Lythraceae_NC1524	This study	#C67171	Myrtales	#4D1F00	Lythraceae	#4D3900
Eudicots	Lythraceae_NC1525	Eudicots-Myrtales-Lythraceae_NC1525	This study	#C67171	Myrtales	#4D1F00	Lythraceae	#4D3900
Eudicots	Lythraceae_NC1526	Eudicots-Myrtales-Lythraceae_NC1526	This study	#C67171	Myrtales	#4D1F00	Lythraceae	#4D3900
Eudicots	Lythraceae_NC1527	Eudicots-Myrtales-Lythraceae_NC1527	This study	#C67171	Myrtales	#4D1F00	Lythraceae	#4D3900
Eudicots	Malpighiaceae_NC1557	Eudicots-Malpighiales-Malpighiaceae_NC1557	This study	#C67171	Malpighiales	#FF8033	Malpighiaceae	#E6C35C
Eudicots	Malpighiaceae_NC1558	Eudicots-Malpighiales-Malpighiaceae_NC1558	This study	#C67171	Malpighiales	#FF8033	Malpighiaceae	#E6C35C
Eudicots	Malvaceae_RL0201	Eudicots-Malvales-Malvaceae_RL0201	This study	#C67171	Malvales	#FF7300	Malvaceae	#FFBF00
Eudicots	Malvaceae_RL0228	Eudicots-Malvales-Malvaceae_RL0228	This study	#C67171	Malvales	#FF7300	Malvaceae	#FFBF00
Eudicots	Malvaceae_RL0312	Eudicots-Malvales-Malvaceae_RL0312	This study	#C67171	Malvales	#FF7300	Malvaceae	#FFBF00
Eudicots	Malvaceae_RL0393	Eudicots-Malvales-Malvaceae_RL0393	This study	#C67171	Malvales	#FF7300	Malvaceae	#FFBF00
Eudicots	Malvaceae_RL0528	Eudicots-Malvales-Malvaceae_RL0528	This study	#C67171	Malvales	#FF7300	Malvaceae	#FFBF00
Eudicots	Malvaceae_RL0588	Eudicots-Malvales-Malvaceae_RL0588	This study	#C67171	Malvales	#FF7300	Malvaceae	#FFBF00
Eudicots	Malvaceae_RL0595	Eudicots-Malvales-Malvaceae_RL0595	This study	#C67171	Malvales	#FF7300	Malvaceae	#FFBF00
Eudicots	Malvaceae_RL0714	Eudicots-Malvales-Malvaceae_RL0714	This study	#C67171	Malvales	#FF7300	Malvaceae	#FFBF00
Eudicots	Malvaceae_RL0742	Eudicots-Malvales-Malvaceae_RL0742	This study	#C67171	Malvales	#FF7300	Malvaceae	#FFBF00
Eudicots	Malvaceae_RL0774	Eudicots-Malvales-Malvaceae_RL0774	This study	#C67171	Malvales	#FF7300	Malvaceae	#FFBF00
Eudicots	Malvaceae_RL0927	Eudicots-Malvales-Malvaceae_RL0927	This study	#C67171	Malvales	#FF7300	Malvaceae	#FFBF00
Eudicots	Malvaceae_RL0989	Eudicots-Malvales-Malvaceae_RL0989	This study	#C67171	Malvales	#FF7300	Malvaceae	#FFBF00
Eudicots	Malvaceae_RL1007	Eudicots-Malvales-Malvaceae_RL1007	This study	#C67171	Malvales	#FF7300	Malvaceae	#FFBF00
Eudicots	Malvaceae_RL1020	Eudicots-Malvales-Malvaceae_RL1020	This study	#C67171	Malvales	#FF7300	Malvaceae	#FFBF00
Eudicots	Malvaceae_RL1029	Eudicots-Malvales-Malvaceae_RL1029	This study	#C67171	Malvales	#FF7300	Malvaceae	#FFBF00
Eudicots	Malvaceae_NC1559	Eudicots-Malvales-Malvaceae_NC1559	This study	#C67171	Malvales	#FF7300	Malvaceae	#FFBF00
Eudicots	Malvaceae_NC1560	Eudicots-Malvales-Malvaceae_NC1560	This study	#C67171	Malvales	#FF7300	Malvaceae	#FFBF00
Eudicots	Malvaceae_NC1561	Eudicots-Malvales-Malvaceae_NC1561	This study	#C67171	Malvales	#FF7300	Malvaceae	#FFBF00
Eudicots	Malvaceae_NC1562	Eudicots-Malvales-Malvaceae_NC1562	This study	#C67171	Malvales	#FF7300	Malvaceae	#FFBF00
Eudicots	Malvaceae_NC1563	Eudicots-Malvales-Malvaceae_NC1563	This study	#C67171	Malvales	#FF7300	Malvaceae	#FFBF00
Eudicots	Malvaceae_NC1564	Eudicots-Malvales-Malvaceae_NC1564	This study	#C67171	Malvales	#FF7300	Malvaceae	#FFBF00
Eudicots	Malvaceae_NC1565	Eudicots-Malvales-Malvaceae_NC1565	This study	#C67171	Malvales	#FF7300	Malvaceae	#FFBF00
Eudicots	Malvaceae_NC1566	Eudicots-Malvales-Malvaceae_NC1566	This study	#C67171	Malvales	#FF7300	Malvaceae	#FFBF00
Eudicots	Malvaceae_NC1567	Eudicots-Malvales-Malvaceae_NC1567	This study	#C67171	Malvales	#FF7300	Malvaceae	#FFBF00
Eudicots	Malvaceae_NC1568	Eudicots-Malvales-Malvaceae_NC1568	This study	#C67171	Malvales	#FF7300	Malvaceae	#FFBF00
Eudicots	Malvaceae_NC1569	Eudicots-Malvales-Malvaceae_NC1569	This study	#C67171	Malvales	#FF7300	Malvaceae	#FFBF00
Eudicots	Malvaceae_NC1570	Eudicots-Malvales-Malvaceae_NC1570	This study	#C67171	Malvales	#FF7300	Malvaceae	#FFBF00
Eudicots	Malvaceae_NC1571	Eudicots-Malvales-Malvaceae_NC1571	This study	#C67171	Malvales	#FF7300	Malvaceae	#FFBF00
Eudicots	Malvaceae_NC1572	Eudicots-Malvales-Malvaceae_NC1572	This study	#C67171	Malvales	#FF7300	Malvaceae	#FFBF00
Eudicots	Malvaceae_NC1573	Eudicots-Malvales-Malvaceae_NC1573	This study	#C67171	Malvales	#FF7300	Malvaceae	#FFBF00
Eudicots	Malvaceae_NC1574	Eudicots-Malvales-Malvaceae_NC1574	This study	#C67171	Malvales	#FF7300	Malvaceae	#FFBF00
Eudicots	Malvaceae_NC1575	Eudicots-Malvales-Malvaceae_NC1575	This study	#C67171	Malvales	#FF7300	Malvaceae	#FFBF00
Eudicots	Malvaceae_NC1576	Eudicots-Malvales-Malvaceae_NC1576	This study	#C67171	Malvales	#FF7300	Malvaceae	#FFBF00
Eudicots	Malvaceae_NC1577	Eudicots-Malvales-Malvaceae_NC1577	This study	#C67171	Malvales	#FF7300	Malvaceae	#FFBF00
Eudicots	Malvaceae_NC1578	Eudicots-Malvales-Malvaceae_NC1578	This study	#C67171	Malvales	#FF7300	Malvaceae	#FFBF00
Eudicots	Malvaceae_NC1579	Eudicots-Malvales-Malvaceae_NC1579	This study	#C67171	Malvales	#FF7300	Malvaceae	#FFBF00
Eudicots	Malvaceae_NC1580	Eudicots-Malvales-Malvaceae_NC1580	This study	#C67171	Malvales	#FF7300	Malvaceae	#FFBF00
Eudicots	Malvaceae_NC1581	Eudicots-Malvales-Malvaceae_NC1581	This study	#C67171	Malvales	#FF7300	Malvaceae	#FFBF00
Eudicots	Malvaceae_NC1582	Eudicots-Malvales-Malvaceae_NC1582	This study	#C67171	Malvales	#FF7300	Malvaceae	#FFBF00
Eudicots	Malvaceae_NC1583	Eudicots-Malvales-Malvaceae_NC1583	This study	#C67171	Malvales	#FF7300	Malvaceae	#FFBF00
Eudicots	Malvaceae_NC1584	Eudicots-Malvales-Malvaceae_NC1584	This study	#C67171	Malvales	#FF7300	Malvaceae	#FFBF00
Eudicots	Malvaceae_NC1585	Eudicots-Malvales-Malvaceae_NC1585	This study	#C67171	Malvales	#FF7300	Malvaceae	#FFBF00
Eudicots	Malvaceae_NC1586	Eudicots-Malvales-Malvaceae_NC1586	This study	#C67171	Malvales	#FF7300	Malvaceae	#FFBF00
Eudicots	Malvaceae_NC1587	Eudicots-Malvales-Malvaceae_NC1587	This study	#C67171	Malvales	#FF7300	Malvaceae	#FFBF00
Eudicots	Malvaceae_NC1588	Eudicots-Malvales-Malvaceae_NC1588	This study	#C67171	Malvales	#FF7300	Malvaceae	#FFBF00
Eudicots	Malvaceae_NC1589	Eudicots-Malvales-Malvaceae_NC1589	This study	#C67171	Malvales	#FF7300	Malvaceae	#FFBF00
Eudicots	Malvaceae_NC1590	Eudicots-Malvales-Malvaceae_NC1590	This study	#C67171	Malvales	#FF7300	Malvaceae	#FFBF00
Eudicots	Malvaceae_NC1591	Eudicots-Malvales-Malvaceae_NC1591	This study	#C67171	Malvales	#FF7300	Malvaceae	#FFBF00
Eudicots	Malvaceae_NC1592	Eudicots-Malvales-Malvaceae_NC1592	This study	#C67171	Malvales	#FF7300	Malvaceae	#FFBF00
Eudicots	Malvaceae_NC1593	Eudicots-Malvales-Malvaceae_NC1593	This study	#C67171	Malvales	#FF7300	Malvaceae	#FFBF00
Eudicots	Malvaceae_NC1594	Eudicots-Malvales-Malvaceae_NC1594	This study	#C67171	Malvales	#FF7300	Malvaceae	#FFBF00
Eudicots	Malvaceae_NC1595	Eudicots-Malvales-Malvaceae_NC1595	This study	#C67171	Malvales	#FF7300	Malvaceae	#FFBF00
Eudicots	Malvaceae_NC1596	Eudicots-Malvales-Malvaceae_NC1596	This study	#C67171	Malvales	#FF7300	Malvaceae	#FFBF00
Eudicots	Malvaceae_NC1597	Eudicots-Malvales-Malvaceae_NC1597	This study	#C67171	Malvales	#FF7300	Malvaceae	#FFBF00
Eudicots	Malvaceae_NC1598	Eudicots-Malvales-Malvaceae_NC1598	This study	#C67171	Malvales	#FF7300	Malvaceae	#FFBF00
Eudicots	Malvaceae_NC1599	Eudicots-Malvales-Malvaceae_NC1599	This study	#C67171	Malvales	#FF7300	Malvaceae	#FFBF00
Eudicots	Malvaceae_NC1600	Eudicots-Malvales-Malvaceae_NC1600	This study	#C67171	Malvales	#FF7300	Malvaceae	#FFBF00
Eudicots	Malvaceae_NC1601	Eudicots-Malvales-Malvaceae_NC1601	This study	#C67171	Malvales	#FF7300	Malvaceae	#FFBF00
Eudicots	Malvaceae_NC1602	Eudicots-Malvales-Malvaceae_NC1602	This study	#C67171	Malvales	#FF7300	Malvaceae	#FFBF00
Eudicots	Malvaceae_NC1603	Eudicots-Malvales-Malvaceae_NC1603	This study	#C67171	Malvales	#FF7300	Malvaceae	#FFBF00
Eudicots	Melastomataceae_RL0146	Eudicots-Myrtales-Melastomataceae_RL0146	This study	#C67171	Myrtales	#4D1F00	Melastomataceae	#FFF8DC
Eudicots	Melastomataceae_NC1629	Eudicots-Myrtales-Melastomataceae_NC1629	This study	#C67171	Myrtales	#4D1F00	Melastomataceae	#FFF8DC
Eudicots	Melastomataceae_NC1630	Eudicots-Myrtales-Melastomataceae_NC1630	This study	#C67171	Myrtales	#4D1F00	Melastomataceae	#FFF8DC
Eudicots	Melastomataceae_NC1631	Eudicots-Myrtales-Melastomataceae_NC1631	This study	#C67171	Myrtales	#4D1F00	Melastomataceae	#FFF8DC
Eudicots	Melastomataceae_NC1632	Eudicots-Myrtales-Melastomataceae_NC1632	This study	#C67171	Myrtales	#4D1F00	Melastomataceae	#FFF8DC
Eudicots	Melastomataceae_NC1633	Eudicots-Myrtales-Melastomataceae_NC1633	This study	#C67171	Myrtales	#4D1F00	Melastomataceae	#FFF8DC
Eudicots	Melastomataceae_NC1634	Eudicots-Myrtales-Melastomataceae_NC1634	This study	#C67171	Myrtales	#4D1F00	Melastomataceae	#FFF8DC
Eudicots	Melastomataceae_NC1635	Eudicots-Myrtales-Melastomataceae_NC1635	This study	#C67171	Myrtales	#4D1F00	Melastomataceae	#FFF8DC
Eudicots	Melastomataceae_NC1636	Eudicots-Myrtales-Melastomataceae_NC1636	This study	#C67171	Myrtales	#4D1F00	Melastomataceae	#FFF8DC
Eudicots	Melastomataceae_NC1637	Eudicots-Myrtales-Melastomataceae_NC1637	This study	#C67171	Myrtales	#4D1F00	Melastomataceae	#FFF8DC
Eudicots	Melastomataceae_NC1638	Eudicots-Myrtales-Melastomataceae_NC1638	This study	#C67171	Myrtales	#4D1F00	Melastomataceae	#FFF8DC
Eudicots	Melastomataceae_NC1639	Eudicots-Myrtales-Melastomataceae_NC1639	This study	#C67171	Myrtales	#4D1F00	Melastomataceae	#FFF8DC
Eudicots	Melastomataceae_NC1640	Eudicots-Myrtales-Melastomataceae_NC1640	This study	#C67171	Myrtales	#4D1F00	Melastomataceae	#FFF8DC
Eudicots	Melastomataceae_NC1641	Eudicots-Myrtales-Melastomataceae_NC1641	This study	#C67171	Myrtales	#4D1F00	Melastomataceae	#FFF8DC
Eudicots	Melastomataceae_NC1642	Eudicots-Myrtales-Melastomataceae_NC1642	This study	#C67171	Myrtales	#4D1F00	Melastomataceae	#FFF8DC
Eudicots	Melastomataceae_NC1643	Eudicots-Myrtales-Melastomataceae_NC1643	This study	#C67171	Myrtales	#4D1F00	Melastomataceae	#FFF8DC
Eudicots	Melastomataceae_NC1644	Eudicots-Myrtales-Melastomataceae_NC1644	This study	#C67171	Myrtales	#4D1F00	Melastomataceae	#FFF8DC
Eudicots	Melastomataceae_NC1645	Eudicots-Myrtales-Melastomataceae_NC1645	This study	#C67171	Myrtales	#4D1F00	Melastomataceae	#FFF8DC
Eudicots	Melastomataceae_NC1646	Eudicots-Myrtales-Melastomataceae_NC1646	This study	#C67171	Myrtales	#4D1F00	Melastomataceae	#FFF8DC
Eudicots	Meliaceae_RL0021	Eudicots-Sapindales-Meliaceae_RL0021	This study	#C67171	Sapindales	#E60000	Meliaceae	#E6B800
Eudicots	Meliaceae_RL0069	Eudicots-Sapindales-Meliaceae_RL0069	This study	#C67171	Sapindales	#E60000	Meliaceae	#E6B800
Eudicots	Meliaceae_RL0125	Eudicots-Sapindales-Meliaceae_RL0125	This study	#C67171	Sapindales	#E60000	Meliaceae	#E6B800
Eudicots	Meliaceae_RL0135	Eudicots-Sapindales-Meliaceae_RL0135	This study	#C67171	Sapindales	#E60000	Meliaceae	#E6B800
Eudicots	Meliaceae_RL0275	Eudicots-Sapindales-Meliaceae_RL0275	This study	#C67171	Sapindales	#E60000	Meliaceae	#E6B800
Eudicots	Meliaceae_RL0575	Eudicots-Sapindales-Meliaceae_RL0575	This study	#C67171	Sapindales	#E60000	Meliaceae	#E6B800
Eudicots	Meliaceae_RL0732	Eudicots-Sapindales-Meliaceae_RL0732	This study	#C67171	Sapindales	#E60000	Meliaceae	#E6B800
Eudicots	Meliaceae_RL0828	Eudicots-Sapindales-Meliaceae_RL0828	This study	#C67171	Sapindales	#E60000	Meliaceae	#E6B800
Eudicots	Meliaceae_RL0931	Eudicots-Sapindales-Meliaceae_RL0931	This study	#C67171	Sapindales	#E60000	Meliaceae	#E6B800
Eudicots	Meliaceae_RL0978	Eudicots-Sapindales-Meliaceae_RL0978	This study	#C67171	Sapindales	#E60000	Meliaceae	#E6B800
Eudicots	Meliaceae_RL1019	Eudicots-Sapindales-Meliaceae_RL1019	This study	#C67171	Sapindales	#E60000	Meliaceae	#E6B800
Eudicots	Meliaceae_RL1028	Eudicots-Sapindales-Meliaceae_RL1028	This study	#C67171	Sapindales	#E60000	Meliaceae	#E6B800
Eudicots	Meliaceae_NC1647	Eudicots-Sapindales-Meliaceae_NC1647	This study	#C67171	Sapindales	#E60000	Meliaceae	#E6B800
Eudicots	Meliaceae_NC1648	Eudicots-Sapindales-Meliaceae_NC1648	This study	#C67171	Sapindales	#E60000	Meliaceae	#E6B800
Eudicots	Meliaceae_NC1649	Eudicots-Sapindales-Meliaceae_NC1649	This study	#C67171	Sapindales	#E60000	Meliaceae	#E6B800
Eudicots	Meliaceae_NC1650	Eudicots-Sapindales-Meliaceae_NC1650	This study	#C67171	Sapindales	#E60000	Meliaceae	#E6B800
Eudicots	Meliaceae_NC1651	Eudicots-Sapindales-Meliaceae_NC1651	This study	#C67171	Sapindales	#E60000	Meliaceae	#E6B800
Eudicots	Menispermaceae_RL0212	Eudicots-Ranunculales-Menispermaceae_RL0212	This study	#C67171	Ranunculales	#E9967A	Menispermaceae	#FFFACD
Eudicots	Menispermaceae_RL0417	Eudicots-Ranunculales-Menispermaceae_RL0417	This study	#C67171	Ranunculales	#E9967A	Menispermaceae	#FFFACD
Eudicots	Menispermaceae_RL0523	Eudicots-Ranunculales-Menispermaceae_RL0523	This study	#C67171	Ranunculales	#E9967A	Menispermaceae	#FFFACD
Eudicots	Menispermaceae_RL1024	Eudicots-Ranunculales-Menispermaceae_RL1024	This study	#C67171	Ranunculales	#E9967A	Menispermaceae	#FFFACD
Eudicots	Menispermaceae_NC1652	Eudicots-Ranunculales-Menispermaceae_NC1652	This study	#C67171	Ranunculales	#E9967A	Menispermaceae	#FFFACD
Eudicots	Menyanthaceae_RL0564	Eudicots-Asterales-Menyanthaceae_RL0564	This study	#C67171	Asterales	#FF2400	Menyanthaceae	#F0E68C
Eudicots	Montiaceae_NC1653	Eudicots-Caryophyllales-Montiaceae_NC1653	This study	#C67171	Caryophyllales	#B22222	Montiaceae	#EEE8AA
Eudicots	Moraceae_RL0001	Eudicots-Rosales-Moraceae_RL0001	This study	#C67171	Rosales	#A16B47	Moraceae	#BDB76B
Eudicots	Moraceae_RL0012	Eudicots-Rosales-Moraceae_RL0012	This study	#C67171	Rosales	#A16B47	Moraceae	#BDB76B
Eudicots	Moraceae_RL0017	Eudicots-Rosales-Moraceae_RL0017	This study	#C67171	Rosales	#A16B47	Moraceae	#BDB76B
Eudicots	Moraceae_RL0036	Eudicots-Rosales-Moraceae_RL0036	This study	#C67171	Rosales	#A16B47	Moraceae	#BDB76B
Eudicots	Moraceae_RL0055	Eudicots-Rosales-Moraceae_RL0055	This study	#C67171	Rosales	#A16B47	Moraceae	#BDB76B
Eudicots	Moraceae_RL0059	Eudicots-Rosales-Moraceae_RL0059	This study	#C67171	Rosales	#A16B47	Moraceae	#BDB76B
Eudicots	Moraceae_RL0075	Eudicots-Rosales-Moraceae_RL0075	This study	#C67171	Rosales	#A16B47	Moraceae	#BDB76B
Eudicots	Moraceae_RL0079	Eudicots-Rosales-Moraceae_RL0079	This study	#C67171	Rosales	#A16B47	Moraceae	#BDB76B
Eudicots	Moraceae_RL0091	Eudicots-Rosales-Moraceae_RL0091	This study	#C67171	Rosales	#A16B47	Moraceae	#BDB76B
Eudicots	Moraceae_RL0092	Eudicots-Rosales-Moraceae_RL0092	This study	#C67171	Rosales	#A16B47	Moraceae	#BDB76B
Eudicots	Moraceae_RL0110	Eudicots-Rosales-Moraceae_RL0110	This study	#C67171	Rosales	#A16B47	Moraceae	#BDB76B
Eudicots	Moraceae_RL0119	Eudicots-Rosales-Moraceae_RL0119	This study	#C67171	Rosales	#A16B47	Moraceae	#BDB76B
Eudicots	Moraceae_RL0137	Eudicots-Rosales-Moraceae_RL0137	This study	#C67171	Rosales	#A16B47	Moraceae	#BDB76B
Eudicots	Moraceae_RL0157	Eudicots-Rosales-Moraceae_RL0157	This study	#C67171	Rosales	#A16B47	Moraceae	#BDB76B
Eudicots	Moraceae_RL0197	Eudicots-Rosales-Moraceae_RL0197	This study	#C67171	Rosales	#A16B47	Moraceae	#BDB76B
Eudicots	Moraceae_RL0381	Eudicots-Rosales-Moraceae_RL0381	This study	#C67171	Rosales	#A16B47	Moraceae	#BDB76B
Eudicots	Moraceae_RL0424	Eudicots-Rosales-Moraceae_RL0424	This study	#C67171	Rosales	#A16B47	Moraceae	#BDB76B
Eudicots	Moraceae_RL0445	Eudicots-Rosales-Moraceae_RL0445	This study	#C67171	Rosales	#A16B47	Moraceae	#BDB76B
Eudicots	Moraceae_RL0485	Eudicots-Rosales-Moraceae_RL0485	This study	#C67171	Rosales	#A16B47	Moraceae	#BDB76B
Eudicots	Moraceae_RL0545	Eudicots-Rosales-Moraceae_RL0545	This study	#C67171	Rosales	#A16B47	Moraceae	#BDB76B
Eudicots	Moraceae_RL0729	Eudicots-Rosales-Moraceae_RL0729	This study	#C67171	Rosales	#A16B47	Moraceae	#BDB76B
Eudicots	Moraceae_RL0770	Eudicots-Rosales-Moraceae_RL0770	This study	#C67171	Rosales	#A16B47	Moraceae	#BDB76B
Eudicots	Moraceae_RL0778	Eudicots-Rosales-Moraceae_RL0778	This study	#C67171	Rosales	#A16B47	Moraceae	#BDB76B
Eudicots	Moraceae_RL0794	Eudicots-Rosales-Moraceae_RL0794	This study	#C67171	Rosales	#A16B47	Moraceae	#BDB76B
Eudicots	Moraceae_RL0806	Eudicots-Rosales-Moraceae_RL0806	This study	#C67171	Rosales	#A16B47	Moraceae	#BDB76B
Eudicots	Moraceae_RL0826	Eudicots-Rosales-Moraceae_RL0826	This study	#C67171	Rosales	#A16B47	Moraceae	#BDB76B
Eudicots	Moraceae_RL0856	Eudicots-Rosales-Moraceae_RL0856	This study	#C67171	Rosales	#A16B47	Moraceae	#BDB76B
Eudicots	Moraceae_RL0864	Eudicots-Rosales-Moraceae_RL0864	This study	#C67171	Rosales	#A16B47	Moraceae	#BDB76B
Eudicots	Moraceae_RL0873	Eudicots-Rosales-Moraceae_RL0873	This study	#C67171	Rosales	#A16B47	Moraceae	#BDB76B
Eudicots	Moraceae_RL0877	Eudicots-Rosales-Moraceae_RL0877	This study	#C67171	Rosales	#A16B47	Moraceae	#BDB76B
Eudicots	Moraceae_RL0905	Eudicots-Rosales-Moraceae_RL0905	This study	#C67171	Rosales	#A16B47	Moraceae	#BDB76B
Eudicots	Moraceae_RL0908	Eudicots-Rosales-Moraceae_RL0908	This study	#C67171	Rosales	#A16B47	Moraceae	#BDB76B
Eudicots	Moraceae_RL0919	Eudicots-Rosales-Moraceae_RL0919	This study	#C67171	Rosales	#A16B47	Moraceae	#BDB76B
Eudicots	Moraceae_RL0929	Eudicots-Rosales-Moraceae_RL0929	This study	#C67171	Rosales	#A16B47	Moraceae	#BDB76B
Eudicots	Moraceae_RL1033	Eudicots-Rosales-Moraceae_RL1033	This study	#C67171	Rosales	#A16B47	Moraceae	#BDB76B
Eudicots	Moraceae_RL1064	Eudicots-Rosales-Moraceae_RL1064	This study	#C67171	Rosales	#A16B47	Moraceae	#BDB76B
Eudicots	Moraceae_NC1654	Eudicots-Rosales-Moraceae_NC1654	This study	#C67171	Rosales	#A16B47	Moraceae	#BDB76B
Eudicots	Moringaceae_RL0276	Eudicots-Brassicales-Moringaceae_RL0276	This study	#C67171	Brassicales	#800000	Moringaceae	#E6D933
Eudicots	Myricaceae_NC1660	Eudicots-Fagales-Myricaceae_NC1660	This study	#C67171	Fagales	#FF4500	Myricaceae	#FFFDD0
Eudicots	Myrtaceae_RL0089	Eudicots-Myrtales-Myrtaceae_RL0089	This study	#C67171	Myrtales	#4D1F00	Myrtaceae	#FFFFF0
Eudicots	Myrtaceae_RL0106	Eudicots-Myrtales-Myrtaceae_RL0106	This study	#C67171	Myrtales	#4D1F00	Myrtaceae	#FFFFF0
Eudicots	Myrtaceae_RL0171	Eudicots-Myrtales-Myrtaceae_RL0171	This study	#C67171	Myrtales	#4D1F00	Myrtaceae	#FFFFF0
Eudicots	Myrtaceae_RL0218	Eudicots-Myrtales-Myrtaceae_RL0218	This study	#C67171	Myrtales	#4D1F00	Myrtaceae	#FFFFF0
Eudicots	Myrtaceae_RL0233	Eudicots-Myrtales-Myrtaceae_RL0233	This study	#C67171	Myrtales	#4D1F00	Myrtaceae	#FFFFF0
Eudicots	Myrtaceae_RL0285	Eudicots-Myrtales-Myrtaceae_RL0285	This study	#C67171	Myrtales	#4D1F00	Myrtaceae	#FFFFF0
Eudicots	Myrtaceae_RL0700	Eudicots-Myrtales-Myrtaceae_RL0700	This study	#C67171	Myrtales	#4D1F00	Myrtaceae	#FFFFF0
Eudicots	Myrtaceae_RL0850	Eudicots-Myrtales-Myrtaceae_RL0850	This study	#C67171	Myrtales	#4D1F00	Myrtaceae	#FFFFF0
Eudicots	Myrtaceae_NC1661	Eudicots-Myrtales-Myrtaceae_NC1661	This study	#C67171	Myrtales	#4D1F00	Myrtaceae	#FFFFF0
Eudicots	Myrtaceae_NC1662	Eudicots-Myrtales-Myrtaceae_NC1662	This study	#C67171	Myrtales	#4D1F00	Myrtaceae	#FFFFF0
Eudicots	Myrtaceae_NC1663	Eudicots-Myrtales-Myrtaceae_NC1663	This study	#C67171	Myrtales	#4D1F00	Myrtaceae	#FFFFF0
Eudicots	Myrtaceae_NC1664	Eudicots-Myrtales-Myrtaceae_NC1664	This study	#C67171	Myrtales	#4D1F00	Myrtaceae	#FFFFF0
Eudicots	Myrtaceae_NC1665	Eudicots-Myrtales-Myrtaceae_NC1665	This study	#C67171	Myrtales	#4D1F00	Myrtaceae	#FFFFF0
Eudicots	Myrtaceae_NC1666	Eudicots-Myrtales-Myrtaceae_NC1666	This study	#C67171	Myrtales	#4D1F00	Myrtaceae	#FFFFF0
Eudicots	Myrtaceae_NC1667	Eudicots-Myrtales-Myrtaceae_NC1667	This study	#C67171	Myrtales	#4D1F00	Myrtaceae	#FFFFF0
Eudicots	Myrtaceae_NC1668	Eudicots-Myrtales-Myrtaceae_NC1668	This study	#C67171	Myrtales	#4D1F00	Myrtaceae	#FFFFF0
Eudicots	Myrtaceae_NC1669	Eudicots-Myrtales-Myrtaceae_NC1669	This study	#C67171	Myrtales	#4D1F00	Myrtaceae	#FFFFF0
Eudicots	Myrtaceae_NC1670	Eudicots-Myrtales-Myrtaceae_NC1670	This study	#C67171	Myrtales	#4D1F00	Myrtaceae	#FFFFF0
Eudicots	Myrtaceae_NC1671	Eudicots-Myrtales-Myrtaceae_NC1671	This study	#C67171	Myrtales	#4D1F00	Myrtaceae	#FFFFF0
Eudicots	Myrtaceae_NC1672	Eudicots-Myrtales-Myrtaceae_NC1672	This study	#C67171	Myrtales	#4D1F00	Myrtaceae	#FFFFF0
Eudicots	Myrtaceae_NC1673	Eudicots-Myrtales-Myrtaceae_NC1673	This study	#C67171	Myrtales	#4D1F00	Myrtaceae	#FFFFF0
Eudicots	Myrtaceae_NC1674	Eudicots-Myrtales-Myrtaceae_NC1674	This study	#C67171	Myrtales	#4D1F00	Myrtaceae	#FFFFF0
Eudicots	Myrtaceae_NC1675	Eudicots-Myrtales-Myrtaceae_NC1675	This study	#C67171	Myrtales	#4D1F00	Myrtaceae	#FFFFF0
Eudicots	Myrtaceae_NC1676	Eudicots-Myrtales-Myrtaceae_NC1676	This study	#C67171	Myrtales	#4D1F00	Myrtaceae	#FFFFF0
Eudicots	Myrtaceae_NC1677	Eudicots-Myrtales-Myrtaceae_NC1677	This study	#C67171	Myrtales	#4D1F00	Myrtaceae	#FFFFF0
Eudicots	Myrtaceae_NC1678	Eudicots-Myrtales-Myrtaceae_NC1678	This study	#C67171	Myrtales	#4D1F00	Myrtaceae	#FFFFF0
Eudicots	Myrtaceae_NC1679	Eudicots-Myrtales-Myrtaceae_NC1679	This study	#C67171	Myrtales	#4D1F00	Myrtaceae	#FFFFF0
Eudicots	Myrtaceae_NC1680	Eudicots-Myrtales-Myrtaceae_NC1680	This study	#C67171	Myrtales	#4D1F00	Myrtaceae	#FFFFF0
Eudicots	Myrtaceae_NC1681	Eudicots-Myrtales-Myrtaceae_NC1681	This study	#C67171	Myrtales	#4D1F00	Myrtaceae	#FFFFF0
Eudicots	Myrtaceae_NC1682	Eudicots-Myrtales-Myrtaceae_NC1682	This study	#C67171	Myrtales	#4D1F00	Myrtaceae	#FFFFF0
Eudicots	Myrtaceae_NC1683	Eudicots-Myrtales-Myrtaceae_NC1683	This study	#C67171	Myrtales	#4D1F00	Myrtaceae	#FFFFF0
Eudicots	Myrtaceae_NC1684	Eudicots-Myrtales-Myrtaceae_NC1684	This study	#C67171	Myrtales	#4D1F00	Myrtaceae	#FFFFF0
Eudicots	Myrtaceae_NC1685	Eudicots-Myrtales-Myrtaceae_NC1685	This study	#C67171	Myrtales	#4D1F00	Myrtaceae	#FFFFF0
Eudicots	Myrtaceae_NC1686	Eudicots-Myrtales-Myrtaceae_NC1686	This study	#C67171	Myrtales	#4D1F00	Myrtaceae	#FFFFF0
Eudicots	Myrtaceae_NC1687	Eudicots-Myrtales-Myrtaceae_NC1687	This study	#C67171	Myrtales	#4D1F00	Myrtaceae	#FFFFF0
Eudicots	Myrtaceae_NC1688	Eudicots-Myrtales-Myrtaceae_NC1688	This study	#C67171	Myrtales	#4D1F00	Myrtaceae	#FFFFF0
Eudicots	Myrtaceae_NC1689	Eudicots-Myrtales-Myrtaceae_NC1689	This study	#C67171	Myrtales	#4D1F00	Myrtaceae	#FFFFF0
Eudicots	Myrtaceae_NC1690	Eudicots-Myrtales-Myrtaceae_NC1690	This study	#C67171	Myrtales	#4D1F00	Myrtaceae	#FFFFF0
Eudicots	Myrtaceae_NC1691	Eudicots-Myrtales-Myrtaceae_NC1691	This study	#C67171	Myrtales	#4D1F00	Myrtaceae	#FFFFF0
Eudicots	Myrtaceae_NC1692	Eudicots-Myrtales-Myrtaceae_NC1692	This study	#C67171	Myrtales	#4D1F00	Myrtaceae	#FFFFF0
Eudicots	Myrtaceae_NC1693	Eudicots-Myrtales-Myrtaceae_NC1693	This study	#C67171	Myrtales	#4D1F00	Myrtaceae	#FFFFF0
Eudicots	Myrtaceae_NC1694	Eudicots-Myrtales-Myrtaceae_NC1694	This study	#C67171	Myrtales	#4D1F00	Myrtaceae	#FFFFF0
Eudicots	Myrtaceae_NC1695	Eudicots-Myrtales-Myrtaceae_NC1695	This study	#C67171	Myrtales	#4D1F00	Myrtaceae	#FFFFF0
Eudicots	Myrtaceae_NC1696	Eudicots-Myrtales-Myrtaceae_NC1696	This study	#C67171	Myrtales	#4D1F00	Myrtaceae	#FFFFF0
Eudicots	Myrtaceae_NC1697	Eudicots-Myrtales-Myrtaceae_NC1697	This study	#C67171	Myrtales	#4D1F00	Myrtaceae	#FFFFF0
Eudicots	Myrtaceae_NC1698	Eudicots-Myrtales-Myrtaceae_NC1698	This study	#C67171	Myrtales	#4D1F00	Myrtaceae	#FFFFF0
Eudicots	Myrtaceae_NC1699	Eudicots-Myrtales-Myrtaceae_NC1699	This study	#C67171	Myrtales	#4D1F00	Myrtaceae	#FFFFF0
Eudicots	Myrtaceae_NC1700	Eudicots-Myrtales-Myrtaceae_NC1700	This study	#C67171	Myrtales	#4D1F00	Myrtaceae	#FFFFF0
Eudicots	Nelumbonaceae_NC1704	Eudicots-Proteales-Nelumbonaceae_NC1704	This study	#C67171	Proteales	#FFE4C4	Nelumbonaceae	#F5F5DC
Eudicots	Nelumbonaceae_NC1705	Eudicots-Proteales-Nelumbonaceae_NC1705	This study	#C67171	Proteales	#FFE4C4	Nelumbonaceae	#F5F5DC
Eudicots	Nyctaginaceae_RL0177	Eudicots-Caryophyllales-Nyctaginaceae_RL0177	This study	#C67171	Caryophyllales	#B22222	Nyctaginaceae	#FFFFE0
Eudicots	Nyssaceae_RL0289	Eudicots-Cornales-Nyssaceae_RL0289	This study	#C67171	Cornales	#D2691E	Nyssaceae	#FAFAD2
Eudicots	Nyssaceae_RL0339	Eudicots-Cornales-Nyssaceae_RL0339	This study	#C67171	Cornales	#D2691E	Nyssaceae	#FAFAD2
Eudicots	Nyssaceae_NC1715	Eudicots-Cornales-Nyssaceae_NC1715	This study	#C67171	Cornales	#D2691E	Nyssaceae	#FAFAD2
Eudicots	Nyssaceae_NC1716	Eudicots-Cornales-Nyssaceae_NC1716	This study	#C67171	Cornales	#D2691E	Nyssaceae	#FAFAD2
Eudicots	Nyssaceae_NC1717	Eudicots-Cornales-Nyssaceae_NC1717	This study	#C67171	Cornales	#D2691E	Nyssaceae	#FAFAD2
Eudicots	Nyssaceae_NC1718	Eudicots-Cornales-Nyssaceae_NC1718	This study	#C67171	Cornales	#D2691E	Nyssaceae	#FAFAD2
Eudicots	Nyssaceae_NC1719	Eudicots-Cornales-Nyssaceae_NC1719	This study	#C67171	Cornales	#D2691E	Nyssaceae	#FAFAD2
Eudicots	Nyssaceae_NC1720	Eudicots-Cornales-Nyssaceae_NC1720	This study	#C67171	Cornales	#D2691E	Nyssaceae	#FAFAD2
Eudicots	Olacaceae_NC1721	Eudicots-Santalales-Olacaceae_NC1721	This study	#C67171	Santalales	#CC7722	Olacaceae	#FFFF99
Eudicots	Oleaceae_RL0053	Eudicots-Lamiales-Oleaceae_RL0053	This study	#C67171	Lamiales	#F08080	Oleaceae	#CCCC4D
Eudicots	Oleaceae_RL0131	Eudicots-Lamiales-Oleaceae_RL0131	This study	#C67171	Lamiales	#F08080	Oleaceae	#CCCC4D
Eudicots	Oleaceae_RL0641	Eudicots-Lamiales-Oleaceae_RL0641	This study	#C67171	Lamiales	#F08080	Oleaceae	#CCCC4D
Eudicots	Oleaceae_RL0765	Eudicots-Lamiales-Oleaceae_RL0765	This study	#C67171	Lamiales	#F08080	Oleaceae	#CCCC4D
Eudicots	Oleaceae_RL0891	Eudicots-Lamiales-Oleaceae_RL0891	This study	#C67171	Lamiales	#F08080	Oleaceae	#CCCC4D
Eudicots	Oleaceae_NC1722	Eudicots-Lamiales-Oleaceae_NC1722	This study	#C67171	Lamiales	#F08080	Oleaceae	#CCCC4D
Eudicots	Oleaceae_NC1723	Eudicots-Lamiales-Oleaceae_NC1723	This study	#C67171	Lamiales	#F08080	Oleaceae	#CCCC4D
Eudicots	Oleaceae_NC1724	Eudicots-Lamiales-Oleaceae_NC1724	This study	#C67171	Lamiales	#F08080	Oleaceae	#CCCC4D
Eudicots	Oleaceae_NC1725	Eudicots-Lamiales-Oleaceae_NC1725	This study	#C67171	Lamiales	#F08080	Oleaceae	#CCCC4D
Eudicots	Oleaceae_NC1726	Eudicots-Lamiales-Oleaceae_NC1726	This study	#C67171	Lamiales	#F08080	Oleaceae	#CCCC4D
Eudicots	Oleaceae_NC1727	Eudicots-Lamiales-Oleaceae_NC1727	This study	#C67171	Lamiales	#F08080	Oleaceae	#CCCC4D
Eudicots	Oleaceae_NC1728	Eudicots-Lamiales-Oleaceae_NC1728	This study	#C67171	Lamiales	#F08080	Oleaceae	#CCCC4D
Eudicots	Oleaceae_NC1729	Eudicots-Lamiales-Oleaceae_NC1729	This study	#C67171	Lamiales	#F08080	Oleaceae	#CCCC4D
Eudicots	Oleaceae_NC1730	Eudicots-Lamiales-Oleaceae_NC1730	This study	#C67171	Lamiales	#F08080	Oleaceae	#CCCC4D
Eudicots	Oleaceae_NC1731	Eudicots-Lamiales-Oleaceae_NC1731	This study	#C67171	Lamiales	#F08080	Oleaceae	#CCCC4D
Eudicots	Oleaceae_NC1732	Eudicots-Lamiales-Oleaceae_NC1732	This study	#C67171	Lamiales	#F08080	Oleaceae	#CCCC4D
Eudicots	Oleaceae_NC1733	Eudicots-Lamiales-Oleaceae_NC1733	This study	#C67171	Lamiales	#F08080	Oleaceae	#CCCC4D
Eudicots	Oleaceae_NC1734	Eudicots-Lamiales-Oleaceae_NC1734	This study	#C67171	Lamiales	#F08080	Oleaceae	#CCCC4D
Eudicots	Oleaceae_NC1735	Eudicots-Lamiales-Oleaceae_NC1735	This study	#C67171	Lamiales	#F08080	Oleaceae	#CCCC4D
Eudicots	Oleaceae_NC1736	Eudicots-Lamiales-Oleaceae_NC1736	This study	#C67171	Lamiales	#F08080	Oleaceae	#CCCC4D
Eudicots	Oleaceae_NC1737	Eudicots-Lamiales-Oleaceae_NC1737	This study	#C67171	Lamiales	#F08080	Oleaceae	#CCCC4D
Eudicots	Oleaceae_NC1738	Eudicots-Lamiales-Oleaceae_NC1738	This study	#C67171	Lamiales	#F08080	Oleaceae	#CCCC4D
Eudicots	Onagraceae_RL0868	Eudicots-Myrtales-Onagraceae_RL0868	This study	#C67171	Myrtales	#4D1F00	Onagraceae	#FFFF4D
Eudicots	Onagraceae_NC1739	Eudicots-Myrtales-Onagraceae_NC1739	This study	#C67171	Myrtales	#4D1F00	Onagraceae	#FFFF4D
Eudicots	Onagraceae_NC1740	Eudicots-Myrtales-Onagraceae_NC1740	This study	#C67171	Myrtales	#4D1F00	Onagraceae	#FFFF4D
Eudicots	Onagraceae_NC1741	Eudicots-Myrtales-Onagraceae_NC1741	This study	#C67171	Myrtales	#4D1F00	Onagraceae	#FFFF4D
Eudicots	Onagraceae_NC1742	Eudicots-Myrtales-Onagraceae_NC1742	This study	#C67171	Myrtales	#4D1F00	Onagraceae	#FFFF4D
Eudicots	Onagraceae_NC1743	Eudicots-Myrtales-Onagraceae_NC1743	This study	#C67171	Myrtales	#4D1F00	Onagraceae	#FFFF4D
Eudicots	Onagraceae_NC1744	Eudicots-Myrtales-Onagraceae_NC1744	This study	#C67171	Myrtales	#4D1F00	Onagraceae	#FFFF4D
Eudicots	Onagraceae_NC1745	Eudicots-Myrtales-Onagraceae_NC1745	This study	#C67171	Myrtales	#4D1F00	Onagraceae	#FFFF4D
Eudicots	Onagraceae_NC1746	Eudicots-Myrtales-Onagraceae_NC1746	This study	#C67171	Myrtales	#4D1F00	Onagraceae	#FFFF4D
Eudicots	Onagraceae_NC1747	Eudicots-Myrtales-Onagraceae_NC1747	This study	#C67171	Myrtales	#4D1F00	Onagraceae	#FFFF4D
Eudicots	Onagraceae_NC1748	Eudicots-Myrtales-Onagraceae_NC1748	This study	#C67171	Myrtales	#4D1F00	Onagraceae	#FFFF4D
Eudicots	Onagraceae_NC1749	Eudicots-Myrtales-Onagraceae_NC1749	This study	#C67171	Myrtales	#4D1F00	Onagraceae	#FFFF4D
Eudicots	Opiliaceae_NC1756	Eudicots-Santalales-Opiliaceae_NC1756	This study	#C67171	Santalales	#CC7722	Opiliaceae	#808000
Eudicots	Orobanchaceae_NC1869	Eudicots-Lamiales-Orobanchaceae_NC1869	This study	#C67171	Lamiales	#F08080	Orobanchaceae	#697723
Eudicots	Orobanchaceae_NC1874	Eudicots-Lamiales-Orobanchaceae_NC1874	This study	#C67171	Lamiales	#F08080	Orobanchaceae	#697723
Eudicots	Orobanchaceae_NC1875	Eudicots-Lamiales-Orobanchaceae_NC1875	This study	#C67171	Lamiales	#F08080	Orobanchaceae	#697723
Eudicots	Orobanchaceae_NC1876	Eudicots-Lamiales-Orobanchaceae_NC1876	This study	#C67171	Lamiales	#F08080	Orobanchaceae	#697723
Eudicots	Orobanchaceae_NC1878	Eudicots-Lamiales-Orobanchaceae_NC1878	This study	#C67171	Lamiales	#F08080	Orobanchaceae	#697723
Eudicots	Orobanchaceae_NC1886	Eudicots-Lamiales-Orobanchaceae_NC1886	This study	#C67171	Lamiales	#F08080	Orobanchaceae	#697723
Eudicots	Orobanchaceae_NC1887	Eudicots-Lamiales-Orobanchaceae_NC1887	This study	#C67171	Lamiales	#F08080	Orobanchaceae	#697723
Eudicots	Orobanchaceae_NC1891	Eudicots-Lamiales-Orobanchaceae_NC1891	This study	#C67171	Lamiales	#F08080	Orobanchaceae	#697723
Eudicots	Orobanchaceae_NC1892	Eudicots-Lamiales-Orobanchaceae_NC1892	This study	#C67171	Lamiales	#F08080	Orobanchaceae	#697723
Eudicots	Orobanchaceae_NC1893	Eudicots-Lamiales-Orobanchaceae_NC1893	This study	#C67171	Lamiales	#F08080	Orobanchaceae	#697723
Eudicots	Orobanchaceae_NC1894	Eudicots-Lamiales-Orobanchaceae_NC1894	This study	#C67171	Lamiales	#F08080	Orobanchaceae	#697723
Eudicots	Orobanchaceae_NC1895	Eudicots-Lamiales-Orobanchaceae_NC1895	This study	#C67171	Lamiales	#F08080	Orobanchaceae	#697723
Eudicots	Orobanchaceae_NC1896	Eudicots-Lamiales-Orobanchaceae_NC1896	This study	#C67171	Lamiales	#F08080	Orobanchaceae	#697723
Eudicots	Oxalidaceae_RL0120	Eudicots-Oxalidales-Oxalidaceae_RL0120	This study	#C67171	Oxalidales	#FFDAB9	Oxalidaceae	#CCFF00
Eudicots	Oxalidaceae_NC1901	Eudicots-Oxalidales-Oxalidaceae_NC1901	This study	#C67171	Oxalidales	#FFDAB9	Oxalidaceae	#CCFF00
Eudicots	Paeoniaceae_NC1902	Eudicots-Saxifragales-Paeoniaceae_NC1902	This study	#C67171	Saxifragales	#8B0000	Paeoniaceae	#9ACD32
Eudicots	Paeoniaceae_NC1903	Eudicots-Saxifragales-Paeoniaceae_NC1903	This study	#C67171	Saxifragales	#8B0000	Paeoniaceae	#9ACD32
Eudicots	Paeoniaceae_NC1904	Eudicots-Saxifragales-Paeoniaceae_NC1904	This study	#C67171	Saxifragales	#8B0000	Paeoniaceae	#9ACD32
Eudicots	Paeoniaceae_NC1905	Eudicots-Saxifragales-Paeoniaceae_NC1905	This study	#C67171	Saxifragales	#8B0000	Paeoniaceae	#9ACD32
Eudicots	Paeoniaceae_NC1906	Eudicots-Saxifragales-Paeoniaceae_NC1906	This study	#C67171	Saxifragales	#8B0000	Paeoniaceae	#9ACD32
Eudicots	Paeoniaceae_NC1907	Eudicots-Saxifragales-Paeoniaceae_NC1907	This study	#C67171	Saxifragales	#8B0000	Paeoniaceae	#9ACD32
Eudicots	Paeoniaceae_NC1908	Eudicots-Saxifragales-Paeoniaceae_NC1908	This study	#C67171	Saxifragales	#8B0000	Paeoniaceae	#9ACD32
Eudicots	Paeoniaceae_NC1909	Eudicots-Saxifragales-Paeoniaceae_NC1909	This study	#C67171	Saxifragales	#8B0000	Paeoniaceae	#9ACD32
Eudicots	Paeoniaceae_NC1910	Eudicots-Saxifragales-Paeoniaceae_NC1910	This study	#C67171	Saxifragales	#8B0000	Paeoniaceae	#9ACD32
Eudicots	Papaveraceae_NC1911	Eudicots-Ranunculales-Papaveraceae_NC1911	This study	#C67171	Ranunculales	#E9967A	Papaveraceae	#556B2F
Eudicots	Papaveraceae_NC1912	Eudicots-Ranunculales-Papaveraceae_NC1912	This study	#C67171	Ranunculales	#E9967A	Papaveraceae	#556B2F
Eudicots	Papaveraceae_NC1913	Eudicots-Ranunculales-Papaveraceae_NC1913	This study	#C67171	Ranunculales	#E9967A	Papaveraceae	#556B2F
Eudicots	Papaveraceae_NC1914	Eudicots-Ranunculales-Papaveraceae_NC1914	This study	#C67171	Ranunculales	#E9967A	Papaveraceae	#556B2F
Eudicots	Passifloraceae_RL0027	Eudicots-Malpighiales-Passifloraceae_RL0027	This study	#C67171	Malpighiales	#FF8033	Passifloraceae	#8CE600
Eudicots	Passifloraceae_NC1915	Eudicots-Malpighiales-Passifloraceae_NC1915	This study	#C67171	Malpighiales	#FF8033	Passifloraceae	#8CE600
Eudicots	Passifloraceae_NC1916	Eudicots-Malpighiales-Passifloraceae_NC1916	This study	#C67171	Malpighiales	#FF8033	Passifloraceae	#8CE600
Eudicots	Paulowniaceae_NC1917	Eudicots-Lamiales-Paulowniaceae_NC1917	This study	#C67171	Lamiales	#F08080	Paulowniaceae	#ADFF2F
Eudicots	Paulowniaceae_NC1918	Eudicots-Lamiales-Paulowniaceae_NC1918	This study	#C67171	Lamiales	#F08080	Paulowniaceae	#ADFF2F
Eudicots	Pedaliaceae_NC1919	Eudicots-Lamiales-Pedaliaceae_NC1919	This study	#C67171	Lamiales	#F08080	Pedaliaceae	#99E64D
Eudicots	Pentaphylacaceae_RL0479	Eudicots-Ericales-Pentaphylacaceae_RL0479	This study	#C67171	Ericales	#CD5C5C	Pentaphylacaceae	#7CFC00
Eudicots	Pentaphylacaceae_NC1921	Eudicots-Ericales-Pentaphylacaceae_NC1921	This study	#C67171	Ericales	#CD5C5C	Pentaphylacaceae	#7CFC00
Eudicots	Pentaphylacaceae_NC1922	Eudicots-Ericales-Pentaphylacaceae_NC1922	This study	#C67171	Ericales	#CD5C5C	Pentaphylacaceae	#7CFC00
Eudicots	Pentaphylacaceae_NC1923	Eudicots-Ericales-Pentaphylacaceae_NC1923	This study	#C67171	Ericales	#CD5C5C	Pentaphylacaceae	#7CFC00
Eudicots	Pentaphylacaceae_NC1924	Eudicots-Ericales-Pentaphylacaceae_NC1924	This study	#C67171	Ericales	#CD5C5C	Pentaphylacaceae	#7CFC00
Eudicots	Pentaphylacaceae_NC1925	Eudicots-Ericales-Pentaphylacaceae_NC1925	This study	#C67171	Ericales	#CD5C5C	Pentaphylacaceae	#7CFC00
Eudicots	Penthoraceae_NC1926	Eudicots-Saxifragales-Penthoraceae_NC1926	This study	#C67171	Saxifragales	#8B0000	Penthoraceae	#73B839
Eudicots	Phrymaceae_NC1929	Eudicots-Lamiales-Phrymaceae_NC1929	This study	#C67171	Lamiales	#F08080	Phrymaceae	#99FF4D
Eudicots	Phrymaceae_NC1930	Eudicots-Lamiales-Phrymaceae_NC1930	This study	#C67171	Lamiales	#F08080	Phrymaceae	#99FF4D
Eudicots	Phrymaceae_NC1931	Eudicots-Lamiales-Phrymaceae_NC1931	This study	#C67171	Lamiales	#F08080	Phrymaceae	#99FF4D
Eudicots	Phyllanthaceae_RL0020	Eudicots-Malpighiales-Phyllanthaceae_RL0020	This study	#C67171	Malpighiales	#FF8033	Phyllanthaceae	#66FF00
Eudicots	Phyllanthaceae_RL0076	Eudicots-Malpighiales-Phyllanthaceae_RL0076	This study	#C67171	Malpighiales	#FF8033	Phyllanthaceae	#66FF00
Eudicots	Phyllanthaceae_RL0107	Eudicots-Malpighiales-Phyllanthaceae_RL0107	This study	#C67171	Malpighiales	#FF8033	Phyllanthaceae	#66FF00
Eudicots	Phyllanthaceae_RL0340	Eudicots-Malpighiales-Phyllanthaceae_RL0340	This study	#C67171	Malpighiales	#FF8033	Phyllanthaceae	#66FF00
Eudicots	Phyllanthaceae_RL0531	Eudicots-Malpighiales-Phyllanthaceae_RL0531	This study	#C67171	Malpighiales	#FF8033	Phyllanthaceae	#66FF00
Eudicots	Phyllanthaceae_RL0563	Eudicots-Malpighiales-Phyllanthaceae_RL0563	This study	#C67171	Malpighiales	#FF8033	Phyllanthaceae	#66FF00
Eudicots	Phyllanthaceae_RL0572	Eudicots-Malpighiales-Phyllanthaceae_RL0572	This study	#C67171	Malpighiales	#FF8033	Phyllanthaceae	#66FF00
Eudicots	Phyllanthaceae_RL0593	Eudicots-Malpighiales-Phyllanthaceae_RL0593	This study	#C67171	Malpighiales	#FF8033	Phyllanthaceae	#66FF00
Eudicots	Phyllanthaceae_RL0627	Eudicots-Malpighiales-Phyllanthaceae_RL0627	This study	#C67171	Malpighiales	#FF8033	Phyllanthaceae	#66FF00
Eudicots	Phyllanthaceae_RL0699	Eudicots-Malpighiales-Phyllanthaceae_RL0699	This study	#C67171	Malpighiales	#FF8033	Phyllanthaceae	#66FF00
Eudicots	Phyllanthaceae_RL0702	Eudicots-Malpighiales-Phyllanthaceae_RL0702	This study	#C67171	Malpighiales	#FF8033	Phyllanthaceae	#66FF00
Eudicots	Phyllanthaceae_RL0711	Eudicots-Malpighiales-Phyllanthaceae_RL0711	This study	#C67171	Malpighiales	#FF8033	Phyllanthaceae	#66FF00
Eudicots	Phyllanthaceae_RL0717	Eudicots-Malpighiales-Phyllanthaceae_RL0717	This study	#C67171	Malpighiales	#FF8033	Phyllanthaceae	#66FF00
Eudicots	Phyllanthaceae_RL0744	Eudicots-Malpighiales-Phyllanthaceae_RL0744	This study	#C67171	Malpighiales	#FF8033	Phyllanthaceae	#66FF00
Eudicots	Phyllanthaceae_RL0909	Eudicots-Malpighiales-Phyllanthaceae_RL0909	This study	#C67171	Malpighiales	#FF8033	Phyllanthaceae	#66FF00
Eudicots	Phyllanthaceae_RL0994	Eudicots-Malpighiales-Phyllanthaceae_RL0994	This study	#C67171	Malpighiales	#FF8033	Phyllanthaceae	#66FF00
Eudicots	Pittosporaceae_RL0580	Eudicots-Apiales-Pittosporaceae_RL0580	This study	#C67171	Apiales	#FF4D40	Pittosporaceae	#66FF59
Eudicots	Plantaginaceae_RL0213	Eudicots-Lamiales-Plantaginaceae_RL0213	This study	#C67171	Lamiales	#F08080	Plantaginaceae	#F0FFF0
Eudicots	Plantaginaceae_RL0367	Eudicots-Lamiales-Plantaginaceae_RL0367	This study	#C67171	Lamiales	#F08080	Plantaginaceae	#F0FFF0
Eudicots	Plantaginaceae_RL0426	Eudicots-Lamiales-Plantaginaceae_RL0426	This study	#C67171	Lamiales	#F08080	Plantaginaceae	#F0FFF0
Eudicots	Plantaginaceae_RL0525	Eudicots-Lamiales-Plantaginaceae_RL0525	This study	#C67171	Lamiales	#F08080	Plantaginaceae	#F0FFF0
Eudicots	Plantaginaceae_RL0720	Eudicots-Lamiales-Plantaginaceae_RL0720	This study	#C67171	Lamiales	#F08080	Plantaginaceae	#F0FFF0
Eudicots	Plantaginaceae_NC2047	Eudicots-Lamiales-Plantaginaceae_NC2047	This study	#C67171	Lamiales	#F08080	Plantaginaceae	#F0FFF0
Eudicots	Plantaginaceae_NC2048	Eudicots-Lamiales-Plantaginaceae_NC2048	This study	#C67171	Lamiales	#F08080	Plantaginaceae	#F0FFF0
Eudicots	Plantaginaceae_NC2049	Eudicots-Lamiales-Plantaginaceae_NC2049	This study	#C67171	Lamiales	#F08080	Plantaginaceae	#F0FFF0
Eudicots	Plantaginaceae_NC2050	Eudicots-Lamiales-Plantaginaceae_NC2050	This study	#C67171	Lamiales	#F08080	Plantaginaceae	#F0FFF0
Eudicots	Plantaginaceae_NC2051	Eudicots-Lamiales-Plantaginaceae_NC2051	This study	#C67171	Lamiales	#F08080	Plantaginaceae	#F0FFF0
Eudicots	Plantaginaceae_NC2052	Eudicots-Lamiales-Plantaginaceae_NC2052	This study	#C67171	Lamiales	#F08080	Plantaginaceae	#F0FFF0
Eudicots	Platanaceae_NC2053	Eudicots-Proteales-Platanaceae_NC2053	This study	#C67171	Proteales	#FFE4C4	Platanaceae	#8FBC8F
Eudicots	Polygonaceae_RL0204	Eudicots-Caryophyllales-Polygonaceae_RL0204	This study	#C67171	Caryophyllales	#B22222	Polygonaceae	#90EE90
Eudicots	Polygonaceae_RL0205	Eudicots-Caryophyllales-Polygonaceae_RL0205	This study	#C67171	Caryophyllales	#B22222	Polygonaceae	#90EE90
Eudicots	Polygonaceae_RL0208	Eudicots-Caryophyllales-Polygonaceae_RL0208	This study	#C67171	Caryophyllales	#B22222	Polygonaceae	#90EE90
Eudicots	Polygonaceae_RL0371	Eudicots-Caryophyllales-Polygonaceae_RL0371	This study	#C67171	Caryophyllales	#B22222	Polygonaceae	#90EE90
Eudicots	Polygonaceae_RL0372	Eudicots-Caryophyllales-Polygonaceae_RL0372	This study	#C67171	Caryophyllales	#B22222	Polygonaceae	#90EE90
Eudicots	Polygonaceae_RL0396	Eudicots-Caryophyllales-Polygonaceae_RL0396	This study	#C67171	Caryophyllales	#B22222	Polygonaceae	#90EE90
Eudicots	Polygonaceae_RL0428	Eudicots-Caryophyllales-Polygonaceae_RL0428	This study	#C67171	Caryophyllales	#B22222	Polygonaceae	#90EE90
Eudicots	Polygonaceae_RL0429	Eudicots-Caryophyllales-Polygonaceae_RL0429	This study	#C67171	Caryophyllales	#B22222	Polygonaceae	#90EE90
Eudicots	Polygonaceae_RL0469	Eudicots-Caryophyllales-Polygonaceae_RL0469	This study	#C67171	Caryophyllales	#B22222	Polygonaceae	#90EE90
Eudicots	Polygonaceae_RL0902	Eudicots-Caryophyllales-Polygonaceae_RL0902	This study	#C67171	Caryophyllales	#B22222	Polygonaceae	#90EE90
Eudicots	Polygonaceae_RL1090	Eudicots-Caryophyllales-Polygonaceae_RL1090	This study	#C67171	Caryophyllales	#B22222	Polygonaceae	#90EE90
Eudicots	Polygonaceae_NC2487	Eudicots-Caryophyllales-Polygonaceae_NC2487	This study	#C67171	Caryophyllales	#B22222	Polygonaceae	#90EE90
Eudicots	Polygonaceae_NC2488	Eudicots-Caryophyllales-Polygonaceae_NC2488	This study	#C67171	Caryophyllales	#B22222	Polygonaceae	#90EE90
Eudicots	Polygonaceae_NC2489	Eudicots-Caryophyllales-Polygonaceae_NC2489	This study	#C67171	Caryophyllales	#B22222	Polygonaceae	#90EE90
Eudicots	Polygonaceae_NC2490	Eudicots-Caryophyllales-Polygonaceae_NC2490	This study	#C67171	Caryophyllales	#B22222	Polygonaceae	#90EE90
Eudicots	Polygonaceae_NC2491	Eudicots-Caryophyllales-Polygonaceae_NC2491	This study	#C67171	Caryophyllales	#B22222	Polygonaceae	#90EE90
Eudicots	Portulacaceae_NC2493	Eudicots-Caryophyllales-Portulacaceae_NC2493	This study	#C67171	Caryophyllales	#B22222	Portulacaceae	#98FB98
Eudicots	Primulaceae_RL0441	Eudicots-Ericales-Primulaceae_RL0441	This study	#C67171	Ericales	#CD5C5C	Primulaceae	#36BF36
Eudicots	Primulaceae_RL0478	Eudicots-Ericales-Primulaceae_RL0478	This study	#C67171	Ericales	#CD5C5C	Primulaceae	#36BF36
Eudicots	Primulaceae_RL0487	Eudicots-Ericales-Primulaceae_RL0487	This study	#C67171	Ericales	#CD5C5C	Primulaceae	#36BF36
Eudicots	Primulaceae_RL0527	Eudicots-Ericales-Primulaceae_RL0527	This study	#C67171	Ericales	#CD5C5C	Primulaceae	#36BF36
Eudicots	Primulaceae_RL0530	Eudicots-Ericales-Primulaceae_RL0530	This study	#C67171	Ericales	#CD5C5C	Primulaceae	#36BF36
Eudicots	Primulaceae_RL0602	Eudicots-Ericales-Primulaceae_RL0602	This study	#C67171	Ericales	#CD5C5C	Primulaceae	#36BF36
Eudicots	Primulaceae_RL0645	Eudicots-Ericales-Primulaceae_RL0645	This study	#C67171	Ericales	#CD5C5C	Primulaceae	#36BF36
Eudicots	Primulaceae_RL1054	Eudicots-Ericales-Primulaceae_RL1054	This study	#C67171	Ericales	#CD5C5C	Primulaceae	#36BF36
Eudicots	Primulaceae_NC2496	Eudicots-Ericales-Primulaceae_NC2496	This study	#C67171	Ericales	#CD5C5C	Primulaceae	#36BF36
Eudicots	Primulaceae_NC2497	Eudicots-Ericales-Primulaceae_NC2497	This study	#C67171	Ericales	#CD5C5C	Primulaceae	#36BF36
Eudicots	Primulaceae_NC2498	Eudicots-Ericales-Primulaceae_NC2498	This study	#C67171	Ericales	#CD5C5C	Primulaceae	#36BF36
Eudicots	Primulaceae_NC2499	Eudicots-Ericales-Primulaceae_NC2499	This study	#C67171	Ericales	#CD5C5C	Primulaceae	#36BF36
Eudicots	Primulaceae_NC2500	Eudicots-Ericales-Primulaceae_NC2500	This study	#C67171	Ericales	#CD5C5C	Primulaceae	#36BF36
Eudicots	Primulaceae_NC2501	Eudicots-Ericales-Primulaceae_NC2501	This study	#C67171	Ericales	#CD5C5C	Primulaceae	#36BF36
Eudicots	Primulaceae_NC2502	Eudicots-Ericales-Primulaceae_NC2502	This study	#C67171	Ericales	#CD5C5C	Primulaceae	#36BF36
Eudicots	Primulaceae_NC2503	Eudicots-Ericales-Primulaceae_NC2503	This study	#C67171	Ericales	#CD5C5C	Primulaceae	#36BF36
Eudicots	Primulaceae_NC2504	Eudicots-Ericales-Primulaceae_NC2504	This study	#C67171	Ericales	#CD5C5C	Primulaceae	#36BF36
Eudicots	Primulaceae_NC2505	Eudicots-Ericales-Primulaceae_NC2505	This study	#C67171	Ericales	#CD5C5C	Primulaceae	#36BF36
Eudicots	Primulaceae_NC2506	Eudicots-Ericales-Primulaceae_NC2506	This study	#C67171	Ericales	#CD5C5C	Primulaceae	#36BF36
Eudicots	Primulaceae_NC2507	Eudicots-Ericales-Primulaceae_NC2507	This study	#C67171	Ericales	#CD5C5C	Primulaceae	#36BF36
Eudicots	Primulaceae_NC2508	Eudicots-Ericales-Primulaceae_NC2508	This study	#C67171	Ericales	#CD5C5C	Primulaceae	#36BF36
Eudicots	Proteaceae_RL0186	Eudicots-Proteales-Proteaceae_RL0186	This study	#C67171	Proteales	#FFE4C4	Proteaceae	#32CD32
Eudicots	Proteaceae_RL0457	Eudicots-Proteales-Proteaceae_RL0457	This study	#C67171	Proteales	#FFE4C4	Proteaceae	#32CD32
Eudicots	Proteaceae_NC2509	Eudicots-Proteales-Proteaceae_NC2509	This study	#C67171	Proteales	#FFE4C4	Proteaceae	#32CD32
Eudicots	Ranunculaceae_RL0221	Eudicots-Ranunculales-Ranunculaceae_RL0221	This study	#C67171	Ranunculales	#E9967A	Ranunculaceae	#006400
Eudicots	Ranunculaceae_RL0499	Eudicots-Ranunculales-Ranunculaceae_RL0499	This study	#C67171	Ranunculales	#E9967A	Ranunculaceae	#006400
Eudicots	Ranunculaceae_RL0585	Eudicots-Ranunculales-Ranunculaceae_RL0585	This study	#C67171	Ranunculales	#E9967A	Ranunculaceae	#006400
Eudicots	Ranunculaceae_RL0643	Eudicots-Ranunculales-Ranunculaceae_RL0643	This study	#C67171	Ranunculales	#E9967A	Ranunculaceae	#006400
Eudicots	Ranunculaceae_RL0754	Eudicots-Ranunculales-Ranunculaceae_RL0754	This study	#C67171	Ranunculales	#E9967A	Ranunculaceae	#006400
Eudicots	Ranunculaceae_NC2516	Eudicots-Ranunculales-Ranunculaceae_NC2516	This study	#C67171	Ranunculales	#E9967A	Ranunculaceae	#006400
Eudicots	Ranunculaceae_NC2517	Eudicots-Ranunculales-Ranunculaceae_NC2517	This study	#C67171	Ranunculales	#E9967A	Ranunculaceae	#006400
Eudicots	Ranunculaceae_NC2518	Eudicots-Ranunculales-Ranunculaceae_NC2518	This study	#C67171	Ranunculales	#E9967A	Ranunculaceae	#006400
Eudicots	Ranunculaceae_NC2519	Eudicots-Ranunculales-Ranunculaceae_NC2519	This study	#C67171	Ranunculales	#E9967A	Ranunculaceae	#006400
Eudicots	Ranunculaceae_NC2520	Eudicots-Ranunculales-Ranunculaceae_NC2520	This study	#C67171	Ranunculales	#E9967A	Ranunculaceae	#006400
Eudicots	Ranunculaceae_NC2521	Eudicots-Ranunculales-Ranunculaceae_NC2521	This study	#C67171	Ranunculales	#E9967A	Ranunculaceae	#006400
Eudicots	Ranunculaceae_NC2522	Eudicots-Ranunculales-Ranunculaceae_NC2522	This study	#C67171	Ranunculales	#E9967A	Ranunculaceae	#006400
Eudicots	Ranunculaceae_NC2523	Eudicots-Ranunculales-Ranunculaceae_NC2523	This study	#C67171	Ranunculales	#E9967A	Ranunculaceae	#006400
Eudicots	Ranunculaceae_NC2524	Eudicots-Ranunculales-Ranunculaceae_NC2524	This study	#C67171	Ranunculales	#E9967A	Ranunculaceae	#006400
Eudicots	Ranunculaceae_NC2525	Eudicots-Ranunculales-Ranunculaceae_NC2525	This study	#C67171	Ranunculales	#E9967A	Ranunculaceae	#006400
Eudicots	Ranunculaceae_NC2526	Eudicots-Ranunculales-Ranunculaceae_NC2526	This study	#C67171	Ranunculales	#E9967A	Ranunculaceae	#006400
Eudicots	Ranunculaceae_NC2527	Eudicots-Ranunculales-Ranunculaceae_NC2527	This study	#C67171	Ranunculales	#E9967A	Ranunculaceae	#006400
Eudicots	Ranunculaceae_NC2528	Eudicots-Ranunculales-Ranunculaceae_NC2528	This study	#C67171	Ranunculales	#E9967A	Ranunculaceae	#006400
Eudicots	Ranunculaceae_NC2529	Eudicots-Ranunculales-Ranunculaceae_NC2529	This study	#C67171	Ranunculales	#E9967A	Ranunculaceae	#006400
Eudicots	Ranunculaceae_NC2530	Eudicots-Ranunculales-Ranunculaceae_NC2530	This study	#C67171	Ranunculales	#E9967A	Ranunculaceae	#006400
Eudicots	Ranunculaceae_NC2531	Eudicots-Ranunculales-Ranunculaceae_NC2531	This study	#C67171	Ranunculales	#E9967A	Ranunculaceae	#006400
Eudicots	Ranunculaceae_NC2532	Eudicots-Ranunculales-Ranunculaceae_NC2532	This study	#C67171	Ranunculales	#E9967A	Ranunculaceae	#006400
Eudicots	Ranunculaceae_NC2533	Eudicots-Ranunculales-Ranunculaceae_NC2533	This study	#C67171	Ranunculales	#E9967A	Ranunculaceae	#006400
Eudicots	Ranunculaceae_NC2534	Eudicots-Ranunculales-Ranunculaceae_NC2534	This study	#C67171	Ranunculales	#E9967A	Ranunculaceae	#006400
Eudicots	Ranunculaceae_NC2535	Eudicots-Ranunculales-Ranunculaceae_NC2535	This study	#C67171	Ranunculales	#E9967A	Ranunculaceae	#006400
Eudicots	Ranunculaceae_NC2536	Eudicots-Ranunculales-Ranunculaceae_NC2536	This study	#C67171	Ranunculales	#E9967A	Ranunculaceae	#006400
Eudicots	Ranunculaceae_NC2537	Eudicots-Ranunculales-Ranunculaceae_NC2537	This study	#C67171	Ranunculales	#E9967A	Ranunculaceae	#006400
Eudicots	Ranunculaceae_NC2538	Eudicots-Ranunculales-Ranunculaceae_NC2538	This study	#C67171	Ranunculales	#E9967A	Ranunculaceae	#006400
Eudicots	Ranunculaceae_NC2539	Eudicots-Ranunculales-Ranunculaceae_NC2539	This study	#C67171	Ranunculales	#E9967A	Ranunculaceae	#006400
Eudicots	Ranunculaceae_NC2540	Eudicots-Ranunculales-Ranunculaceae_NC2540	This study	#C67171	Ranunculales	#E9967A	Ranunculaceae	#006400
Eudicots	Ranunculaceae_NC2541	Eudicots-Ranunculales-Ranunculaceae_NC2541	This study	#C67171	Ranunculales	#E9967A	Ranunculaceae	#006400
Eudicots	Ranunculaceae_NC2542	Eudicots-Ranunculales-Ranunculaceae_NC2542	This study	#C67171	Ranunculales	#E9967A	Ranunculaceae	#006400
Eudicots	Ranunculaceae_NC2543	Eudicots-Ranunculales-Ranunculaceae_NC2543	This study	#C67171	Ranunculales	#E9967A	Ranunculaceae	#006400
Eudicots	Ranunculaceae_NC2544	Eudicots-Ranunculales-Ranunculaceae_NC2544	This study	#C67171	Ranunculales	#E9967A	Ranunculaceae	#006400
Eudicots	Ranunculaceae_NC2545	Eudicots-Ranunculales-Ranunculaceae_NC2545	This study	#C67171	Ranunculales	#E9967A	Ranunculaceae	#006400
Eudicots	Ranunculaceae_NC2546	Eudicots-Ranunculales-Ranunculaceae_NC2546	This study	#C67171	Ranunculales	#E9967A	Ranunculaceae	#006400
Eudicots	Ranunculaceae_NC2547	Eudicots-Ranunculales-Ranunculaceae_NC2547	This study	#C67171	Ranunculales	#E9967A	Ranunculaceae	#006400
Eudicots	Rhamnaceae_RL0175	Eudicots-Rosales-Rhamnaceae_RL0175	This study	#C67171	Rosales	#A16B47	Rhamnaceae	#008000
Eudicots	Rhamnaceae_RL0763	Eudicots-Rosales-Rhamnaceae_RL0763	This study	#C67171	Rosales	#A16B47	Rhamnaceae	#008000
Eudicots	Rhamnaceae_RL0812	Eudicots-Rosales-Rhamnaceae_RL0812	This study	#C67171	Rosales	#A16B47	Rhamnaceae	#008000
Eudicots	Rhamnaceae_RL0840	Eudicots-Rosales-Rhamnaceae_RL0840	This study	#C67171	Rosales	#A16B47	Rhamnaceae	#008000
Eudicots	Rhamnaceae_NC2549	Eudicots-Rosales-Rhamnaceae_NC2549	This study	#C67171	Rosales	#A16B47	Rhamnaceae	#008000
Eudicots	Rhamnaceae_NC2550	Eudicots-Rosales-Rhamnaceae_NC2550	This study	#C67171	Rosales	#A16B47	Rhamnaceae	#008000
Eudicots	Rhamnaceae_NC2551	Eudicots-Rosales-Rhamnaceae_NC2551	This study	#C67171	Rosales	#A16B47	Rhamnaceae	#008000
Eudicots	Rhamnaceae_NC2552	Eudicots-Rosales-Rhamnaceae_NC2552	This study	#C67171	Rosales	#A16B47	Rhamnaceae	#008000
Eudicots	Rhamnaceae_NC2553	Eudicots-Rosales-Rhamnaceae_NC2553	This study	#C67171	Rosales	#A16B47	Rhamnaceae	#008000
Eudicots	Rosaceae_RL0123	Eudicots-Rosales-Rosaceae_RL0123	This study	#C67171	Rosales	#A16B47	Rosaceae	#22C32E
Eudicots	Rosaceae_RL0192	Eudicots-Rosales-Rosaceae_RL0192	This study	#C67171	Rosales	#A16B47	Rosaceae	#22C32E
Eudicots	Rosaceae_RL0475	Eudicots-Rosales-Rosaceae_RL0475	This study	#C67171	Rosales	#A16B47	Rosaceae	#22C32E
Eudicots	Rosaceae_RL0482	Eudicots-Rosales-Rosaceae_RL0482	This study	#C67171	Rosales	#A16B47	Rosaceae	#22C32E
Eudicots	Rosaceae_RL0489	Eudicots-Rosales-Rosaceae_RL0489	This study	#C67171	Rosales	#A16B47	Rosaceae	#22C32E
Eudicots	Rosaceae_RL0518	Eudicots-Rosales-Rosaceae_RL0518	This study	#C67171	Rosales	#A16B47	Rosaceae	#22C32E
Eudicots	Rosaceae_RL0520	Eudicots-Rosales-Rosaceae_RL0520	This study	#C67171	Rosales	#A16B47	Rosaceae	#22C32E
Eudicots	Rosaceae_RL0521	Eudicots-Rosales-Rosaceae_RL0521	This study	#C67171	Rosales	#A16B47	Rosaceae	#22C32E
Eudicots	Rosaceae_RL0533	Eudicots-Rosales-Rosaceae_RL0533	This study	#C67171	Rosales	#A16B47	Rosaceae	#22C32E
Eudicots	Rosaceae_RL0768	Eudicots-Rosales-Rosaceae_RL0768	This study	#C67171	Rosales	#A16B47	Rosaceae	#22C32E
Eudicots	Rosaceae_RL0867	Eudicots-Rosales-Rosaceae_RL0867	This study	#C67171	Rosales	#A16B47	Rosaceae	#22C32E
Eudicots	Rosaceae_NC2554	Eudicots-Rosales-Rosaceae_NC2554	This study	#C67171	Rosales	#A16B47	Rosaceae	#22C32E
Eudicots	Rosaceae_NC2555	Eudicots-Rosales-Rosaceae_NC2555	This study	#C67171	Rosales	#A16B47	Rosaceae	#22C32E
Eudicots	Rosaceae_NC2556	Eudicots-Rosales-Rosaceae_NC2556	This study	#C67171	Rosales	#A16B47	Rosaceae	#22C32E
Eudicots	Rosaceae_NC2557	Eudicots-Rosales-Rosaceae_NC2557	This study	#C67171	Rosales	#A16B47	Rosaceae	#22C32E
Eudicots	Rosaceae_NC2558	Eudicots-Rosales-Rosaceae_NC2558	This study	#C67171	Rosales	#A16B47	Rosaceae	#22C32E
Eudicots	Rosaceae_NC2559	Eudicots-Rosales-Rosaceae_NC2559	This study	#C67171	Rosales	#A16B47	Rosaceae	#22C32E
Eudicots	Rosaceae_NC2560	Eudicots-Rosales-Rosaceae_NC2560	This study	#C67171	Rosales	#A16B47	Rosaceae	#22C32E
Eudicots	Rosaceae_NC2561	Eudicots-Rosales-Rosaceae_NC2561	This study	#C67171	Rosales	#A16B47	Rosaceae	#22C32E
Eudicots	Rosaceae_NC2562	Eudicots-Rosales-Rosaceae_NC2562	This study	#C67171	Rosales	#A16B47	Rosaceae	#22C32E
Eudicots	Rosaceae_NC2563	Eudicots-Rosales-Rosaceae_NC2563	This study	#C67171	Rosales	#A16B47	Rosaceae	#22C32E
Eudicots	Rosaceae_NC2564	Eudicots-Rosales-Rosaceae_NC2564	This study	#C67171	Rosales	#A16B47	Rosaceae	#22C32E
Eudicots	Rosaceae_NC2565	Eudicots-Rosales-Rosaceae_NC2565	This study	#C67171	Rosales	#A16B47	Rosaceae	#22C32E
Eudicots	Rosaceae_NC2566	Eudicots-Rosales-Rosaceae_NC2566	This study	#C67171	Rosales	#A16B47	Rosaceae	#22C32E
Eudicots	Rosaceae_NC2567	Eudicots-Rosales-Rosaceae_NC2567	This study	#C67171	Rosales	#A16B47	Rosaceae	#22C32E
Eudicots	Rosaceae_NC2568	Eudicots-Rosales-Rosaceae_NC2568	This study	#C67171	Rosales	#A16B47	Rosaceae	#22C32E
Eudicots	Rosaceae_NC2569	Eudicots-Rosales-Rosaceae_NC2569	This study	#C67171	Rosales	#A16B47	Rosaceae	#22C32E
Eudicots	Rosaceae_NC2570	Eudicots-Rosales-Rosaceae_NC2570	This study	#C67171	Rosales	#A16B47	Rosaceae	#22C32E
Eudicots	Rosaceae_NC2571	Eudicots-Rosales-Rosaceae_NC2571	This study	#C67171	Rosales	#A16B47	Rosaceae	#22C32E
Eudicots	Rosaceae_NC2572	Eudicots-Rosales-Rosaceae_NC2572	This study	#C67171	Rosales	#A16B47	Rosaceae	#22C32E
Eudicots	Rosaceae_NC2573	Eudicots-Rosales-Rosaceae_NC2573	This study	#C67171	Rosales	#A16B47	Rosaceae	#22C32E
Eudicots	Rosaceae_NC2574	Eudicots-Rosales-Rosaceae_NC2574	This study	#C67171	Rosales	#A16B47	Rosaceae	#22C32E
Eudicots	Rosaceae_NC2575	Eudicots-Rosales-Rosaceae_NC2575	This study	#C67171	Rosales	#A16B47	Rosaceae	#22C32E
Eudicots	Rosaceae_NC2576	Eudicots-Rosales-Rosaceae_NC2576	This study	#C67171	Rosales	#A16B47	Rosaceae	#22C32E
Eudicots	Rosaceae_NC2577	Eudicots-Rosales-Rosaceae_NC2577	This study	#C67171	Rosales	#A16B47	Rosaceae	#22C32E
Eudicots	Rosaceae_NC2578	Eudicots-Rosales-Rosaceae_NC2578	This study	#C67171	Rosales	#A16B47	Rosaceae	#22C32E
Eudicots	Rosaceae_NC2579	Eudicots-Rosales-Rosaceae_NC2579	This study	#C67171	Rosales	#A16B47	Rosaceae	#22C32E
Eudicots	Rosaceae_NC2580	Eudicots-Rosales-Rosaceae_NC2580	This study	#C67171	Rosales	#A16B47	Rosaceae	#22C32E
Eudicots	Rosaceae_NC6	Eudicots-Rosales-Rosaceae_NC6	This study	#C67171	Rosales	#A16B47	Rosaceae	#22C32E
Eudicots	Rosaceae_NC2581	Eudicots-Rosales-Rosaceae_NC2581	This study	#C67171	Rosales	#A16B47	Rosaceae	#22C32E
Eudicots	Rosaceae_NC2582	Eudicots-Rosales-Rosaceae_NC2582	This study	#C67171	Rosales	#A16B47	Rosaceae	#22C32E
Eudicots	Rosaceae_NC2583	Eudicots-Rosales-Rosaceae_NC2583	This study	#C67171	Rosales	#A16B47	Rosaceae	#22C32E
Eudicots	Rosaceae_NC2584	Eudicots-Rosales-Rosaceae_NC2584	This study	#C67171	Rosales	#A16B47	Rosaceae	#22C32E
Eudicots	Rosaceae_NC2585	Eudicots-Rosales-Rosaceae_NC2585	This study	#C67171	Rosales	#A16B47	Rosaceae	#22C32E
Eudicots	Rosaceae_NC2586	Eudicots-Rosales-Rosaceae_NC2586	This study	#C67171	Rosales	#A16B47	Rosaceae	#22C32E
Eudicots	Rosaceae_NC2587	Eudicots-Rosales-Rosaceae_NC2587	This study	#C67171	Rosales	#A16B47	Rosaceae	#22C32E
Eudicots	Rosaceae_NC2588	Eudicots-Rosales-Rosaceae_NC2588	This study	#C67171	Rosales	#A16B47	Rosaceae	#22C32E
Eudicots	Rosaceae_NC2589	Eudicots-Rosales-Rosaceae_NC2589	This study	#C67171	Rosales	#A16B47	Rosaceae	#22C32E
Eudicots	Rosaceae_NC2590	Eudicots-Rosales-Rosaceae_NC2590	This study	#C67171	Rosales	#A16B47	Rosaceae	#22C32E
Eudicots	Rosaceae_NC2591	Eudicots-Rosales-Rosaceae_NC2591	This study	#C67171	Rosales	#A16B47	Rosaceae	#22C32E
[truncated: 3,562 more rows]
